# Supplementary material for: PepQueryMHC: rapid and comprehensive tumor antigen prioritization from immunopeptidomics data
Source: Genome Biol. 2025 Dec 23;26:434. doi: 10.1186/s13059-025-03923-w (PMC12723928; doi:10.1186/s13059-025-03923-w)
Supplement: Supplementary file 2 — Additional file 2: Table S1. pMHC datasets used in the performance evaluation. [file 13059_2025_3923_MOESM2_ESM.xlsx]

## Sheet: Description
PepQueryMHC: Rapid and comprehensive tumor antigen prioritization from immunopeptidomics data Seunghyuk Choi {shchoi8@kookmin.ac.kr} and Bing Zhang {bing.zhang@bcm.edu} Lester and Sue Smith Breast Center, Baylor College of Medicine, Houston, TX 77030, USA
Sheet				Description
Data number				The number of pMHC sequences
Reads				The number of primary reads
LUAD_MHC-I				A list of pMHC-I sequences
LUAD_MHC-II				A list of pMHC-II sequences
Spliced-MHC-I				A list of cis-/trans-spliced pMHC-I sequences
9-mers 1 k				Randomly sampled 1000 9-mers from a list of pMHC-I sequences
9-mers 5 k				Randomly sampled 5000 9-mers from a list of pMHC-I sequences
9-mers 10 k				Randomly sampled 10,000 9-mers from a list of pMHC-I sequences
9-mers 20 k				Randomly sampled 20,000 9-mers from a list of pMHC-I sequences
9-mers 30 k				Randomly sampled 30,000 9-mers from a list of pMHC-I sequences
9-mers 40 k				Randomly sampled 40,000 9-mers from a list of pMHC-I sequences

## Sheet: Data number
The number of peptides
Resource	Reference	Non-reference		Total
		SAAV	Others
LUAD pMHC-I	70719	340	1826	72885
LUAD pMHC-II	31865	693	39	32597
Cis-spliced pMHC-I	0	0	6311	6311
Trans-spliced pMHC-I	0	0	8336	8336

## Sheet: Reads
Sample	Reads	Type
C3N-01016-T	137510520	Tumor
C3N-01024-T	158289960	Tumor
C3N-00169-A	158620518	Normal
C3N-00199-A	161376310	Normal
C3N-00579-A	161711280	Normal
C3N-00547-T	176663836	Tumor
C3N-00199-T	180810670	Tumor
C3N-00547-A	181814240	Normal
C3N-02145-A	182339526	Normal
C3L-01632-A	182848960	Normal
C3L-02549-T	183483340	Tumor
C3L-02549-A	185233230	Normal
C3N-01016-A	185586546	Normal
C3N-01024-A	193599690	Normal
C3N-01416-A	204559156	Normal
C3N-01416-T	219680514	Tumor
C3N-02145-T	220053106	Tumor
C3L-01632-T	222927686	Tumor
C3N-00579-T	232203238	Tumor
C3N-00169-T	246613094	Tumor

## Sheet: LUAD_MHC-I
Sequence	Gene	Type	Category	Comment	Length
DQRLALVM	CIC	Protein-coding	SAAV	Neoantigen	8
YYTVMFRI	SELENON	Protein-coding	Reference	.	8
YYTVAHAI	SMARCA2	Protein-coding	Reference	.	8
YYRVYYTR	ACBD3	Protein-coding	Reference	.	8
YYPVRHHL	TRRAP	Protein-coding	Reference	.	8
YYPPPRLR	MOV10	Protein-coding	Reference	.	8
YYPFSYLF	NT5C2	Protein-coding	Reference	.	8
YYNTITNF	HLTF	Protein-coding	Reference	.	8
YYNTAVKL	MAEA	Protein-coding	Reference	.	8
YYINSPEL	PDK1	Protein-coding	Reference	.	8
YYINHPLY	TECRL	Protein-coding	Reference	.	8
YYHRGAFF	MFAP1	Protein-coding	Reference	.	8
YYGVVRLW	FBXW4	Protein-coding	Reference	.	8
YYGSFVTR	EIF3H	Protein-coding	Reference	.	8
YYGPLRSV	SRSF3	Protein-coding	Reference	.	8
YYGASQQL	ZSWIM4	Protein-coding	Reference	.	8
YYGAFIKK	TNIK	Protein-coding	Reference	.	8
YYFKANVF	ARPC3	Protein-coding	Reference	.	8
YYEHVKAR	MLPH	Protein-coding	Reference	.	8
YWVPRNAL	HLA-DMA	Protein-coding	Reference	.	8
YWSHPRKF	RPS29	Protein-coding	Reference	.	8
YWQNHPEL	CPSF3	Protein-coding	Reference	.	8
YVYLSMSY	FTH1	Protein-coding	Reference	.	8
YVYIFRSF	ANO1	Protein-coding	Reference	.	8
YVYGARLY	PIGQ	Protein-coding	Reference	.	8
YVVGTAHF	TRABD	Protein-coding	Reference	.	8
YVTILPEL	XRN1	Protein-coding	Reference	.	8
YVSFPLEL	USP22	Protein-coding	Reference	.	8
YVRNTPQF	MAP3K14	Protein-coding	Reference	.	8
YVQNWESY	HYAL2	Protein-coding	Reference	.	8
YVQELAAV	NUMA1	Protein-coding	Reference	.	8
YVPRAILV	AC092143.1	Protein-coding	Reference	.	8
YVPLPRHL	TMX4	Protein-coding	Reference	.	8
YVPHIHVW	ATAD2	Protein-coding	Reference	.	8
YVNLRALL	LFNG	Protein-coding	Reference	.	8
YVLNIVRF	ATP1B1	Protein-coding	Reference	.	8
YVLKSAEL	HTATIP2	Protein-coding	Reference	.	8
YVKHSISF	AP3M1	Protein-coding	Reference	.	8
YVKDIYAY	CCNB1	Protein-coding	Reference	.	8
YVGPSLRM	CKAP5	Protein-coding	Reference	.	8
YVGNVIKM	DDX58	Protein-coding	Reference	.	8
YVGLVRVL	LRPPRC	Protein-coding	Reference	.	8
YVFRLPEV	DOCK8	Protein-coding	Reference	.	8
YVEKVERL	AMOTL2	Protein-coding	Reference	.	8
YVEKFYRI	RAD50	Protein-coding	Reference	.	8
YVDTEVEM	ITPR1	Protein-coding	Reference	.	8
YVDDTQFV	HLA-C	Protein-coding	Reference	.	8
YVAKELAV	LBR	Protein-coding	Reference	.	8
YTYTSKAL	KLHL6	Protein-coding	Reference	.	8
YTYIGPVL	MYO1C	Protein-coding	Reference	.	8
YTVVPRLV	IARS1	Protein-coding	Reference	.	8
YTVQSDVW	CSF1R	Protein-coding	Reference	.	8
YTVLLHEL	RARRES1	Protein-coding	Reference	.	8
YTTKSDVW	TIE1	Protein-coding	Reference	.	8
YTSSVNRL	COPB2	Protein-coding	Reference	.	8
YTSKSDVW	MERTK	Protein-coding	Reference	.	8
YTSHLQLK	RANBP2	Protein-coding	Reference	.	8
YTQPPLKF	MED15	Protein-coding	Reference	.	8
YTQLSKTV	IKBKB	Protein-coding	Reference	.	8
YTPITPHL	PTBP3	Protein-coding	Reference	.	8
YTKAWEEY	KHSRP	Protein-coding	Reference	.	8
YTINIHKR	RPL31	Protein-coding	Reference	.	8
YTILLHNI	LXN	Protein-coding	Reference	.	8
YTGRVLSL	PCNX4	Protein-coding	Reference	.	8
YTGRPIEL	PRKD2	Protein-coding	Reference	.	8
YTGFSILV	CD74	Protein-coding	Reference	.	8
YTFLLPEM	ANGPT2	Protein-coding	Reference	.	8
YTFHLMEA	PHYHD1	Protein-coding	Reference	.	8
YTERLERL	TUBGCP2	Protein-coding	Reference	.	8
YTEKQIGY	AP2A1	Protein-coding	Reference	.	8
YTEDSLQY	MFSD4A	Protein-coding	Reference	.	8
YTDVSTRY	TMX2	Protein-coding	Reference	.	8
YTDRLYSR	PLPP2	Protein-coding	Reference	.	8
YTDLEVRV	NUDCD3	Protein-coding	Reference	.	8
YTDLANMY	IFIT5	Protein-coding	Reference	.	8
YTDKIMTY	NT5C2	Protein-coding	Reference	.	8
YTDKIDRY	TSPAN4	Protein-coding	Reference	.	8
YTDHLQSY	EXOC1	Protein-coding	Reference	.	8
YTDFPCQY	PPP1R3B	Protein-coding	Reference	.	8
YTDELVEL	MLLT1	Protein-coding	Reference	.	8
YTCVVEHI	HLA-DMB	Protein-coding	SAAV	.	8
YTAKELNV	PCYT1A	Protein-coding	Reference	.	8
YTAEPVTL	OGA	Protein-coding	Reference	.	8
YSYVTEEL	ESD	Protein-coding	Reference	.	8
YSWLLKER	MX1	Protein-coding	Reference	.	8
YSVVLPTV	ARAP1	Protein-coding	Reference	.	8
YSVQSDIW	MAP2K2	Protein-coding	Reference	.	8
YSTRLAVL	LAMTOR1	Protein-coding	Reference	.	8
YSTPLEAM	SELENBP1	Protein-coding	Reference	.	8
YSTKSDVW	FLT1	Protein-coding	Reference	.	8
YSTIRPYL	RRP12	Protein-coding	Reference	.	8
YSSSPRVL	SERPING1	Protein-coding	Reference	.	8
YSSLPVEV	SNRNP48	Protein-coding	Reference	.	8
YSSKVLLL	CCAR2	Protein-coding	Reference	.	8
YSSKTLEL	GORASP2	Protein-coding	Reference	.	8
YSSKSDVW	BMX	Protein-coding	Reference	.	8
YSSKPVTI	FCGR2C	Protein-coding	Reference	.	8
YSSKLYRF	KCTD20	Protein-coding	Reference	.	8
YSRQLYVL	UBA1	Protein-coding	Reference	.	8
YSPEGHVL	INF2	Protein-coding	Reference	.	8
YSPAHARL	GATA2	Protein-coding	Reference	.	8
YSNLGNVY	OGT	Protein-coding	Reference	.	8
YSNKEIFL	HSP90AA1	Protein-coding	Reference	.	8
YSNFPLQV	ATP5MC1	Protein-coding	Reference	.	8
YSLVSREL	TMEM214	Protein-coding	Reference	.	8
YSKVTEVM	DOCK9	Protein-coding	Reference	.	8
YSKVLNEL	RAI14	Protein-coding	Reference	.	8
YSKQMQRF	HDAC2	Protein-coding	Reference	.	8
YSKEGWEY	MICOS13	Protein-coding	Reference	.	8
YSIRPLIV	ITPR3	Protein-coding	Reference	.	8
YSHLVPVY	PRPF8	Protein-coding	Reference	.	8
YSHLRYVF	FAT1	Protein-coding	Reference	.	8
YSHDGAFL	WDR1	Protein-coding	Reference	.	8
YSGYIRNR	SMCHD1	Protein-coding	Reference	.	8
YSGVNRPR	FAR1	Protein-coding	Reference	.	8
YSGVEVRV	RPS3	Protein-coding	Reference	.	8
YSGRPVNL	CDK5RAP3	Protein-coding	Reference	.	8
YSGLSVSW	STAT5A	Protein-coding	Reference	.	8
YSGKTVEI	NPEPL1	Protein-coding	Reference	.	8
YSFRVVAY	NEO1	Protein-coding	Reference	.	8
YSFFMPAA	UBA1	Protein-coding	Reference	.	8
YSFDGPSL	ZSWIM4	Protein-coding	Reference	.	8
YSDQGIDY	CNN3	Protein-coding	Reference	.	8
YSDLHYGF	CAPN13	Protein-coding	Reference	.	8
YSDIPHSW	JMJD1C	Protein-coding	Reference	.	8
YSDDKVQL	ING5	Protein-coding	Reference	.	8
YSATRAAL	SYNE3	Protein-coding	Reference	.	8
YSASEYRW	SCD	Protein-coding	Reference	.	8
YSAPVIHV	MTR	Protein-coding	Reference	.	8
YSALRALK	PPP1R15B	Protein-coding	Reference	.	8
YRQDAKYL	SEC22B	Protein-coding	Reference	.	8
YRPNNMSR	CHD2	Protein-coding	Reference	.	8
YRPGTVAL	H3-3B	Protein-coding	Reference	.	8
YRKMEIYR	HDAC2	Protein-coding	Reference	.	8
YRGQFPEL	RIPOR1	Protein-coding	Reference	.	8
YRGPVYAL	UNC5B	Protein-coding	Reference	.	8
YRGPEVSL	EIF2B5	Protein-coding	Reference	.	8
YRGPANGF	CAPRIN1	Protein-coding	Reference	.	8
YRDSIFRR	SYNE4	Protein-coding	Reference	.	8
YRAPELML	MAPK7	Protein-coding	Reference	.	8
YQYLSAAY	DOCK6	Protein-coding	Reference	.	8
YQTHFRLR	TMED7-TICAM2	Protein-coding	Reference	.	8
YQSPVRVY	SEC14L1	Protein-coding	Reference	.	8
YQSKYEEL	KRT1	Protein-coding	Reference	.	8
YQRMLVVL	ANXA5	Protein-coding	Reference	.	8
YQRLVVEL	CHN1	Protein-coding	Reference	.	8
YQREWQRF	ACTR8	Protein-coding	Reference	.	8
YQRETPQV	ZNF264	Protein-coding	Reference	.	8
YQRDPLKL	STAT6	Protein-coding	Reference	.	8
YQRAFQHL	PRKDC	Protein-coding	Reference	.	8
YQQLLRAL	CLIC3	Protein-coding	Reference	.	8
YQQLLIAY	SFTPC	Protein-coding	Reference	.	8
YQNHVQHL	ARHGAP5	Protein-coding	Reference	.	8
YQMQHLQY	GIGYF2	Protein-coding	Reference	.	8
YQKVIELF	PBK	Protein-coding	Reference	.	8
YQKALLYL	ANXA2	Protein-coding	Reference	.	8
YQKAIEVL	XAB2	Protein-coding	Reference	.	8
YQKAFEHL	BBS4	Protein-coding	Reference	.	8
YQIVVSNL	MYO9B	Protein-coding	Reference	.	8
YQIAMVHY	IMPDH1	Protein-coding	Reference	.	8
YQHVQQEY	CGNL1	Protein-coding	Reference	.	8
YQHLFTRI	AP5Z1	Protein-coding	Reference	.	8
YQHIVTTL	PCYOX1	Protein-coding	Reference	.	8
YQHEINLF	CEBPZ	Protein-coding	Reference	.	8
YQGVNLYV	PABPC1	Protein-coding	Reference	.	8
YQGPVLLI	ABHD16A	Protein-coding	Reference	.	8
YQGHFHLF	RMND5A	Out-of-Frame	nuORF	.	8
YQFTGIKK	ATP5MD	Protein-coding	Reference	.	8
YQFRVALL	RAB42	Protein-coding	Reference	.	8
YQDVYVEL	TRIOBP	Protein-coding	Reference	.	8
YQDNIARL	DES	Protein-coding	Reference	.	8
YQAELSQM	KRT1	Protein-coding	Reference	.	8
YPYYGKLL	ATP1B1	Protein-coding	Reference	.	8
YPYVAVML	COMMD6	Protein-coding	Reference	.	8
YPYVALQL	RWDD2A	Protein-coding	Reference	.	8
YPYTITEY	PITPNC1	Protein-coding	Reference	.	8
YPYRPDTI	PLPP2	Protein-coding	Reference	.	8
YPYQISQL	KIF26B	Protein-coding	Reference	.	8
YPYQAPLV	DHX57	Protein-coding	Reference	.	8
YPYNFSNL	ZBTB4	Protein-coding	Reference	.	8
YPYNAPTV	UBE2C	Protein-coding	Reference	.	8
YPYLQHEI	PMEPA1	Protein-coding	Reference	.	8
YPYIPAHI	NUDT21	Protein-coding	Reference	.	8
YPYIFHVL	FAM120A	Protein-coding	Reference	.	8
YPYFVIQY	TIPARP	Protein-coding	Reference	.	8
YPYASNFL	PRCP	Protein-coding	Reference	.	8
YPWVHVVI	HPS3	Protein-coding	Reference	.	8
YPWGVVQV	SEPTIN10	Protein-coding	Reference	.	8
YPWGVVEV	SEPTIN2	Protein-coding	Reference	.	8
YPWGTVQV	SEPTIN6	Protein-coding	Reference	.	8
YPVMIQRA	ENOSF1	Protein-coding	Reference	.	8
YPVLVRAA	CAD	Protein-coding	Reference	.	8
YPVLLQNV	DNAH2	Protein-coding	Reference	.	8
YPVIIHLI	ELOVL1	Protein-coding	Reference	.	8
YPVEIHEY	C1D	Protein-coding	Reference	.	8
YPVCVSKV	OAS1	Protein-coding	Reference	.	8
YPVAVRTL	SHB	Protein-coding	Reference	.	8
YPTTFVMV	ARL6IP5	Protein-coding	Reference	.	8
YPTRIEGA	CXXC1	Protein-coding	Reference	.	8
YPTPGPSL	HLA-DMA	5' Overlap uORF	nuORF	.	8
YPTNLPTT	UBE2L6	Out-of-Frame	nuORF	.	8
YPTLVECI	MON2	Protein-coding	Reference	.	8
YPTKQAAL	SLC38A2	Protein-coding	Reference	.	8
YPTEQVTI	ALCAM	Protein-coding	Reference	.	8
YPSLTTKV	EFTUD2	Protein-coding	Reference	.	8
YPSIAHLV	ITGB1	Protein-coding	Reference	.	8
YPSAFSKL	MARF1	Protein-coding	Reference	.	8
YPSAFHSV	DCAF5	Protein-coding	Reference	.	8
YPRTGGTL	DENND1A	Protein-coding	Reference	.	8
YPRAQLEV	EXOSC6	Protein-coding	Reference	.	8
YPQYLAVI	MED29	Protein-coding	Reference	.	8
YPQLLPGI	AHCY	Protein-coding	Reference	.	8
YPPVQVLF	MSH6	Protein-coding	Reference	.	8
YPPTAAKI	RNF10	Protein-coding	Reference	.	8
YPPSTTKI	QSER1	Protein-coding	Reference	.	8
YPPRGFSL	EMILIN1	Protein-coding	Reference	.	8
YPPNTSKV	NAMPT	Protein-coding	Reference	.	8
YPPLVNCV	RIF1	Protein-coding	Reference	.	8
YPPLGRFA	EEF1A2	Protein-coding	Reference	.	8
YPPLAISL	CUX1	Protein-coding	Reference	.	8
YPPKTPTM	SIGLEC1	Protein-coding	Reference	.	8
YPPKLHQF	CCNE1	Protein-coding	Reference	.	8
YPPHVQKV	SENP6	Protein-coding	Reference	.	8
YPPHSHSI	STAT6	Protein-coding	Reference	.	8
YPPGVRYI	FBXO44	Protein-coding	Reference	.	8
YPPGVKEI	PDS5B	Protein-coding	Reference	.	8
YPPGTQVV	PLEKHB2	Protein-coding	Reference	.	8
YPPEAPEL	TRAPPC8	Protein-coding	Reference	.	8
YPNNVLSV	ANKHD1-EIF4EBP3	Protein-coding	Reference	.	8
YPNKPPTV	UBE2B	Protein-coding	Reference	.	8
YPNKLDTI	LPCAT1	Protein-coding	Reference	.	8
YPMSIQQA	SLC5A6	Protein-coding	Reference	.	8
YPMQPVTA	EWSR1	Protein-coding	Reference	.	8
YPMLIRTI	DNAJC13	Protein-coding	Reference	.	8
YPMASLYV	PABPC4	Protein-coding	Reference	.	8
YPLVATRL	SNTB2	Protein-coding	Reference	.	8
YPLVAKSL	AIP	Protein-coding	Reference	.	8
YPLTQLVV	ABHD2	Protein-coding	Reference	.	8
YPLTFIQV	GLB1	Protein-coding	Reference	.	8
YPLSPTKI	HIPK1	Protein-coding	Reference	.	8
YPLSPAKV	HIPK2	Protein-coding	Reference	.	8
YPLQTFAI	ASNS	Protein-coding	Reference	.	8
YPLPSICV	NADK	Protein-coding	Reference	.	8
YPLPAVKV	SMG7	Protein-coding	Reference	.	8
YPLLVQKL	PLBD1	Protein-coding	Reference	.	8
YPLLLREL	TIAM1	Protein-coding	Reference	.	8
YPLLLQSI	ARHGEF1	Protein-coding	Reference	.	8
YPLLLKEL	TIAM2	Protein-coding	Reference	.	8
YPLLLESI	ARHGEF11	Protein-coding	Reference	.	8
YPLLLDNI	ARHGEF12	Protein-coding	Reference	.	8
YPLLIVVY	C6orf89	Protein-coding	Reference	.	8
YPLGAPEA	GPR68	Protein-coding	Reference	.	8
YPLEVTKL	ERCC2	Protein-coding	Reference	.	8
YPLELYPA	CERS2	Protein-coding	Reference	.	8
YPLAVTKY	AOC1	Protein-coding	Reference	.	8
YPKYQAEF	LILRB2	Protein-coding	Reference	.	8
YPKMIPEF	IL13RA2	Protein-coding	Reference	.	8
YPKFIESA	CHN1	Protein-coding	Reference	.	8
YPIYFRPL	SMIM20	Protein-coding	Reference	.	8
YPITPASV	ARHGEF5	Protein-coding	Reference	.	8
YPITLKEV	GRHL1	Protein-coding	Reference	.	8
YPINLAAI	CLASP1	Protein-coding	Reference	.	8
YPIFIKSA	SMAD7	Protein-coding	Reference	.	8
YPIELHGI	MBD4	Protein-coding	Reference	.	8
YPIAPGRI	EID2	Protein-coding	Reference	.	8
YPIALTRA	IKZF3	Protein-coding	Reference	.	8
YPHRLNLF	RPRD2	Protein-coding	Reference	.	8
YPHEVPQI	RNF25	Protein-coding	Reference	.	8
YPHDPPKV	UBE2M	Protein-coding	Reference	.	8
YPGTFRHL	RTN4RL2	Protein-coding	Reference	.	8
YPGNPLRH	FAM120B	Protein-coding	Reference	.	8
YPGMILQI	PLXND1	Protein-coding	Reference	.	8
YPGDPLRF	TSEN34	Protein-coding	Reference	.	8
YPFTLRVV	USP32	Protein-coding	Reference	.	8
YPFRLNEA	SYPL1	Protein-coding	Reference	.	8
YPFQSLLY	TMEM237	Protein-coding	Reference	.	8
YPFQIHSI	CDS1	Protein-coding	Reference	.	8
YPFPVTLY	RABGAP1L	Protein-coding	Reference	.	8
YPFPVPPL	STAU1	Protein-coding	Reference	.	8
YPFNPPKV	UBE2K	Protein-coding	Reference	.	8
YPFLVLQM	DPY19L2	Protein-coding	Reference	.	8
YPFLLMVV	MARCHF6	Protein-coding	Reference	.	8
YPFKSPSI	UBE2H	Protein-coding	Reference	.	8
YPFKPPMI	UBE2L6	Protein-coding	Reference	.	8
YPFKPPKV	UBE2E3	Protein-coding	Reference	.	8
YPFKPPKI	UBE2L3	Protein-coding	Reference	.	8
YPFINSRI	NSUN2	Protein-coding	Reference	.	8
YPFESAEA	RRM1	Protein-coding	Reference	.	8
YPFELIMA	SEC14L1	Protein-coding	Reference	.	8
YPFEIQGI	CD1B	Protein-coding	Reference	.	8
YPFDWQYI	PLA2G7	Protein-coding	Reference	.	8
YPFDSPQV	UBE2W	Protein-coding	Reference	.	8
YPFDLQSV	GNAQ	Protein-coding	Reference	.	8
YPFDLENI	GNA11	Protein-coding	Reference	.	8
YPFAHPAI	SMCR8	Protein-coding	Reference	.	8
YPFAAAMY	IQGAP2	Protein-coding	Reference	.	8
YPEVALHF	COPA	Protein-coding	Reference	.	8
YPETKPEV	UBE3C	Protein-coding	Reference	.	8
YPEIIERA	MAGED1	Protein-coding	Reference	.	8
YPEGLAQL	ATP6V0D1	Protein-coding	Reference	.	8
YPEESLVI	XRCC6	Protein-coding	Reference	.	8
YPDRVPVI	GABARAPL1	Protein-coding	Reference	.	8
YPDRITLI	PPP4C	Protein-coding	Reference	.	8
YPDHFHLL	PPP5C	Protein-coding	Reference	.	8
YPDGIRHI	SF3B3	Protein-coding	Reference	.	8
YPAVLPEI	RWDD2B	Protein-coding	Reference	.	8
YPASLPRM	METTL27	Protein-coding	Reference	.	8
YPAQTYTA	TFG	Protein-coding	Reference	.	8
YPAPQVST	TUBA1C	Protein-coding	Reference	.	8
YPAPLTSI	ZFYVE16	Protein-coding	Reference	.	8
YPAKVTAV	PHF20	Protein-coding	Reference	.	8
YPAKIEAI	PHF20L1	Protein-coding	Reference	.	8
YPAHFGQL	AP1G1	Protein-coding	Reference	.	8
YPAELNNI	AHR	Protein-coding	Reference	.	8
YPAAVPQA	RBM38	Protein-coding	Reference	.	8
YNYEIVNR	DYNC1H1	Protein-coding	Reference	.	8
YNTYPIKL	SEC61A1	Protein-coding	Reference	.	8
YNSHYFRI	TLR8	Protein-coding	Reference	.	8
YNRPILSR	APOBEC3G	Protein-coding	Reference	.	8
YNLKYLFY	PLA2G10	Protein-coding	Reference	.	8
YNLIVIER	TRIM28	Protein-coding	Reference	.	8
YNLHLPAA	-	lincRNA	nuORF	.	8
YNHITTRV	ADD1	Protein-coding	Reference	.	8
YNGIGVKR	SEL1L	Protein-coding	Reference	.	8
YNGATRKL	DNAJA1	Protein-coding	Reference	.	8
YNFTPLAR	GTF2F1	Protein-coding	Reference	.	8
YNFPIHAF	MAK16	Protein-coding	Reference	.	8
YNEVEPII	TSTA3	Protein-coding	Reference	.	8
YMNRVKEI	C1D	Protein-coding	Reference	.	8
YMKHTRLF	FLII	Protein-coding	Reference	.	8
YMFEAREF	SND1	Protein-coding	Reference	.	8
YMDTSHLF	PRRC2C	Protein-coding	Reference	.	8
YLYVAPAY	ALG8	Protein-coding	Reference	.	8
YLYMVMEY	ROCK2	Protein-coding	Reference	.	8
YLVPRAVL	KCNN4	Protein-coding	Reference	.	8
YLVEHEEY	EFNA1	Protein-coding	Reference	.	8
YLTKVDKL	CLTC	Protein-coding	Reference	.	8
YLTIHHRI	RBAK	Protein-coding	Reference	.	8
YLSHHLTI	PAIP1	Protein-coding	Reference	.	8
YLRFLQKR	GLB1	Protein-coding	Reference	.	8
YLRAFHAL	BAIAP2L2	Protein-coding	Reference	.	8
YLQRIALY	CTNNA2	Protein-coding	Reference	.	8
YLPNGAAL	KDM5B	Protein-coding	Reference	.	8
YLPLAHVL	ACSL3	Protein-coding	Reference	.	8
YLNLTFPR	MICAL2	Protein-coding	Reference	.	8
YLNKLPVK	NPC2	Protein-coding	Reference	.	8
YLNETVTV	A2M	Protein-coding	Reference	.	8
YLLQNSVK	HNRNPK	Protein-coding	Reference	.	8
YLKQLPHF	SNRNP200	Protein-coding	Reference	.	8
YLIHHQRF	ZNF530	Protein-coding	Reference	.	8
YLHRFYGR	G3BP2	Protein-coding	Reference	.	8
YLGPILKF	ACADS	Protein-coding	Reference	.	8
YLGKVLEL	CLUH	Protein-coding	Reference	.	8
YLGKLVRF	RSAD2	Protein-coding	Reference	.	8
YLFRNITV	PRPSAP1	Protein-coding	Reference	.	8
YLESFYKF	ATP6V0D1	Protein-coding	Reference	.	8
YLEKLKTI	PLEC	Protein-coding	Reference	.	8
YLEKIKQR	HDAC1	Protein-coding	Reference	.	8
YLEKAIKI	USP7	Protein-coding	Reference	.	8
YLDTHFRL	ZNFX1	Protein-coding	Reference	.	8
YLDSEQRL	ABCE1	Protein-coding	Reference	.	8
YLDQISRY	PSME3	Protein-coding	Reference	.	8
YLDNPNAL	KANK2	Protein-coding	Reference	.	8
YLDKMITR	IFI44L	Protein-coding	Reference	.	8
YLDKFIRL	GNL3L	Protein-coding	Reference	.	8
YLDGEVEL	VAT1	Protein-coding	Reference	.	8
YLDFINHY	DYNC1H1	Protein-coding	Reference	.	8
YLDESNAL	GTF2H5	Protein-coding	Reference	.	8
YLDEAHSI	SPTLC2	Protein-coding	Reference	.	8
YKYFKDYR	TIMM50	Protein-coding	Reference	.	8
YKSILQER	XRCC5	Protein-coding	Reference	.	8
YKREILER	ELF3	Protein-coding	Reference	.	8
YKPGQTVK	A2M	Protein-coding	Reference	.	8
YKIDFVRF	UNC119	Protein-coding	Reference	.	8
YKEEREYF	SNX7	Protein-coding	Reference	.	8
YKDDPVDL	THRAP3	Protein-coding	Reference	.	8
YKAISVPR	DSP	Protein-coding	Reference	.	8
YITNFHVR	POLR2B	Protein-coding	Reference	.	8
YISEHEHF	CLPTM1	Protein-coding	Reference	.	8
YIRTFVDY	ABHD2	Protein-coding	Reference	.	8
YIQVEPVL	IFIH1	Protein-coding	Reference	.	8
YIQRQETI	MX1	Protein-coding	Reference	.	8
YIKWHRAT	ENTPD6	Protein-coding	Reference	.	8
YIKQIKTF	RBL2	Protein-coding	Reference	.	8
YIKHPVSL	PSMD8	Protein-coding	Reference	.	8
YIHVGAQL	MYO1D	Protein-coding	Reference	.	8
YIHKWISY	PLA2R1	Protein-coding	Reference	.	8
YIHHFDRI	MOB3A	Protein-coding	Reference	.	8
YIEKFVRR	TXNDC11	Protein-coding	Reference	.	8
YIDTEMLL	MICAL2	Protein-coding	Reference	.	8
YIDSPSLK	IFI44	Protein-coding	Reference	.	8
YIDRVRSL	LMNA	Protein-coding	Reference	.	8
YIDKVRSL	LMNB1	Protein-coding	Reference	.	8
YIDKVRFL	VIM	Protein-coding	Reference	.	8
YIDFEKIR	OPA1	Protein-coding	Reference	.	8
YIALNEDL	HLA-C	Protein-coding	Reference	.	8
YHSKYEEL	KRT2	Protein-coding	Reference	.	8
YHGSFSTK	COL6A3	Protein-coding	Reference	.	8
YGYSNPKI	JUN	Protein-coding	Reference	.	8
YGYSLKGI	HNRNPU	Protein-coding	Reference	.	8
YGVLLHEL	OGFOD2	Protein-coding	Reference	.	8
YGVENRAY	GPRC5A	Protein-coding	Reference	.	8
YGTKAYEW	ATR	Protein-coding	Reference	.	8
YGSLPLCV	RCE1	Protein-coding	Reference	.	8
YGSKPLNI	CYFIP2	Protein-coding	Reference	.	8
YGSKFQLR	POP4	Protein-coding	Reference	.	8
YGNKILEL	DOCK2	Protein-coding	Reference	.	8
YGMPRQIL	TAGLN2	Protein-coding	Reference	.	8
YGLVTNEI	IFIH1	Protein-coding	Reference	.	8
YGLEHLAY	MTR	Protein-coding	Reference	.	8
YGLDSVKK	GMCL2	Protein-coding	Reference	.	8
YGKSLLEL	NASP	Protein-coding	Reference	.	8
YGKDFHLI	MIER1	Protein-coding	Reference	.	8
YGIVLYEL	RAF1	Protein-coding	Reference	.	8
YGIRLEHF	NUF2	Protein-coding	Reference	.	8
YGGTKVVL	HSPE1	Protein-coding	Reference	.	8
YGGLGREV	CMBL	Protein-coding	Reference	.	8
YGGGGQYF	HNRNPA1	Protein-coding	Reference	.	8
YGGEMHVR	OCLN	Protein-coding	Reference	.	8
YGFDMSCI	PRMT1	Protein-coding	Reference	.	8
YGEIFEKF	NDUFC2	Protein-coding	Reference	.	8
YGDVQRVK	PTBP1	Protein-coding	Reference	.	8
YGDILHRM	INTS10	Protein-coding	Reference	.	8
YGALLREL	RAMP1	Protein-coding	Reference	.	8
YFSRHQVR	NRP2	Protein-coding	Reference	.	8
YFSFSRNR	APEX2	Protein-coding	Reference	.	8
YFENRKAL	WIZ	Protein-coding	Reference	.	8
YFDRKYLF	GLDN	Protein-coding	Reference	.	8
YFDEPVEL	ARFGAP3	Protein-coding	Reference	.	8
YFAERLYY	ANXA8L1	Protein-coding	Reference	.	8
YEYVVERF	TUT4	Protein-coding	Reference	.	8
YEYRFLEF	RFTN1	Protein-coding	Reference	.	8
YEYLWNTV	DDX60	Protein-coding	Reference	.	8
YEYLIRLF	TCF25	Protein-coding	Reference	.	8
YEWLKNIF	SLC25A20	Protein-coding	Reference	.	8
YEVYKVTL	ABCC10	Protein-coding	Reference	.	8
YEVVRPLV	UNC45A	Protein-coding	Reference	.	8
YEVVRDAY	CAD	Protein-coding	Reference	.	8
YEVTSTKY	TMEM258	Protein-coding	Reference	.	8
YEVQRASF	SIPA1L1	Protein-coding	Reference	.	8
YEVKSENL	RPA1	Protein-coding	Reference	.	8
YEVHKELF	PRC1	Protein-coding	Reference	.	8
YEVGKPEM	SRBD1	Protein-coding	Reference	.	8
YEVFKVLY	SLC25A3	Protein-coding	Reference	.	8
YEVEYHVL	TBC1D4	Protein-coding	Reference	.	8
YEVDKEQL	TP53BP1	Protein-coding	Reference	.	8
YETVSDVL	COG2	Protein-coding	Reference	.	8
YETVKVWL	TSPAN4	Protein-coding	Reference	.	8
YETQVKVM	TARDBP	Protein-coding	Reference	.	8
YETLTRPF	MRPS34	Protein-coding	Reference	.	8
YETLPVAI	PLOD2	Protein-coding	Reference	.	8
YETKTALL	SUN2	Protein-coding	Reference	.	8
YETIAEKL	SNX9	Protein-coding	Reference	.	8
YETFKSIM	RELA	Protein-coding	Reference	.	8
YETFKNSF	RETSAT	Protein-coding	Reference	.	8
YETAKVLL	NOTCH1	Protein-coding	Reference	.	8
YETAKNYF	ADAR	Protein-coding	Reference	.	8
YETAFIHY	SEL1L	Protein-coding	Reference	.	8
YESVIATL	AP1B1	Protein-coding	Reference	.	8
YESPEIAL	CAB39	Protein-coding	Reference	.	8
YESLVHAV	SLC25A17	Protein-coding	Reference	.	8
YESLVEKV	DCK	Protein-coding	Reference	.	8
YESLAVRL	MXRA8	Protein-coding	Reference	.	8
YESKVFYL	YWHAG	Protein-coding	Reference	.	8
YESIRLLF	SNX14	Protein-coding	Reference	.	8
YESIIATL	AP2B1	Protein-coding	Reference	.	8
YESARIEY	ARFIP1	Protein-coding	Reference	.	8
YERSIVDY	ACTN4	Protein-coding	Reference	.	8
YERQVASL	ABCF1	Protein-coding	Reference	.	8
YERLVAQF	CSTF3	Protein-coding	Reference	.	8
YERLQSDY	UBR2	Protein-coding	Reference	.	8
YERLLVKF	SNX9	Protein-coding	Reference	.	8
YERLKEEL	RAB3IP	Protein-coding	Reference	.	8
YERLALLV	CPQ	Protein-coding	Reference	.	8
YERKGLAY	LIMS4	Protein-coding	Reference	.	8
YERIVSRL	DNPH1	Protein-coding	Reference	.	8
YERHVLLL	FAXDC2	Protein-coding	Reference	.	8
YERGISLF	XAB2	Protein-coding	Reference	.	8
YERFTVTY	MAP11	Protein-coding	Reference	.	8
YERELSEM	UBTF	Protein-coding	Reference	.	8
YERELQTF	EEF1AKMT2	Protein-coding	Reference	.	8
YERAVEFF	CRNKL1	Protein-coding	Reference	.	8
YERAIECY	RPAP3	Protein-coding	Reference	.	8
YEQVKQVL	SDCCAG8	Protein-coding	Reference	.	8
YEQVKQLF	CNOT1	Protein-coding	Reference	.	8
YEQQKSVF	DDX58	Protein-coding	Reference	.	8
YEQLMQLY	RPS15	Protein-coding	Reference	.	8
YEQEKYTL	SPDL1	Protein-coding	Reference	.	8
YEQEKAVF	DUSP23	Protein-coding	Reference	.	8
YEQAKWAI	FERMT2	Protein-coding	Reference	.	8
YENVRHKW	RHOG	Protein-coding	Reference	.	8
YENVRAKW	RAC2	Protein-coding	Reference	.	8
YENRIRAY	MICU1	Protein-coding	Reference	.	8
YENPTYKY	APLP2	Protein-coding	Reference	.	8
YENPTYKF	APP	Protein-coding	Reference	.	8
YENLVVAL	ARHGEF39	Protein-coding	Reference	.	8
YENLKGVL	TACC1	Protein-coding	Reference	.	8
YENLIHVW	TRAF7	Protein-coding	Reference	.	8
YENFRVQY	ZC3H18	Protein-coding	Reference	.	8
YENEKAMV	BICD1	Protein-coding	Reference	.	8
YEMVSRVM	SSRP1	Protein-coding	Reference	.	8
YEMTRQAF	WDR81	Protein-coding	Reference	.	8
YEMLRIEF	RNF40	Protein-coding	Reference	.	8
YEMILHEF	VPS41	Protein-coding	Reference	.	8
YELVLRKW	CDC123	Protein-coding	Reference	.	8
YELRQLVL	EFR3A	Protein-coding	Reference	.	8
YELRKNNF	RPL11	Protein-coding	Reference	.	8
YELRAPVA	PEBP1	Protein-coding	Reference	.	8
YELRAELL	KANSL1	Protein-coding	Reference	.	8
YELQVRGF	MAGT1	Protein-coding	Reference	.	8
YELQLVTY	PLEC	Protein-coding	Reference	.	8
YELLSKNL	SLFN5	Protein-coding	Reference	.	8
YELLKLKY	SLC25A32	Protein-coding	Reference	.	8
YELLIQKF	ISOC1	Protein-coding	Reference	.	8
YELKVEQY	RPGRIP1L	Protein-coding	Reference	.	8
YELKKAAY	FLOT1	Protein-coding	Reference	.	8
YELIITRY	CAPN1	Protein-coding	Reference	.	8
YELHVFTF	CTDP1	Protein-coding	Reference	.	8
YELEKITF	ADGRL4	Protein-coding	Reference	.	8
YELEAEKL	PPL	Protein-coding	Reference	.	8
YELDHPGF	CNOT1	Protein-coding	Reference	.	8
YEKVAIMI	ANO6	Protein-coding	Reference	.	8
YEKTVEVL	CYFIP2	Protein-coding	Reference	.	8
YEKTIEEL	TRIP11	Protein-coding	Reference	.	8
YEKTIAQM	TACC2	Protein-coding	Reference	.	8
YEKSIVNY	ACTN1	Protein-coding	Reference	.	8
YEKQVVLY	FAM91A1	Protein-coding	Reference	.	8
YEKQNFAL	APPL2	Protein-coding	Reference	.	8
YEKLSRAL	GABPA	Protein-coding	Reference	.	8
YEKLQVLL	DYNC1H1	Protein-coding	Reference	.	8
YEKLKTEL	PCYOX1	Protein-coding	Reference	.	8
YEKLHTYF	ITGB4	Protein-coding	Reference	.	8
YEKKIFEY	EMD	Protein-coding	Reference	.	8
YEKKGLAY	LIMS2	Protein-coding	Reference	.	8
YEKILVAL	ANXA1	Protein-coding	Reference	.	8
YEKHVSML	USP4	Protein-coding	Reference	.	8
YEKHVDEW	KDM4A	Protein-coding	Reference	.	8
YEKFLHRY	MYO1D	Protein-coding	Reference	.	8
YEKDIAAY	HMGB1	Protein-coding	Reference	.	8
YEKALVEL	BTN3A3	Protein-coding	Reference	.	8
YEKAKSLF	EXOC2	Protein-coding	Reference	.	8
YEIWRELF	PAFAH1B2	Protein-coding	Reference	.	8
YEIPVDML	PSMA6	Protein-coding	Reference	.	8
YEIPATHL	FBXL3	Protein-coding	Reference	.	8
YEILVKAA	DIS3	Protein-coding	Reference	.	8
YEILIHDL	CPA3	Protein-coding	Reference	.	8
YEIKKVWY	DIS3L	Protein-coding	Reference	.	8
YEIKILGF	MSR1	5' Overlap uORF	nuORF	.	8
YEIITNTL	TBXAS1	Protein-coding	Reference	.	8
YEIIKGIF	PPP4R3A	Protein-coding	Reference	.	8
YEIHKEFY	BCR	Protein-coding	Reference	.	8
YEIFSRSL	SLFN11	Protein-coding	Reference	.	8
YEHVKARF	MLPH	Protein-coding	Reference	.	8
YEHLGELL	WASHC4	Protein-coding	Reference	.	8
YEHIQTAL	PMPCA	Protein-coding	Reference	.	8
YEHAKALW	GNAS	Protein-coding	Reference	.	8
YEGVKYVL	ACACA	Protein-coding	Reference	.	8
YEGTKVVF	TBC1D2	Protein-coding	Reference	.	8
YEGPLHSL	TCF4	Protein-coding	Reference	.	8
YEGPKVIF	TBC1D2B	Protein-coding	Reference	.	8
YEGLIFRF	WLS	Protein-coding	Reference	.	8
YEGAVVIL	GMPS	Protein-coding	Reference	.	8
YEFVKQKY	MAGED1	Protein-coding	Reference	.	8
YEFVHHAL	PTPRR	Protein-coding	Reference	.	8
YEFTKLGL	FMNL2	Protein-coding	Reference	.	8
YEFSQEEF	NUP160	Protein-coding	Reference	.	8
YEFSKLIF	TUT7	Protein-coding	Reference	.	8
YEFKVENF	TRAPPC10	Protein-coding	Reference	.	8
YEFKADAL	MEDAG	Protein-coding	Reference	.	8
YEFGKAFF	SLC25A40	Protein-coding	Reference	.	8
YEFEQQRY	NADK2	Protein-coding	Reference	.	8
YEEVKTIL	C21orf91	Protein-coding	Reference	.	8
YEEVKPNL	USP7	Protein-coding	Reference	.	8
YEETKVKF	ASMTL	Protein-coding	Reference	.	8
YEEQHPEL	IL32	Protein-coding	Reference	.	8
YEELFPAF	NAPA	Protein-coding	Reference	.	8
YEDYVEGL	MYL6	Protein-coding	Reference	.	8
YEDVSVAL	YEATS2	Protein-coding	Reference	.	8
YEDVATFL	SNRNP200	Protein-coding	Reference	.	8
YEDVAIPL	ANAPC13	Protein-coding	Reference	.	8
YEDSSPSL	TRIM6	Protein-coding	Reference	.	8
YEDRVPMY	TJP1	Protein-coding	Reference	.	8
YEDIKKRL	AZI2	Protein-coding	Reference	.	8
YEDIAVKL	OGT	Protein-coding	Reference	.	8
YEDIAQKS	KRT1	Protein-coding	Reference	.	8
YEDGGIHL	BTN3A3	Protein-coding	Reference	.	8
YEDFNVQL	MUC5B	Protein-coding	Reference	.	8
YEDFKYCW	APOBEC3C	Protein-coding	Reference	.	8
YEAYVQAL	WTAP	Protein-coding	Reference	.	8
YEAVREVL	RPL10A	Protein-coding	Reference	.	8
YEARIFTF	XIAP	Protein-coding	Reference	.	8
YEAPGFFL	NT5C	Protein-coding	Reference	.	8
YEAPAYHL	SPTLC1	Protein-coding	Reference	.	8
YEALKTQL	IFT74	Protein-coding	Reference	.	8
YEALKEPM	SPTAN1	Protein-coding	Reference	.	8
YEALKEDW	TRAF3IP3	Protein-coding	Reference	.	8
YEAEKIEY	SMARCE1	Protein-coding	Reference	.	8
YEAEGQAL	BICD2	Protein-coding	Reference	.	8
YEAEFRAV	TBX21	Protein-coding	Reference	.	8
YEAAATRL	PDIA3	Protein-coding	Reference	.	8
YDVQAFKF	UMPS	Protein-coding	Reference	.	8
YDTVVHPF	DNAJC21	Protein-coding	Reference	.	8
YDSVKVYF	SLC25A3	Protein-coding	Reference	.	8
YDSVINRL	PCF11	Protein-coding	Reference	.	8
YDSRTTIF	PSMA4	Protein-coding	Reference	.	8
YDSLVVGK	CDC42EP1	Protein-coding	Reference	.	8
YDSIIYRM	ATP6AP2	Protein-coding	Reference	.	8
YDSGHIAM	PGGT1B	Protein-coding	Reference	.	8
YDSESKEF	RPL5	Protein-coding	Reference	.	8
YDRQGIGR	COPS6	Protein-coding	Reference	.	8
YDRLVDEY	HK1	Protein-coding	Reference	.	8
YDRKNMPR	IQGAP1	Protein-coding	Reference	.	8
YDRAVEAF	SH3YL1	Protein-coding	Reference	.	8
YDQYALLY	PTGDS	Protein-coding	Reference	.	8
YDQEHIRF	DICER1	Protein-coding	Reference	.	8
YDNPHEAL	PRPF8	Protein-coding	Reference	.	8
YDNMAELF	VPS28	Protein-coding	Reference	.	8
YDMTHYYL	FA2H	Protein-coding	Reference	.	8
YDLIVHQL	VPS26A	Protein-coding	Reference	.	8
YDLESQAF	TOPORS	Protein-coding	Reference	.	8
YDLEARGF	SMCR8	Protein-coding	Reference	.	8
YDKLIVRF	WARS1	Protein-coding	Reference	.	8
YDKAVASF	SMN1	Protein-coding	Reference	.	8
YDHYTAHL	REST	Protein-coding	Reference	.	8
YDHQGIFK	NUS1	Protein-coding	Reference	.	8
YDFIHTSF	ERCC4	Protein-coding	Reference	.	8
YAYPTRDI	C16orf89	Protein-coding	Reference	.	8
YAYNTFQV	C1QB	Protein-coding	Reference	.	8
YAYLPLHV	DCAF4	Protein-coding	Reference	.	8
YAYLLPSM	DDX60	Protein-coding	Reference	.	8
YAYKDFLW	SOAT1	Protein-coding	Reference	.	8
YAYIPLNR	RRP12	Protein-coding	Reference	.	8
YAYDGKDY	HLA-B	Protein-coding	Reference	.	8
YAYAPSSL	YTHDF2	Protein-coding	Reference	.	8
YAWVLDKL	EEF1A2	Protein-coding	Reference	.	8
YAWLVPLA	YIPF2	Protein-coding	Reference	.	8
YAVVLNQL	CUL7	Protein-coding	Reference	.	8
YAVQLVEM	LONP2	Protein-coding	Reference	.	8
YAVLTSTI	IRF2	Protein-coding	Reference	.	8
YAVLPREV	PIGT	Protein-coding	Reference	.	8
YAVKILEI	MPP5	Protein-coding	Reference	.	8
YAVEGRDL	SSR2	Protein-coding	Reference	.	8
YATLLVEH	TRRAP	Protein-coding	Reference	.	8
YATLLHVL	GPR39	Protein-coding	Reference	.	8
YATKISRF	PITHD1	Protein-coding	Reference	.	8
YATHPFKF	NCOA7	Protein-coding	Reference	.	8
YASTGREF	EXOC4	Protein-coding	Reference	.	8
YASRFIVI	RPIA	Protein-coding	Reference	.	8
YARTINVY	NDUFB4	Protein-coding	Reference	.	8
YARQIYIY	NUP93	Protein-coding	Reference	.	8
YARNLPAF	TTI2	Protein-coding	Reference	.	8
YARIGNSY	STIP1	Protein-coding	Reference	.	8
YAQVFREH	CTNNA2	Protein-coding	Reference	.	8
YAQERDAF	TRIM13	Protein-coding	Reference	.	8
YAPYVNRI	PLOD2	Protein-coding	Reference	.	8
YAPSGCAI	GNB5	Protein-coding	Reference	.	8
YAPAEVPK	AKR1C2	Protein-coding	Reference	.	8
YAPAAATV	ZFR	Protein-coding	Reference	.	8
YANIGKTL	RMDN2	Protein-coding	Reference	.	8
YALVVRGR	FASN	Protein-coding	Reference	.	8
YALTVLEM	GGA2	Protein-coding	Reference	.	8
YALTSSLV	TNXB	Protein-coding	Reference	.	8
YALQVHCY	EIF4G2	Protein-coding	Reference	.	8
YALQLHQL	CYP27A1	Protein-coding	Reference	.	8
YALQINVI	ACAP1	Protein-coding	Reference	.	8
YALQALVV	EIF4G1	Protein-coding	Reference	.	8
YALPHAIM	ACTA2	Protein-coding	Reference	.	8
YALPHAIL	ACTBL2	Protein-coding	Reference	.	8
YALPATKI	HCFC2	Protein-coding	Reference	.	8
YALLLTEH	TASOR2	Protein-coding	Reference	.	8
YALLLQHL	SLC26A6	Protein-coding	Reference	.	8
YALKVSVM	BAIAP3	Protein-coding	Reference	.	8
YALKVRTI	CCR8	Protein-coding	Reference	.	8
YALIHPAT	SAMD4A	Protein-coding	Reference	.	8
YALEVEKI	ACLY	Protein-coding	Reference	.	8
YALELLTI	OAS3	Protein-coding	Reference	.	8
YALEIQMY	COPS2	Protein-coding	Reference	.	8
YAKVFDEF	ALB	Protein-coding	Reference	.	8
YAKTWSRY	GMIP	Protein-coding	Reference	.	8
YAKLLHRY	FBXO31	Protein-coding	Reference	.	8
YAKLIAEL	THOC2	Protein-coding	Reference	.	8
YAKLGLSL	NAPG	Protein-coding	Reference	.	8
YAKIFTTY	LPCAT2	Protein-coding	Reference	.	8
YAKEIHKF	TGFB3	Protein-coding	Reference	.	8
YAIPQPDL	PCBP2	Protein-coding	Reference	.	8
YAILAARI	RRM1	Protein-coding	Reference	.	8
YAIKILAI	TTC12	Protein-coding	Reference	.	8
YAIIKEEL	ATAD2	Protein-coding	Reference	.	8
YAHSLVEL	ZC3H7A	Protein-coding	Reference	.	8
YAHPLETL	MSMO1	Protein-coding	Reference	.	8
YAHLFEVF	ZNF317	Protein-coding	Reference	.	8
YAGYIPQA	RBM47	Protein-coding	Reference	.	8
YAGRPLSV	FBXO34	Protein-coding	Reference	.	8
YAGQLAEL	SKIL	Protein-coding	Reference	.	8
YAGLQRSV	GUSB	Protein-coding	Reference	.	8
YAGEVLRF	TSPAN13	Protein-coding	Reference	.	8
YAGETLKW	BABAM2	Protein-coding	Reference	.	8
YAFSARPL	GPX1	Protein-coding	Reference	.	8
YAFRNPTI	TBC1D9B	Protein-coding	Reference	.	8
YAFLREAL	LRRC14	Protein-coding	Reference	.	8
YAFLLTMA	TP53BP1	Protein-coding	Reference	.	8
YAFLHRTL	APOBEC3B	Protein-coding	Reference	.	8
YAFILTSA	LBR	Protein-coding	Reference	.	8
YAEVMRLV	GET3	Protein-coding	Reference	.	8
YAEVGRVL	ANKHD1-EIF4EBP3	Protein-coding	Reference	.	8
YAERFQRF	PIP5K1A	Protein-coding	Reference	.	8
YAELLEEH	TXLNA	Protein-coding	Reference	.	8
YAEKLHRL	DST	Protein-coding	Reference	.	8
YADLSLKY	TMX2	Protein-coding	Reference	.	8
YADDNSLL	RAB5C	Protein-coding	Reference	.	8
YAAVTPEL	DHRSX	Protein-coding	Reference	.	8
YAATRATL	TWF1	Protein-coding	Reference	.	8
YAARWVAK	MAT1A	Protein-coding	Reference	.	8
YAAQPHVI	FAM168A	Protein-coding	Reference	.	8
YAAQLPAL	PELP1	Protein-coding	Reference	.	8
YAAPELEI	SERINC5	Protein-coding	Reference	.	8
YAALHGEF	LIMD2	Protein-coding	Reference	.	8
YAAIRDNY	RALB	Protein-coding	Reference	.	8
YAAGALEM	TRAPPC8	Protein-coding	Reference	.	8
WVMKVTTY	TMEM129	Protein-coding	Reference	.	8
WTINNFSF	SPOPL	Protein-coding	Reference	.	8
WTDLALQY	ANAPC13	Protein-coding	Reference	.	8
WSSLVHRF	MFN1	Protein-coding	Reference	.	8
WSPTHPAL	DYNC1I2	Protein-coding	Reference	.	8
WSHAIQKY	ACTR8	Protein-coding	Reference	.	8
WSFVPSTR	RAD51D	Protein-coding	Reference	.	8
WSDLPICY	CFH	Protein-coding	Reference	.	8
WRLEEFGR	HLA-DRA	Protein-coding	Reference	.	8
WQNPTIGY	TBC1D2	Protein-coding	Reference	.	8
WPWLLHSV	GTF3C1	Protein-coding	Reference	.	8
WPFLLGKV	FLCN	Protein-coding	Reference	.	8
WPFLGIVA	BSG	Protein-coding	Reference	.	8
WPDLLPKL	TNPO1	Protein-coding	Reference	.	8
WLFQANLY	TMBIM6	Protein-coding	Reference	.	8
WHPHTNKF	AAAS	Protein-coding	Reference	.	8
WGKTVIEY	COL2A1	Protein-coding	Reference	.	8
WFREWESF	USP33	Protein-coding	Reference	.	8
WFREWEAF	USP20	Protein-coding	Reference	.	8
WEYEVYKF	VPS41	Protein-coding	Reference	.	8
WEVIVTKY	PCNX1	Protein-coding	Reference	.	8
WETVARAL	BRAT1	Protein-coding	Reference	.	8
WESTRPVL	NUP210	Protein-coding	Reference	.	8
WERLLTTF	FAXDC2	Protein-coding	Reference	.	8
WERLAVLV	CFD	Protein-coding	Reference	.	8
WEPPAEEL	SPATA2L	Protein-coding	Reference	.	8
WEMEEHQL	STK10	Protein-coding	Reference	.	8
WELTKEGF	TGIF2-RAB5IF	Protein-coding	Reference	.	8
WELLKEGF	NAGK	Protein-coding	Reference	.	8
WEKNSTTL	VASP	Protein-coding	Reference	.	8
WEKKVIEY	MCMBP	Protein-coding	Reference	.	8
WEKIAHEL	DNAJC1	Protein-coding	Reference	.	8
WEGMKSVF	ZDHHC7	Protein-coding	Reference	.	8
WEEVKNEM	HARS1	Protein-coding	Reference	.	8
WEEIKTSY	ENTPD1	Protein-coding	Reference	.	8
WEEAAHDL	ST13	Protein-coding	Reference	.	8
WEDVKEEM	MAPKAPK2	Protein-coding	Reference	.	8
WEDVAPTL	GAMT	Protein-coding	Reference	.	8
WEDTPLVI	TMEM189-UBE2V1	Protein-coding	Reference	.	8
WEDHGYSL	SESN1	Protein-coding	Reference	.	8
WEAERAEL	STRN4	Protein-coding	Reference	.	8
WEAEKVKM	PTK2B	Protein-coding	Reference	.	8
WDVGSHFK	ARL17B	Protein-coding	Reference	.	8
WDSLVQRL	UTRN	Protein-coding	Reference	.	8
WDSKKQSF	PRKAG3	Protein-coding	Reference	.	8
WDSAVSHF	PEX26	Protein-coding	Reference	.	8
WAPESAPL	CFL1	Protein-coding	Reference	.	8
WANVGKSL	INPP4B	Protein-coding	Reference	.	8
WALEPTHR	CSF1R	Protein-coding	Reference	.	8
WAAEVLKV	E2F1	Protein-coding	Reference	.	8
VYVYKVLK	H2BC15	Protein-coding	Reference	.	8
VYVLVRQK	FAR1	Protein-coding	Reference	.	8
VYTTTVHW	PRPF8	Protein-coding	Reference	.	8
VYTRVTSF	TMPRSS3	Protein-coding	Reference	.	8
VYTRTASF	NAGLU	Protein-coding	Reference	.	8
VYTQVTKF	HABP2	Protein-coding	Reference	.	8
VYSVPHFF	PRORP	Protein-coding	Reference	.	8
VYSRTFTW	MYO1C	Protein-coding	Reference	.	8
VYSMAHSF	TMC6	Protein-coding	Reference	.	8
VYQRLFEW	MYO1G	Protein-coding	Reference	.	8
VYPWTQRF	AC104389.6	Protein-coding	Reference	.	8
VYPPSFIF	INHA	Protein-coding	Reference	.	8
VYNIPVRF	BLNK	Protein-coding	Reference	.	8
VYKNFPQL	TMEM41B	Protein-coding	Reference	.	8
VYKELRLR	FASN	Protein-coding	Reference	.	8
VYIKHPVS	PSMD8	Protein-coding	Reference	.	8
VYGYVVKL	PTPRC	Protein-coding	Reference	.	8
VYGVVNQF	TTC3	5' Overlap uORF	nuORF	.	8
VYGTTYQF	TXNDC16	Protein-coding	Reference	.	8
VYGSFNCI	ODC1	Protein-coding	Reference	.	8
VYGQPQLM	CLTC	Protein-coding	Reference	.	8
VYGNVMVF	TMPRSS2	Protein-coding	Reference	.	8
VYGKVDSF	MGAT5	Protein-coding	Reference	.	8
VYFVHPTF	GDAP2	Protein-coding	Reference	.	8
VYFLLHIF	DOCK1	Out-of-Frame	nuORF	.	8
VYERHFLR	ITPRIP	Protein-coding	Reference	.	8
VYASVNKI	PER3	Protein-coding	Reference	.	8
VYAQVARL	SIN3A	Protein-coding	Reference	.	8
VYAKANSF	HDLBP	Protein-coding	Reference	.	8
VYAEVNSL	CSNK2A2	Protein-coding	Reference	.	8
VVVHPLVL	PSMD7	Protein-coding	Reference	.	8
VVTSPMLL	RABAC1	Protein-coding	Reference	.	8
VVTFPRAY	KDM5A	Protein-coding	Reference	.	8
VVSKYLAV	CPT1A	Protein-coding	Reference	.	8
VVSKPVTV	ZNF512B	Protein-coding	Reference	.	8
VVQPFFQN	PLB1	Protein-coding	Reference	.	8
VVQFAIHR	ABHD16A	Protein-coding	Reference	.	8
VVPEASQL	KMT2D	Protein-coding	Reference	.	8
VVLRDGRA	ALOX5	Protein-coding	Reference	.	8
VVGPVHAV	KMT2E	Protein-coding	Reference	.	8
VVGLAFVL	KIDINS220	Protein-coding	Reference	.	8
VVGKVLEI	R3HDM1	Protein-coding	Reference	.	8
VVGKPIEV	MOGAT2	Protein-coding	Reference	.	8
VVGKDLTV	LAGE3	Protein-coding	Reference	.	8
VVGHVVTL	PLEC	Protein-coding	Reference	.	8
VVGGSWHF	AREL1	Protein-coding	Reference	.	8
VVGCVIIL	MT-ND6	Protein-coding	Reference	.	8
VVFLITKY	CLTC	Protein-coding	Reference	.	8
VVEVGHFW	TDRD9	Protein-coding	Reference	.	8
VVDVSSHL	LRRC8C	Protein-coding	Reference	.	8
VVDVDVKL	KIF3B	Protein-coding	Reference	.	8
VVDRSDKL	ARID1B	Protein-coding	Reference	.	8
VVDQPLKL	CDC73	Protein-coding	Reference	.	8
VVDNPQKF	RASSF5	Protein-coding	Reference	.	8
VVDKIDYY	IPO8	Protein-coding	Reference	.	8
VVDKAMEL	PRPF38A	Protein-coding	Reference	.	8
VVDIVQEL	PDXK	Protein-coding	Reference	.	8
VVDEVSNI	DYNLT1	Protein-coding	Reference	.	8
VVDEEVFF	CCAR2	Protein-coding	Reference	.	8
VVDDTLEL	AKAP11	Protein-coding	Reference	.	8
VVAVPMVL	IFI27	Protein-coding	Reference	.	8
VVAVGRAL	DDB1	Protein-coding	Reference	.	8
VVAESFKF	EIF2B1	Protein-coding	Reference	.	8
VTYFTIKW	ATAD1	Protein-coding	Reference	.	8
VTVYRPTL	POSTN	Protein-coding	Reference	.	8
VTTIPVTV	TMEM231	Protein-coding	Reference	.	8
VTTIARNW	SEC23B	Protein-coding	Reference	.	8
VTSVILHI	VPS53	Protein-coding	Reference	.	8
VTSKTVLW	LRP1	Protein-coding	Reference	.	8
VTSKIVEV	IL18R1	Protein-coding	Reference	.	8
VTSKALEL	PLTP	Protein-coding	Reference	.	8
VTSAALRW	AKR7A2	Protein-coding	Reference	.	8
VTRYIYNR	HLA-DQB1	Protein-coding	Reference	.	8
VTQLLERL	ABCA2	Protein-coding	Reference	.	8
VTPNHSAF	RETSAT	Protein-coding	Reference	.	8
VTNGPFIM	PTBP1	Protein-coding	Reference	.	8
VTMDDFRW	VCP	Protein-coding	Reference	.	8
VTLVNQPM	SYNPO2	Protein-coding	Reference	.	8
VTLIPAFR	DPAGT1	Protein-coding	Reference	.	8
VTKVSIQF	PIGT	Protein-coding	Reference	.	8
VTKNLQKF	PLEC	Protein-coding	Reference	.	8
VTITPTRW	LAMTOR3	ncRNA Processed Transcript	nuORF	.	8
VTIKGYAW	SUOX	Protein-coding	Reference	.	8
VTHIGRVY	EIF4E	Protein-coding	Reference	.	8
VTHHWISF	SPRY4	Protein-coding	Reference	.	8
VTHELQAM	PSMC3	Protein-coding	Reference	.	8
VTGPILNF	ANPEP	Protein-coding	Reference	.	8
VTGHPLLI	C19orf54	Protein-coding	Reference	.	8
VTFTQEEW	ZNF433	Protein-coding	Reference	.	8
VTFKSILF	HSP90B1	Protein-coding	Reference	.	8
VTELTHRI	GBP3	Protein-coding	Reference	.	8
VTEENLLY	CD55	Out-of-Frame	nuORF	.	8
VTDVGIRY	FBXL7	Protein-coding	Reference	.	8
VTDLDARM	NOTCH2	Protein-coding	Reference	.	8
VTDFPSCY	QSOX1	Protein-coding	Reference	.	8
VTDEPLLK	VPS13C	Protein-coding	Reference	.	8
VTDDLVCL	SRP9	Protein-coding	Reference	.	8
VTCLGPNI	KLHL23	Protein-coding	Reference	.	8
VTAVAYRL	HK1	Protein-coding	Reference	.	8
VTAKELSL	LIMA1	Protein-coding	Reference	.	8
VTAEPIRL	RPUSD2	Protein-coding	Reference	.	8
VTADTEMW	PYROXD1	Protein-coding	Reference	.	8
VSVRPVLL	DOP1B	Protein-coding	Reference	.	8
VSVPTFSW	FADS2	Protein-coding	Reference	.	8
VSVAPLCV	ANGEL1	Protein-coding	Reference	.	8
VSTVLHEL	STXBP3	Protein-coding	Reference	.	8
VSTEPLAL	COL6A3	Protein-coding	Reference	.	8
VSSLRLAY	ARFGAP3	Protein-coding	Reference	.	8
VSSKILEL	NOM1	Protein-coding	Reference	.	8
VSSKAYLM	AQR	Protein-coding	Reference	.	8
VSSIAMEM	MUC21	Protein-coding	Reference	.	8
VSRIRAAL	SLC9A3R1	Protein-coding	Reference	.	8
VSQVGKEL	DDIT4	Protein-coding	Reference	.	8
VSQINHKL	GOPC	Protein-coding	Reference	.	8
VSPVVHVR	HNRNPLL	Protein-coding	Reference	.	8
VSNVNLEI	FCRL3	Protein-coding	Reference	.	8
VSNKAYVF	SCARB2	Protein-coding	Reference	.	8
VSNIRQVF	ATG16L2	Protein-coding	Reference	.	8
VSNIPLKL	LLGL2	Protein-coding	Reference	.	8
VSLTACKV	HLA-A	Protein-coding	Reference	.	8
VSLPSVKK	RNF19A	Protein-coding	Reference	.	8
VSLHCCAL	UBR5	Protein-coding	Reference	.	8
VSKIVQTY	ACTN1	Protein-coding	Reference	.	8
VSKELAAL	UBN1	Protein-coding	Reference	.	8
VSIRPMEL	NBEAL2	Protein-coding	Reference	.	8
VSIKAIGW	SLC15A4	Protein-coding	Reference	.	8
VSHSGFLY	ARAP1	Protein-coding	Reference	.	8
VSGVVARL	VAT1	Protein-coding	Reference	.	8
VSGSTGQW	FGA	Protein-coding	Reference	.	8
VSGRILVV	LAGE3	Protein-coding	Reference	.	8
VSGQVLEL	CCDC61	Protein-coding	Reference	.	8
VSGQPLLI	GPAT2	Protein-coding	Reference	.	8
VSGPVHLF	GNPTG	Protein-coding	Reference	.	8
VSGPRLTL	PRR36	Protein-coding	Reference	.	8
VSGPRLFL	RHBDD2	Protein-coding	Reference	.	8
VSGPQYRL	MAPKAP1	Protein-coding	Reference	.	8
VSGPLREL	SLC9A3R2	Protein-coding	Reference	.	8
VSGPLLQW	BRCC3	Protein-coding	Reference	.	8
VSGPKLNI	AHNAK	Protein-coding	Reference	.	8
VSGPDIDI	AHNAK	Protein-coding	Reference	.	8
VSGKVYQW	FASN	Protein-coding	Reference	.	8
VSGKVLEM	FAM111B	Protein-coding	Reference	.	8
VSGKPLLI	DCAF1	Protein-coding	Reference	.	8
VSGKLLQV	ALPK1	Protein-coding	Reference	.	8
VSGKILYI	PER2	Protein-coding	Reference	.	8
VSGITLQI	TM7SF3	Protein-coding	Reference	.	8
VSFREIVV	ARFGEF3	Protein-coding	Reference	.	8
VSFNSHVY	ADAMTSL2	Protein-coding	Reference	.	8
VSDLPRQW	CD177	Protein-coding	Reference	.	8
VSDLKQLF	LRBA	Protein-coding	Reference	.	8
VSDGVIKV	CFL1	Protein-coding	Reference	.	8
VSDGCVEL	MCM3AP	Protein-coding	Reference	.	8
VSDEHSLF	PIK3R4	Protein-coding	Reference	.	8
VSDDPQVL	ATP6V1H	Protein-coding	Reference	.	8
VSDAPVHI	CHD1	Protein-coding	Reference	.	8
VSAVVHEY	SOAT1	Protein-coding	Reference	.	8
VSARPDEW	CHPF	Protein-coding	Reference	.	8
VSAQSFLH	GATD1	Protein-coding	Reference	.	8
VSALRQEL	HELZ2	Protein-coding	Reference	.	8
VSAKDLEL	AKAP9	Protein-coding	Reference	.	8
VSAIATKF	CRYM	Protein-coding	Reference	.	8
VSADGFKF	RANBP2	Protein-coding	Reference	.	8
VSADAYKI	CNP	Protein-coding	Reference	.	8
VSAAPRTV	HLA-DPB1	Protein-coding	Reference	.	8
VRSFPLSV	ABCD4	3' Overlap dORF	nuORF	.	8
VRPPVQVY	AP000311.1	Protein-coding	Reference	.	8
VRPPVAVK	COL6A3	Protein-coding	Reference	.	8
VRNLPQYV	NONO	Protein-coding	Reference	.	8
VRLERETF	SUPT5H	Protein-coding	Reference	.	8
VRKLIIRR	ATP1A1	Protein-coding	Reference	.	8
VRFNSSSL	ZNF529	Protein-coding	Reference	.	8
VRELRVEF	FBXO33	Protein-coding	Reference	.	8
VRDMIREV	RPL36	Protein-coding	Reference	.	8
VQYVIQGY	BABAM2	Protein-coding	Reference	.	8
VQVVRGHY	RPL26L1	Protein-coding	Reference	.	8
VQVRNLVY	MPEG1	Protein-coding	Reference	.	8
VQTLVEKY	TNPO3	Protein-coding	Reference	.	8
VQSLIRAY	OGDH	Protein-coding	Reference	.	8
VQSIRPPY	NCOA3	Protein-coding	Reference	.	8
VQRVVESL	COL6A3	Protein-coding	Reference	.	8
VQRVIEVL	PHF20	Protein-coding	Reference	.	8
VQRVALEF	ITFG2	Protein-coding	Reference	.	8
VQRTMLEL	PSMC3	Protein-coding	Reference	.	8
VQRTLMNL	TAGLN2	Protein-coding	Reference	.	8
VQRTLMAL	TAGLN	Protein-coding	Reference	.	8
VQRLLVQF	NLE1	Protein-coding	Reference	.	8
VQRILTAL	RALBP1	Protein-coding	Reference	.	8
VQRILLEL	ABCA6	Protein-coding	Reference	.	8
VQRFHYSR	DOCK2	Protein-coding	Reference	.	8
VQQVAAEY	DDX5	Protein-coding	Reference	.	8
VQNVVKLY	AP3D1	Protein-coding	Reference	.	8
VQNRIATF	CFAP45	Protein-coding	Reference	.	8
VQNIHGAF	ERGIC1	Protein-coding	Reference	.	8
VQLILHEY	DRG2	Protein-coding	Reference	.	8
VQKVILNY	TRAF3IP2	Protein-coding	Reference	.	8
VQKEWISF	MTM1	Protein-coding	Reference	.	8
VQKAIPMY	ATP6V1E1	Protein-coding	Reference	.	8
VQIPVSMY	NRF1	Protein-coding	Reference	.	8
VQIKNDVF	KLHDC10	Protein-coding	Reference	.	8
VQHLIKLY	PEX12	Protein-coding	Reference	.	8
VQHFSLLY	NCLN	Protein-coding	Reference	.	8
VQFCWNHY	RAMP2	Protein-coding	Reference	.	8
VQEFGLAR	PRELID1	Protein-coding	Reference	.	8
VQALWKQF	IL32	Protein-coding	Reference	.	8
VPYVPQYR	SLC66A2	Protein-coding	Reference	.	8
VPYRLNEI	AGL	Protein-coding	Reference	.	8
VPYRIMPY	TM7SF2	Protein-coding	Reference	.	8
VPYRIFPY	LBR	Protein-coding	Reference	.	8
VPYPLPKI	NPEPPS	Protein-coding	Reference	.	8
VPYPHAPG	MYO1E	Protein-coding	Reference	.	8
VPYMVERI	TRRAP	Protein-coding	Reference	.	8
VPYMANVY	PLOD2	Protein-coding	Reference	.	8
VPYLVGQV	UROD	Protein-coding	Reference	.	8
VPYLMEAI	HADH	Protein-coding	Reference	.	8
VPYKFVTY	SGPP2	Protein-coding	Reference	.	8
VPYISQAY	PLOD3	Protein-coding	Reference	.	8
VPYISNIY	PLOD1	Protein-coding	Reference	.	8
VPYAGINI	EIF5B	Protein-coding	Reference	.	8
VPWLLLGA	RHBDD2	Protein-coding	Reference	.	8
VPWGHIAA	SERHL2	Protein-coding	Reference	.	8
VPVPLQEA	SH3PXD2B	Protein-coding	Reference	.	8
VPVPEPEA	PHACTR2	Protein-coding	Reference	.	8
VPVINITY	EPS8	Protein-coding	Reference	.	8
VPVETPEA	TMEM119	Protein-coding	Reference	.	8
VPTVTAKI	ZMYM4	Protein-coding	Reference	.	8
VPTTINTI	SAMD4A	Protein-coding	Reference	.	8
VPTNIIAA	ATP6V1H	Protein-coding	Reference	.	8
VPTLKQGL	NUFIP2	Protein-coding	Reference	.	8
VPTIQDQA	TLN1	Protein-coding	Reference	.	8
VPTILNSL	MYCBP2	Protein-coding	Reference	.	8
VPTHLMVL	FAM120A	Protein-coding	Reference	.	8
VPTEGFQF	KPNA4	Protein-coding	Reference	.	8
VPTAQPQA	IGHD	Protein-coding	Reference	.	8
VPTALEKI	THTPA	Protein-coding	Reference	.	8
VPSKVSVI	RFX5	Protein-coding	Reference	.	8
VPSHKLML	TAF1A	Protein-coding	Reference	.	8
VPRVVAEY	MRPL43	Protein-coding	Reference	.	8
VPRVGLGL	TMEM140	Protein-coding	Reference	.	8
VPRTFKEI	GTF2B	Protein-coding	Reference	.	8
VPRPGTSL	TTC8	Protein-coding	Reference	.	8
VPRPAVLV	EMX1	3' Overlap dORF	nuORF	.	8
VPRLGVML	ISYNA1	Protein-coding	Reference	.	8
VPRASLAL	WDR11	Protein-coding	Reference	.	8
VPQSLPSL	TRIM8	Protein-coding	Reference	.	8
VPQQIPKA	PARD6B	Protein-coding	Reference	.	8
VPQQALVI	ATP1A4	Protein-coding	Reference	.	8
VPQPMPSI	GOLGA2	Protein-coding	Reference	.	8
VPQCLPSL	CNPPD1	Protein-coding	Reference	.	8
VPPSAYIL	PGA4	Protein-coding	Reference	.	8
VPPFTFHV	CAVIN1	Protein-coding	Reference	.	8
VPPEWKAL	FGA	Protein-coding	Reference	.	8
VPPETLHI	IPO8	Protein-coding	Reference	.	8
VPPAVQKV	PTGS2	Protein-coding	Reference	.	8
VPPAKPEV	ATG4A	Protein-coding	Reference	.	8
VPNVHGAL	PTBP1	Protein-coding	Reference	.	8
VPNRIIEI	MNDA	Protein-coding	Reference	.	8
VPNPLPKV	HIP1	Protein-coding	Reference	.	8
VPLLIVGV	ADGRE5	Protein-coding	Reference	.	8
VPLKVTMV	PIK3C2A	Protein-coding	Reference	.	8
VPLIQSTI	RIF1	Protein-coding	Reference	.	8
VPLIMNTI	TRRAP	Protein-coding	Reference	.	8
VPLETPRV	GAA	Protein-coding	SAAV	.	8
VPLETIVI	RNF145	Protein-coding	Reference	.	8
VPLEMLEI	TTK	Protein-coding	Reference	.	8
VPKVAVFY	ATP2C1	Protein-coding	Reference	.	8
VPKLVSEY	ADH5	Protein-coding	Reference	.	8
VPKLQPQI	EIF4G2	Protein-coding	Reference	.	8
VPIVEPEI	ALDOA	Protein-coding	Reference	.	8
VPILIAMA	MT-ND1	Protein-coding	Reference	.	8
VPIKWMAL	ERBB2	Protein-coding	Reference	.	8
VPHDPVAL	SWAP70	Protein-coding	Reference	.	8
VPGRLPVM	GSR	Protein-coding	Reference	.	8
VPGCLPVL	MARS1	Protein-coding	Reference	.	8
VPFTLTTV	CLIC3	Protein-coding	Reference	.	8
VPFSVPKI	IFI35	Protein-coding	Reference	.	8
VPFSLMQV	TMEM104	Protein-coding	Reference	.	8
VPFRVAAY	PAPSS1	Protein-coding	Reference	.	8
VPFQVPEI	DHX30	Protein-coding	Reference	.	8
VPFQVKCV	ZNF451	Protein-coding	Reference	.	8
VPFLHWEA	CLCN7	Protein-coding	Reference	.	8
VPELVLHY	SHD	Protein-coding	Reference	.	8
VPEKSPVL	LAD1	Protein-coding	Reference	.	8
VPEKLPEA	GRSF1	Protein-coding	Reference	.	8
VPAWLKSL	SAMD4A	Protein-coding	Reference	.	8
VPAVGLKL	COPA	Protein-coding	Reference	.	8
VPATLPQL	NR3C1	Protein-coding	Reference	.	8
VPATLPEL	PLEC	Protein-coding	Reference	.	8
VPASRVAL	PINK1	Protein-coding	Reference	.	8
VPALFISM	ACTR1B	Protein-coding	Reference	.	8
VPAKLPEI	DDX50	Protein-coding	Reference	.	8
VPAHLVAA	ESM1	Protein-coding	Reference	.	8
VPAHFVAL	AL645922.1	Protein-coding	Reference	.	8
VPAELVRI	CSF1R	Protein-coding	Reference	.	8
VNSKALEI	GBP4	Protein-coding	Reference	.	8
VNSAAHLF	SCD	Protein-coding	Reference	.	8
VNMVPFPR	AC092143.1	Protein-coding	Reference	.	8
VNGHPVLL	MUC5AC	Protein-coding	Reference	.	8
VNFEFPEF	RPS7	Protein-coding	Reference	.	8
VNDHVLKV	BRWD1	Protein-coding	Reference	.	8
VNDGVVRL	GRSF1	Protein-coding	Reference	.	8
VNATRPTL	TNS1	Protein-coding	Reference	.	8
VNARNVAL	ADGRA2	Protein-coding	Reference	.	8
VNAIVAHV	TXNDC16	Protein-coding	Reference	.	8
VMSVGFLL	NUBP1	Protein-coding	Reference	.	8
VMSRWEEY	AQR	Protein-coding	Reference	.	8
VMRLTISY	HIF1A	Protein-coding	Reference	.	8
VMRDPQTK	HNRNPA3	Protein-coding	Reference	.	8
VMLETPEY	CYRIB	Protein-coding	Reference	.	8
VMIRKEAY	MAGOHB	Protein-coding	Reference	.	8
VMDKTRAL	CASP1	Protein-coding	Reference	.	8
VMACKTAF	NETO2	Protein-coding	Reference	.	8
VLVKAEYY	ALDH3A2	Protein-coding	Reference	.	8
VLTVSFKW	TMEM245	Protein-coding	Reference	.	8
VLRVWDAF	TBC1D10C	Protein-coding	Reference	.	8
VLRVAAEF	VPS52	Protein-coding	Reference	.	8
VLRPGTAL	EPPK1	Protein-coding	Reference	.	8
VLRLSVSY	AHR	Protein-coding	Reference	.	8
VLRLSEAY	BCAR3	Protein-coding	Reference	.	8
VLPPVFKL	TMC4	Protein-coding	Reference	.	8
VLNPHEAL	RAMP2	Protein-coding	Reference	.	8
VLNLVIVK	RPS6	Protein-coding	Reference	.	8
VLNCGIAY	IFI44L	Protein-coding	Reference	.	8
VLMKALEY	CKAP5	Protein-coding	Reference	.	8
VLLFVTKK	DDX42	Protein-coding	Reference	.	8
VLKVWNSY	BRWD1	Protein-coding	Reference	.	8
VLKEGVEY	ARHGDIA	Protein-coding	Reference	.	8
VLKEGSEY	ARHGDIB	Protein-coding	Reference	.	8
VLHVAATY	NFKBID	Protein-coding	Reference	.	8
VLHLTFYY	THOC5	Protein-coding	Reference	.	8
VLGRVLQL	TCIRG1	Protein-coding	Reference	.	8
VLGRVLEV	R3HDM2	Protein-coding	Reference	.	8
VLGRSFFW	TMCO3	Protein-coding	Reference	.	8
VLGNIIKK	KCNAB2	Protein-coding	Reference	.	8
VLDIPSKY	KDM5A	Protein-coding	Reference	.	8
VLAPTREL	DDX21	Protein-coding	Reference	.	8
VLAKALEV	EIF3A	Protein-coding	Reference	.	8
VKVERIEY	VPS29	Protein-coding	Reference	.	8
VKGPAFNM	AHNAK	Protein-coding	Reference	.	8
VIYVLPML	LARS1	Protein-coding	Reference	.	8
VITFPRAY	KDM5B	Protein-coding	Reference	.	8
VISKVLTF	SMC1A	Protein-coding	Reference	.	8
VISKDLVI	PRRC2C	Protein-coding	Reference	.	8
VISDRKEL	COTL1	Protein-coding	Reference	.	8
VIRLIMQY	SMU1	Protein-coding	Reference	.	8
VIPFTIKK	FLNA	Protein-coding	Reference	.	8
VIPFAVRK	FLNB	Protein-coding	Reference	.	8
VIIKPSEL	ALDH3A2	Protein-coding	Reference	.	8
VIHFNNPK	BTF3	Protein-coding	Reference	.	8
VIHEFDPY	STT3A	Protein-coding	Reference	.	8
VIGRVLEL	PTPN13	Protein-coding	Reference	.	8
VIGPPVVL	ECT2	Protein-coding	Reference	.	8
VIENLPKK	DDX10	Protein-coding	Reference	.	8
VIDPGFAK	DHX15	Protein-coding	Reference	.	8
VIDGETCL	NRAS	Protein-coding	Reference	.	8
VIDEPVRL	MKI67	Protein-coding	Reference	.	8
VIDECVEM	SNRPG	Protein-coding	Reference	.	8
VIDAQAEL	BTBD3	Protein-coding	Reference	.	8
VHDLERKY	NAP1L1	Protein-coding	Reference	.	8
VHAPGLNL	AHNAK	Protein-coding	Reference	.	8
VGYETILK	GPRC5C	Protein-coding	Reference	.	8
VGSRPIKL	RBM42	Protein-coding	Reference	.	8
VGSKPLYV	PABPC4	Protein-coding	Reference	.	8
VGSDPVLM	CBLB	Protein-coding	Reference	.	8
VGPVAMEL	SLC49A3	Protein-coding	Reference	.	8
VGNKWEAY	POLR2L	Protein-coding	Reference	.	8
VGLVLPAK	DHRS3	Protein-coding	Reference	.	8
VGHVWYSF	LMF1	Protein-coding	Reference	.	8
VGGLIRNV	VPS13D	Protein-coding	Reference	.	8
VGGLDIHK	PPP3R1	Protein-coding	Reference	.	8
VGGKVIHL	BAG6	Protein-coding	Reference	.	8
VGEIIGKR	ATP5MG	Protein-coding	Reference	.	8
VGAQFLAL	AL136295.1	Protein-coding	Reference	.	8
VGAGIREV	KRT7	Protein-coding	Reference	.	8
VFVEHEAL	ABL1	Protein-coding	Reference	.	8
VFRVSSSL	ZNF534	Protein-coding	Reference	.	8
VFRVGLAL	EVI5	Protein-coding	Reference	.	8
VFRVGISF	TXNDC16	Protein-coding	Reference	.	8
VFRPHPTL	RNF2	Protein-coding	Reference	.	8
VFRNAASF	PLIN2	Protein-coding	Reference	.	8
VFNIYHSK	SEC14L1	Protein-coding	Reference	.	8
VFLPSHSL	USP19	Protein-coding	Reference	.	8
VFLDHNAL	ITGB2	Protein-coding	Reference	.	8
VFKTWSSY	TMEM267	Out-of-Frame	nuORF	.	8
VFKELVKL	SRP54	Protein-coding	Reference	.	8
VFFVHEGY	PFKM	Protein-coding	Reference	.	8
VFFKGFKW	NDUFB3	Protein-coding	Reference	.	8
VFENSPVL	SASH1	Protein-coding	Reference	.	8
VFDRPVHR	GBP1	Protein-coding	Reference	.	8
VFDPHGTL	SMC2	Protein-coding	Reference	.	8
VFDHALMK	SC5D	Protein-coding	Reference	.	8
VFAALPEF	UBE4B	Protein-coding	Reference	.	8
VEYVRPLL	EXOC3L2	Protein-coding	Reference	.	8
VEYQIKTF	CMBL	Protein-coding	Reference	.	8
VEYPFSEA	VWF	Protein-coding	Reference	.	8
VEYERTKF	TCP11L2	Protein-coding	Reference	.	8
VEWEAAAF	MFSD11	Protein-coding	Reference	.	8
VEVYRAVT	HLA-DQB1	Protein-coding	SAAV	.	8
VEVYKIQL	GCC2	Protein-coding	Reference	.	8
VEVVSPAY	EMC7	Protein-coding	Reference	.	8
VEVVKDQF	DMD	Protein-coding	Reference	.	8
VEVVHTYR	NDRG1	Protein-coding	Reference	.	8
VEVSVHEF	HMCN2	Protein-coding	Reference	.	8
VEVSLPRF	SERPINB6	Protein-coding	Reference	.	8
VEVQKQVL	ATM	Protein-coding	Reference	.	8
VEVNKTLM	TCP11L2	Protein-coding	Reference	.	8
VEVLLPKF	SERPINB9	Protein-coding	Reference	.	8
VEVLKMQL	MRTFB	Protein-coding	Reference	.	8
VEVLKILL	RNASEL	Protein-coding	Reference	.	8
VEVLKEQI	TSC22D1	Protein-coding	Reference	.	8
VEVKRQIW	NELFB	Protein-coding	Reference	.	8
VEVKRPKY	IK	Protein-coding	Reference	.	8
VEVIKKAY	ITPR1	Protein-coding	Reference	.	8
VEVIKESL	GUCY1A1	Protein-coding	Reference	.	8
VEVGRVAY	RPL14	Protein-coding	Reference	.	8
VEVEKVHL	STIM1	Protein-coding	Reference	.	8
VEVEAESL	NASP	Protein-coding	Reference	.	8
VEVDKVSM	GNA14	Protein-coding	Reference	.	8
VEVARVLL	ANKHD1-EIF4EBP3	Protein-coding	Reference	.	8
VEVAKFQL	HTATSF1	Protein-coding	Reference	.	8
VETRKVVL	NRBP1	Protein-coding	Reference	.	8
VETLRFLL	TARBP1	Protein-coding	Reference	.	8
VETLKEMI	PKM	Protein-coding	Reference	.	8
VETIWKSV	CAV2	Protein-coding	SAAV	.	8
VETIRVSL	PARP9	Protein-coding	Reference	.	8
VETIFSKY	RALY	Protein-coding	Reference	.	8
VESMVEHL	MRPS6	Protein-coding	Reference	.	8
VESMKYPF	L3MBTL2	Protein-coding	Reference	.	8
VESLVQLF	STK32C	Protein-coding	Reference	.	8
VESLVNEY	PDIA3	Protein-coding	Reference	.	8
VESLIQKF	FCHO2	Protein-coding	Reference	.	8
VESKVYAV	CPSF1	Protein-coding	Reference	.	8
VESIKTVY	DIP2B	Protein-coding	Reference	.	8
VESIICVF	SLC33A1	Protein-coding	Reference	.	8
VESIHVNL	SACS	Protein-coding	Reference	.	8
VERYTEFY	PDLIM5	Protein-coding	Reference	.	8
VERYLEEF	IPPK	Protein-coding	Reference	.	8
VERYANTL	IQGAP2	Protein-coding	Reference	.	8
VERVQPVM	CC2D1B	Protein-coding	Reference	.	8
VERVLPQL	IFT57	Protein-coding	Reference	.	8
VERVKDVL	MYO1G	Protein-coding	Reference	.	8
VERVITIM	RPS18	Protein-coding	Reference	.	8
VERTVAQY	AGO3	Protein-coding	Reference	.	8
VERPSTEL	PTGS1	Protein-coding	Reference	.	8
VERLQALY	USP18	Protein-coding	Reference	.	8
VERLIEAF	IQSEC2	Protein-coding	Reference	.	8
VERLGQAF	SVEP1	Protein-coding	Reference	.	8
VERLFSQL	GGNBP2	Protein-coding	Reference	.	8
VERILTSW	PPP6R1	Protein-coding	Reference	.	8
VERILDTW	NIN	Protein-coding	Reference	.	8
VERIFRSF	NAB2	Protein-coding	Reference	.	8
VERIFAQY	PDS5B	Protein-coding	Reference	.	8
VERDGMVY	KLHDC8B	Protein-coding	Reference	.	8
VERAVVGL	GBF1	Protein-coding	Reference	.	8
VEQWKAQF	ERCC3	Protein-coding	Reference	.	8
VEQQVIGF	BAG5	Protein-coding	Reference	.	8
VEQLKLIM	NXF1	Protein-coding	Reference	.	8
VEQLKEEL	ERC1	Protein-coding	Reference	.	8
VEQIRNIL	SF1	Protein-coding	Reference	.	8
VEQIKTSL	NUFIP2	Protein-coding	Reference	.	8
VEQHVELY	TGFB1	Protein-coding	Reference	.	8
VEQARMVL	DDX60	Protein-coding	Reference	.	8
VEPMKFVY	DIP2C	Protein-coding	Reference	.	8
VENVKHVI	PNN	Protein-coding	Reference	.	8
VENVIKTY	LATS2	Protein-coding	Reference	.	8
VENTRWDY	CACYBP	Protein-coding	Reference	.	8
VENPSQVL	NUP155	Protein-coding	Reference	.	8
VENLKNIF	EXOC3	Protein-coding	Reference	.	8
VENIKSVL	FAM189A2	Protein-coding	Reference	.	8
VENIKQLL	CIAPIN1	Protein-coding	Reference	.	8
VENIKPEI	DIAPH1	Protein-coding	Reference	.	8
VENIKDPL	DYNC1H1	Protein-coding	Reference	.	8
VENIFHNF	DCSTAMP	Protein-coding	Reference	.	8
VENFKEGY	SETDB1	Protein-coding	Reference	.	8
VEMTVSKF	QTRT2	Protein-coding	Reference	.	8
VEMLVAGH	MYL6	Protein-coding	Reference	.	8
VEMLKTFY	ADAT2	Protein-coding	Reference	.	8
VEMEKVQL	IQGAP2	Protein-coding	Reference	.	8
VEMEIVSM	TMOD1	Protein-coding	Reference	.	8
VELVKRTM	MEA1	Protein-coding	Reference	.	8
VELVHEEM	DNM1L	Protein-coding	Reference	.	8
VELQKNNF	TRIM25	Protein-coding	Reference	.	8
VELPKPSL	GRK3	Protein-coding	Reference	.	8
VELPIVGK	TMEM189-UBE2V1	Protein-coding	Reference	.	8
VELNKISL	TUT7	Protein-coding	Reference	.	8
VELLKTQW	OTULINL	Protein-coding	Reference	.	8
VELLKPSL	TSPAN12	Protein-coding	Reference	.	8
VELLARKF	ABCF3	Protein-coding	Reference	.	8
VELKVWIM	ZC3H7A	Protein-coding	Reference	.	8
VELKVAAL	BTN3A3	Protein-coding	Reference	.	8
VELKKNEF	GOLM1	Protein-coding	Reference	.	8
VELKKAAL	PRKDC	Protein-coding	Reference	.	8
VELFRTAY	IRF9	Protein-coding	Reference	.	8
VELEMAKM	TMOD3	Protein-coding	Reference	.	8
VELEKVVL	COG4	Protein-coding	Reference	.	8
VELEKSGY	PRR12	Protein-coding	Reference	.	8
VELEKRQL	ROCK2	Protein-coding	Reference	.	8
VELEKQLM	FMNL2	Protein-coding	Reference	.	8
VELEKIIL	LRRK2	Protein-coding	Reference	.	8
VELAKVLL	TELO2	Protein-coding	Reference	.	8
VELAKAMV	VPS13C	Protein-coding	Reference	.	8
VEKVVVVI	MAD2L2	Protein-coding	Reference	.	8
VEKVVDKF	COG4	Protein-coding	Reference	.	8
VEKVKELL	MACF1	Protein-coding	Reference	.	8
VEKVIKVY	N4BP1	Protein-coding	Reference	.	8
VEKSAYEF	LTA4H	Protein-coding	Reference	.	8
VEKRVLTL	PRKCD	Protein-coding	Reference	.	8
VEKQIEAF	SIMC1	Protein-coding	Reference	.	8
VEKMLEVF	COPB1	Protein-coding	Reference	.	8
VEKLVACW	SEC31A	Protein-coding	Reference	.	8
VEKLRFTY	XRCC6	Protein-coding	Reference	.	8
VEKLQVLL	TBK1	Protein-coding	Reference	.	8
VEKLQQYY	DDX47	Protein-coding	Reference	.	8
VEKLQQAL	AMOTL1	Protein-coding	Reference	.	8
VEKLLHAL	PCYOX1	Protein-coding	Reference	.	8
VEKLKEKF	GTF3C1	Protein-coding	Reference	.	8
VEKLATVV	INCENP	Protein-coding	Reference	.	8
VEKLATQV	VPS13C	Protein-coding	Reference	.	8
VEKLADEL	TIPRL	Protein-coding	Reference	.	8
VEKLAAEF	F5	Protein-coding	Reference	.	8
VEKIVNLF	SCRN3	Protein-coding	Reference	.	8
VEKIMDQY	CCDC88B	Protein-coding	Reference	.	8
VEKIKVKF	RIN2	Protein-coding	Reference	.	8
VEKIHAIM	DOCK10	Protein-coding	Reference	.	8
VEKIFAQY	PDS5A	Protein-coding	Reference	.	8
VEKGVPLY	ENO1	Protein-coding	Reference	.	8
VEKFALNY	SYMPK	Protein-coding	Reference	.	8
VEKFAKEL	GPRASP1	Protein-coding	Reference	.	8
VEKELYTW	NEK9	Protein-coding	Reference	.	8
VEKELFAL	TARS1	Protein-coding	Reference	.	8
VEKDAPLF	IRF2	Protein-coding	Reference	.	8
VEKAVVVV	PSPC1	Protein-coding	Reference	.	8
VEKAVHEF	BOD1L1	Protein-coding	Reference	.	8
VEKAVAVF	SLC39A8	Protein-coding	Reference	.	8
VEKAIAHY	GBP2	Protein-coding	Reference	.	8
VEIVRQSL	TRAPPC11	Protein-coding	Reference	.	8
VEIVRALL	KIDINS220	Protein-coding	Reference	.	8
VEIVKQEV	EIF4G3	Protein-coding	Reference	.	8
VEIRSIVS	TRIP12	Protein-coding	Reference	.	8
VEIRAVLY	C3	Protein-coding	Reference	.	8
VEILRTLF	XCR1	Protein-coding	Reference	.	8
VEILQHVI	ID4	Protein-coding	Reference	.	8
VEILKNMF	CUL5	Protein-coding	Reference	.	8
VEILKEQI	TSC22D3	Protein-coding	Reference	.	8
VEILKDAF	USP25	Protein-coding	Reference	.	8
VEILIEHY	ARHGAP42	Protein-coding	Reference	.	8
VEIILHVV	PSMD13	Protein-coding	Reference	.	8
VEIIEHGL	SF3B1	Protein-coding	Reference	.	8
VEIERTAF	EBF3	Protein-coding	Reference	.	8
VEIEREVL	MMADHC	Protein-coding	Reference	.	8
VEIDGKTY	METAP2	Protein-coding	Reference	.	8
VEIAKVAI	NAIP	Protein-coding	Reference	.	8
VEIAKQSV	SKP1	Protein-coding	Reference	.	8
VEIAKQAL	SOGA3	Protein-coding	Reference	.	8
VEIAKNII	UBA1	Protein-coding	Reference	.	8
VEHYRIMY	CSK	Protein-coding	Reference	.	8
VEHYKYEL	SLFN11	Protein-coding	Reference	.	8
VEHVVSVL	UGGT1	Protein-coding	Reference	.	8
VEHNGYAW	UBR2	Protein-coding	Reference	.	8
VEHLGNLL	KDR	Protein-coding	Reference	.	8
VEHLAVRF	RANBP2	Protein-coding	Reference	.	8
VEHKVETF	RPS7	Protein-coding	Reference	.	8
VEHGSVAL	TLN1	Protein-coding	Reference	.	8
VEHDAFIF	NUP160	Protein-coding	Reference	.	8
VEHAIDSF	SART1	Protein-coding	Reference	.	8
VEGYKVLY	TBC1D24	Protein-coding	Reference	.	8
VEGVRPPM	NAPSA	Protein-coding	Reference	.	8
VEGVKNIM	VAMP8	Protein-coding	Reference	.	8
VEGQRLVY	ELF4	Protein-coding	Reference	.	8
VEGPNGKW	AHNAK	Protein-coding	Reference	.	8
VEFTRSLF	SPTAN1	Protein-coding	Reference	.	8
VEFSFPKF	PRX	Protein-coding	Reference	.	8
VEFQKEVA	NIFK	Protein-coding	Reference	.	8
VEFLKQIA	SUPT16H	Protein-coding	Reference	.	8
VEFLIVHY	GMIP	Protein-coding	Reference	.	8
VEFEKPVT	EEFSEC	Protein-coding	Reference	.	8
VEFDLPEY	SNX30	Protein-coding	Reference	.	8
VEFARPQI	DCUN1D1	Protein-coding	Reference	.	8
VEFAIRVY	WDR19	Protein-coding	Reference	.	8
VEEYVYEF	HSPH1	Protein-coding	Reference	.	8
VEEVKDQF	UTRN	Protein-coding	Reference	.	8
VEEPRPQF	ANO8	Protein-coding	Reference	.	8
VEEIRVVV	TPRG1L	Protein-coding	Reference	.	8
VEEEKPQF	KRI1	Protein-coding	Reference	.	8
VEEAKVAF	MYO7B	Protein-coding	Reference	.	8
VEDVKFVI	DDX17	Protein-coding	Reference	.	8
VEDVKALF	NDST1	Protein-coding	Reference	.	8
VEDTKVLV	TLN1	Protein-coding	Reference	.	8
VEDSKVVL	SMCR8	Protein-coding	Reference	.	8
VEDLKYLL	CEP290	Protein-coding	Reference	.	8
VEDLKTAL	DAAM2	Protein-coding	Reference	.	8
VEDLKERY	DMAP1	Protein-coding	Reference	.	8
VEDLAVKL	TEP1	Protein-coding	Reference	.	8
VEDISHLL	ARHGAP45	Protein-coding	Reference	.	8
VEDIGHEL	ABCA1	Protein-coding	Reference	.	8
VEDIAARL	ATP4A	Protein-coding	Reference	.	8
VEDHRAVF	KIF2A	Protein-coding	Reference	.	8
VEAVVRSF	LIX1L	Protein-coding	Reference	.	8
VEAVMRQF	UBE2QL1	Protein-coding	Reference	.	8
VEAVKNEL	WASL	Protein-coding	Reference	.	8
VEAVAHIL	FASN	Protein-coding	Reference	.	8
VEAQKLLF	ENOPH1	Protein-coding	Reference	.	8
VEAPMPKL	HSPB1	Protein-coding	Reference	.	8
VEALKYSM	IMMT	Protein-coding	Reference	.	8
VEALKTEF	PMM1	Protein-coding	Reference	.	8
VEALKMAL	GPS1	Protein-coding	Reference	.	8
VEALKALL	MROH6	Protein-coding	Reference	.	8
VEALIHAI	JUP	Protein-coding	Reference	.	8
VEAKVVCF	MTA1	Protein-coding	Reference	.	8
VEAKFINY	NPM1	Protein-coding	Reference	.	8
VEAIRTNY	RPL7A	Protein-coding	Reference	.	8
VEAIMHAF	SETD5	Protein-coding	Reference	.	8
VEAIKQVV	MOV10	Protein-coding	Reference	.	8
VEAIKQLW	GNA14	Protein-coding	Reference	.	8
VEAIKIGL	ZWINT	Protein-coding	Reference	.	8
VEAIKEAL	ALAD	Protein-coding	Reference	.	8
VEAIFSKY	HNRNPC	Protein-coding	Reference	.	8
VEAGRALY	PNPLA6	Protein-coding	Reference	.	8
VEAFRFAY	GGT1	Protein-coding	Reference	.	8
VEAERLVA	RPN1	Protein-coding	Reference	.	8
VEAARMAF	ALDH16A1	Protein-coding	Reference	.	8
VDYWVKAF	TXNIP	Protein-coding	Reference	.	8
VDYKADEW	MYH10	Protein-coding	Reference	.	8
VDYFHTAL	CDC16	Protein-coding	Reference	.	8
VDYEVKAF	ARRB1	Protein-coding	Reference	.	8
VDWRTPAF	MUC6	Protein-coding	Reference	.	8
VDWLTEKM	EIF4A3	Protein-coding	Reference	.	8
VDVRVPLF	ITGB4	Protein-coding	Reference	.	8
VDVKAMFK	ZNF781	5' uORF	nuORF	.	8
VDTYKYLF	MRTO4	Protein-coding	Reference	.	8
VDTLVTKF	MMS19	Protein-coding	Reference	.	8
VDTLKTAF	SNX19	Protein-coding	Reference	.	8
VDSWKASF	DNM2	Protein-coding	Reference	.	8
VDSTVHIL	LDHD	Protein-coding	Reference	.	8
VDSTTCLF	GFPT1	Protein-coding	Reference	.	8
VDSRTYLL	PRKAA1	Protein-coding	Reference	.	8
VDSPASRF	PCF11	Protein-coding	Reference	.	8
VDSMVQHF	AGO3	Protein-coding	Reference	.	8
VDSLVSKF	RAPH1	Protein-coding	Reference	.	8
VDSLVEML	NCKAP1	Protein-coding	Reference	.	8
VDSLVAQL	DYSF	Protein-coding	Reference	.	8
VDSLTFSV	TGM2	Protein-coding	Reference	.	8
VDSLTAKL	CCDC187	Protein-coding	Reference	.	8
VDSLKKAF	CAVIN2	Protein-coding	Reference	.	8
VDSLITRL	PPP1CB	Protein-coding	Reference	.	8
VDSLINKF	CGN	Protein-coding	Reference	.	8
VDSLHQLF	GDAP2	Protein-coding	Reference	.	8
VDSLHLEM	MYBBP1A	Protein-coding	Reference	.	8
VDSKVKAF	MOSPD2	Protein-coding	Reference	.	8
VDSIIRSF	CSPP1	Protein-coding	Reference	.	8
VDSHVELF	ING1	Protein-coding	Reference	.	8
VDSEKVSF	SACS	Protein-coding	Reference	.	8
VDSCAPGL	FLNA	Protein-coding	Reference	.	8
VDSAHYKL	DTX3L	Protein-coding	Reference	.	8
VDRTVYQF	ZMYM3	Protein-coding	Reference	.	8
VDRAIMEY	ABCA3	Protein-coding	Reference	.	8
VDNLVERL	IGHMBP2	Protein-coding	Reference	.	8
VDMGHSAF	HSPH1	Protein-coding	Reference	.	8
VDLKAELF	CCDC174	Protein-coding	Reference	.	8
VDLIVAHF	RUSC2	Protein-coding	Reference	.	8
VDLIKFIM	AFF1	Protein-coding	Reference	.	8
VDKTVQAF	SPATS2	Protein-coding	Reference	.	8
VDKSAVGF	CTTN	Protein-coding	Reference	.	8
VDKLVSRF	TMEM131	Protein-coding	Reference	.	8
VDKLSSSF	SEC31A	Protein-coding	Reference	.	8
VDKKIEEF	NRDC	Protein-coding	Reference	.	8
VDKIVIQK	HNRNPA1	Protein-coding	Reference	.	8
VDKITEYL	AP2B1	Protein-coding	Reference	.	8
VDKGVVPL	ALDOA	Protein-coding	Reference	.	8
VDKGVSYF	linc-CCDC111-2	lincRNA	nuORF	.	8
VDKEKWLY	NCOA4	Protein-coding	Reference	.	8
VDKAVQAF	SPATS2L	Protein-coding	Reference	.	8
VDIVKHAF	TAPT1	Protein-coding	Reference	.	8
VDIPFRSK	EXD2	Protein-coding	Reference	.	8
VDIINAKQ	TPI1	Protein-coding	Reference	.	8
VDGHKLEV	RBM19	Protein-coding	Reference	.	8
VDFPTSGV	MUC5B	Protein-coding	Reference	.	8
VDFEIRAF	ARRB2	Protein-coding	Reference	.	8
VDDLKNLF	PTBP3	Protein-coding	Reference	.	8
VDDKFFKL	MPHOSPH10	Protein-coding	Reference	.	8
VDDFKKAF	CAVIN1	Protein-coding	Reference	.	8
VDASKAMF	XRCC6	Protein-coding	Reference	.	8
VDAIHEYL	DDX41	Protein-coding	Reference	.	8
VDAARLHY	WASHC4	Protein-coding	Reference	.	8
VCDKPLLY	NGLY1	Protein-coding	Reference	.	8
VAYHQPTL	TRPV2	Protein-coding	Reference	.	8
VAYGLHEL	GBF1	Protein-coding	Reference	.	8
VAYEAPSL	PSMB4	Protein-coding	Reference	.	8
VAYCFITI	VPS35L	Protein-coding	Reference	.	8
VAVPLVGK	DERL1	Protein-coding	Reference	.	8
VAVGLYAM	HMOX1	Protein-coding	Reference	.	8
VATRALLL	AP2A1	Protein-coding	Reference	.	8
VATKPLYV	PABPC1	Protein-coding	Reference	.	8
VATEQPEL	DDX21	Protein-coding	Reference	.	8
VASPLRAL	SEMA4A	Protein-coding	Reference	.	8
VASMRLAY	ARFGAP2	Protein-coding	Reference	.	8
VASLSKKF	FAM114A1	Protein-coding	Reference	.	8
VASISLTK	RPL36AL	5' Overlap uORF	nuORF	.	8
VASEKPSF	NCOR1	Protein-coding	Reference	.	8
VAPSAVNL	SRRM2	Protein-coding	Reference	.	8
VAPEVLRV	FAM120A	Protein-coding	Reference	.	8
VAPEEHPV	POTEF	Protein-coding	Reference	.	8
VANTLNPY	CMTR2	Protein-coding	Reference	.	8
VANLRLEL	PPL	Protein-coding	Reference	.	8
VANLRAAL	ZBTB46	Protein-coding	Reference	.	8
VANIPVAR	VPS13C	Protein-coding	Reference	.	8
VAMYVHAY	PSMA3	Protein-coding	Reference	.	8
VALVSKAL	VPS13C	Protein-coding	Reference	.	8
VALVHPDL	EIF6	Protein-coding	Reference	.	8
VALTNYTF	REV3L	Protein-coding	Reference	.	8
VALRLAEL	NOP53	Protein-coding	Reference	.	8
VALCVVAY	RNF145	Protein-coding	Reference	.	8
VAKVGVSM	TMEM14C	Protein-coding	Reference	.	8
VAKVEPAV	RRBP1	Protein-coding	Reference	.	8
VAKEIPEV	NAP1L3	Protein-coding	SAAV	.	8
VAHVNTVM	HIPK3	Protein-coding	Reference	.	8
VAHLWQEF	RAB3GAP1	Protein-coding	Reference	.	8
VAHLGSQL	MNT	Protein-coding	Reference	.	8
VAGTHIEM	TMEM65	Protein-coding	Reference	.	8
VAGLVLKV	ARMC9	Protein-coding	Reference	.	8
VAGKTYRW	CISD3	Protein-coding	Reference	.	8
VAFEGCPV	DSTN	Protein-coding	Reference	.	8
VAEPVPGP	FGFBP3	Protein-coding	Reference	.	8
VADVVIKF	RPN2	Protein-coding	Reference	.	8
VADTPENL	NEBL	Protein-coding	Reference	.	8
VADSKTLL	RNASEH2A	Protein-coding	Reference	.	8
VADRFSEL	PPP2R1B	Protein-coding	Reference	.	8
VADPVVTF	EFTUD2	Protein-coding	Reference	.	8
VADMALHY	CCT8	Protein-coding	Reference	.	8
VADLQTRL	RBM39	Protein-coding	Reference	.	8
VADKHELL	EIF3H	Protein-coding	Reference	.	8
VADKFTEL	PPP2R1A	Protein-coding	Reference	.	8
VADEALKV	TTC3	Protein-coding	Reference	.	8
VADDPIVM	GTF2E1	Protein-coding	Reference	.	8
VAAYLRAL	OGT	Protein-coding	Reference	.	8
VAAVRDAF	PRRC1	Protein-coding	Reference	.	8
VAATHIVY	MALL	Protein-coding	Reference	.	8
VAARPALW	ADAT3	5' Overlap uORF	nuORF	.	8
VAAQSYLY	TRAF7	Protein-coding	Reference	.	8
VAAQLRQL	SAFB2	Protein-coding	Reference	.	8
VAAPSWLH	HDLBP	Protein-coding	Reference	.	8
VAALKSEF	LZTFL1	Protein-coding	Reference	.	8
VAAKPVDW	PIGT	Protein-coding	Reference	.	8
VAAKPESW	CHCHD5	Protein-coding	Reference	.	8
VAAIPRLL	FRY	Protein-coding	Reference	.	8
TYSLGSAL	VIM	Protein-coding	Reference	.	8
TYPNTYIF	TRPC4AP	Protein-coding	Reference	.	8
TYLEKAIK	USP7	Protein-coding	Reference	.	8
TYKYLYGR	RSU1	Protein-coding	Reference	.	8
TYGRSFTL	CHIT1	Protein-coding	Reference	.	8
TYGGSWKF	AIG1	Protein-coding	Reference	.	8
TYGCTWEF	ABHD2	Protein-coding	Reference	.	8
TYDKGYQF	PEX5	Protein-coding	Reference	.	8
TWNINHAR	PRELID1	Protein-coding	Reference	.	8
TVYVDVLK	APOA1	Protein-coding	Reference	.	8
TVYGLPRQ	CNN1	Protein-coding	Reference	.	8
TVVLHQVY	USP34	Protein-coding	Reference	.	8
TVTLTVAV	PCDHGA4	Protein-coding	Reference	.	8
TVSKPLNV	PORCN	Protein-coding	Reference	.	8
TVRGTLAY	IRAK1	Protein-coding	Reference	.	8
TVQVARVY	CFAP298-TCP10L	Protein-coding	Reference	.	8
TVPCGNEL	RAB31	Protein-coding	Reference	.	8
TVLYIVKK	BNIP1	Protein-coding	Reference	.	8
TVLQVKSY	MYSM1	Protein-coding	Reference	.	8
TVKQAVLY	SLC39A6	Protein-coding	Reference	.	8
TVKQAIVY	SLC39A10	Protein-coding	Reference	.	8
TVHISSVY	CABYR	Protein-coding	Reference	.	8
TVGVIVRL	SUPT5H	Protein-coding	Reference	.	8
TVGPVQKL	COPB1	Protein-coding	Reference	.	8
TVGLIRNL	CTNNB1	Protein-coding	Reference	.	8
TVFLRPCL	RRN3	Protein-coding	Reference	.	8
TVFKAMQM	IDO1	Protein-coding	Reference	.	8
TVDLSSHL	RPN1	Protein-coding	Reference	.	8
TVDIFHKK	MITD1	Protein-coding	Reference	.	8
TVARPLFL	GAA	Protein-coding	Reference	.	8
TVARIQFR	UBXN4	Protein-coding	Reference	.	8
TVADAYRW	TPCN1	Protein-coding	Reference	.	8
TTVRPVFL	XPO6	Protein-coding	Reference	.	8
TTVGSVKW	AP1M1	Protein-coding	Reference	.	8
TTTVLVNV	CDH23	Protein-coding	Reference	.	8
TTTRSFDF	SSRP1	Protein-coding	Reference	.	8
TTTLAFKF	PSMB8	Protein-coding	Reference	.	8
TTSRVLKV	CTNNB1	Protein-coding	Reference	.	8
TTSIPLRL	LRWD1	Protein-coding	Reference	.	8
TTPPIWHL	ADAR	Protein-coding	Reference	.	8
TTLVPLFR	PTOV1	Protein-coding	Reference	.	8
TTKAISRW	CCT3	Protein-coding	Reference	.	8
TTGPPHLV	TTF2	Protein-coding	Reference	.	8
TTGKPLHF	PPID	Protein-coding	Reference	.	8
TTGKDLVV	SLC25A17	Protein-coding	Reference	.	8
TTFKALRR	CAPZA1	Protein-coding	Reference	.	8
TTDNANIL	KRT10	Protein-coding	Reference	.	8
TTDIIEKY	DDX60L	Protein-coding	Reference	.	8
TTAKDLIM	ARMC8	Protein-coding	Reference	.	8
TSYVRTTI	RPL28	Protein-coding	Reference	.	8
TSVRIYQY	LMO7	Protein-coding	Reference	.	8
TSVPDHVV	IFITM3	Protein-coding	Reference	.	8
TSVPAWQW	TTC37	Protein-coding	Reference	.	8
TSVITIVK	MAFG	Protein-coding	Reference	.	8
TSTTRPVL	AP002748.5	Protein-coding	Reference	.	8
TSTRTYSL	VIM	Protein-coding	Reference	.	8
TSSIAHLF	HIPK1	Protein-coding	Reference	.	8
TSRPFYKR	MAN2A1	Protein-coding	Reference	.	8
TSPTVLYV	OSGEP	Protein-coding	Reference	.	8
TSPKALVI	CDYL	Protein-coding	Reference	.	8
TSNVHVSV	PRF1	Protein-coding	Reference	.	8
TSNKPLMI	AGR2	Protein-coding	Reference	.	8
TSMTPFGR	ZNF398	Protein-coding	Reference	.	8
TSLVKEVY	SAP18	Protein-coding	Reference	.	8
TSLGHFTK	WNK1	Protein-coding	Reference	.	8
TSINNMAA	PTCH2	Protein-coding	Reference	.	8
TSGPPLTM	SPN	Protein-coding	Reference	.	8
TSGPGFHL	ERLIN2	Protein-coding	Reference	.	8
TSDQPILL	POLDIP3	Protein-coding	Reference	.	8
TSDKPLMY	UBN2	Protein-coding	Reference	.	8
TSDIQIFY	DDX58	Protein-coding	Reference	.	8
TSAQSFNF	PLA2G4F	Protein-coding	Reference	.	8
TSALGHEW	PCNT	Protein-coding	Reference	.	8
TRPPVRLV	ZNF710	Protein-coding	Reference	.	8
TRGPVVRL	HMGCR	Protein-coding	Reference	.	8
TRFKIQQL	FBXO34	Protein-coding	Reference	.	8
TRDTLRQW	RIN2	Protein-coding	Reference	.	8
TRAEFAER	TPM1	Protein-coding	Reference	.	8
TQYIIHNY	TGFBRAP1	Protein-coding	Reference	.	8
TQYESKVF	YWHAG	Protein-coding	Reference	.	8
TQRLVQVM	PDF	Protein-coding	Reference	.	8
TQRLISEL	PI4KB	Protein-coding	Reference	.	8
TQRFLERY	HLA-DPB1	Protein-coding	Reference	.	8
TQQLMRVY	EHD1	Protein-coding	Reference	.	8
TQNHWFTY	PSMA5	Protein-coding	Reference	.	8
TQLPVSFR	SNRNP200	Protein-coding	Reference	.	8
TQKWFKQR	HOPX	Protein-coding	Reference	.	8
TQKQVLDY	FARP1	Protein-coding	Reference	.	8
TQKLVLEY	DAB2IP	Protein-coding	Reference	.	8
TQKIWTAY	WASHC5	Protein-coding	Reference	.	8
TQHLAMTF	IPO7	Protein-coding	Reference	.	8
TQGFWRTR	PIGT	Protein-coding	Reference	.	8
TQFSFMVY	AGA	Protein-coding	Reference	.	8
TQFLSAAY	CDC40	Protein-coding	Reference	.	8
TQDYVVGF	TXNDC9	Protein-coding	Reference	.	8
TPYSQVHI	INTS8	Protein-coding	Reference	.	8
TPYSLQAI	RFC1	Protein-coding	Reference	.	8
TPYNTPQL	GAPVD1	Protein-coding	Reference	.	8
TPYILCSI	PCGF6	Protein-coding	Reference	.	8
TPYIAVLV	SLC66A3	Protein-coding	Reference	.	8
TPYFMKSI	XRCC5	Protein-coding	Reference	.	8
TPWLGLIV	TIMP3	Protein-coding	Reference	.	8
TPVVKSAL	BIRC2	Protein-coding	Reference	.	8
TPVRLPSI	IRF1	Protein-coding	Reference	.	8
TPTTFNEL	DNAJC10	Protein-coding	Reference	.	8
TPTSLTKL	MTF2	Protein-coding	Reference	.	8
TPTPVPVV	U2AF2	Protein-coding	Reference	.	8
TPTPVPAA	EIF3F	Protein-coding	Reference	.	8
TPTKIPEI	SLC40A1	Protein-coding	Reference	.	8
TPTHMPTI	USP36	Protein-coding	Reference	.	8
TPRQVPSL	WSB1	Protein-coding	Reference	.	8
TPRPLTSA	RRP1	Protein-coding	Reference	.	8
TPRPGQEL	ZC3H12A	Protein-coding	Reference	.	8
TPQVPVLR	TUBGCP2	Protein-coding	Reference	.	8
TPQRLPCA	CDH11	5' uORF	nuORF	.	8
TPQLFTVL	SF3B2	Protein-coding	Reference	.	8
TPQKLPSL	AP3M1	Protein-coding	Reference	.	8
TPQHMEAL	SLFN5	Protein-coding	Reference	.	8
TPPVVLRL	NPM1	Protein-coding	Reference	.	8
TPPTAQVV	CAPZA1	Protein-coding	Reference	.	8
TPPPRLVK	ABL1	Protein-coding	Reference	.	8
TPNKLATL	EFL1	Protein-coding	Reference	.	8
TPMTVPRI	KBTBD8	Protein-coding	Reference	.	8
TPMLLRAL	NDUFS8	Protein-coding	Reference	.	8
TPLTALHV	ALDH1A1	Protein-coding	Reference	.	8
TPLRVSLV	DDX51	Protein-coding	Reference	.	8
TPLQTHSI	TSPYL1	Protein-coding	Reference	.	8
TPLQGLEI	PRPF31	Protein-coding	Reference	.	8
TPLLMQAL	CD74	Protein-coding	Reference	.	8
TPLLASMI	RNF213	Protein-coding	Reference	.	8
TPLHLAVI	NFKB1	Protein-coding	Reference	.	8
TPLHASVI	ANKRD44	Protein-coding	Reference	.	8
TPLHANAL	DMXL1	Protein-coding	Reference	.	8
TPKIQVYS	B2M	Protein-coding	Reference	.	8
TPIVIQPA	DNAJC5	Protein-coding	Reference	.	8
TPITPHLR	PTBP3	Protein-coding	Reference	.	8
TPIRMSVL	ARMC8	Protein-coding	Reference	.	8
TPIKWMAL	ERBB3	Protein-coding	Reference	.	8
TPIKLLAV	VCL	Protein-coding	Reference	.	8
TPHPFPAV	BRD4	Protein-coding	Reference	.	8
TPGNRIVY	RPL34	Protein-coding	Reference	.	8
TPFQVAII	SHANK2	Protein-coding	Reference	.	8
TPFNPPKV	PARN	Protein-coding	Reference	.	8
TPFLGKYR	GPAT2	Protein-coding	Reference	.	8
TPFKGGTL	TMPO	Protein-coding	Reference	.	8
TPFEQLLV	METTL25	Protein-coding	Reference	.	8
TPEIFRAL	NCF2	Protein-coding	Reference	.	8
TPDSRPSL	CDC16	Protein-coding	Reference	.	8
TPAKLPDL	CNOT11	Protein-coding	Reference	.	8
TPAELSEL	PI4KA	Protein-coding	Reference	.	8
TPAEFAKL	POLR3B	Protein-coding	Reference	.	8
TPAAFSAL	VIL1	Protein-coding	Reference	.	8
TNYGIPQR	RACK1	Protein-coding	Reference	.	8
TNWDDMEK	POTEF	Protein-coding	Reference	.	8
TNVPVKLF	RALY	Protein-coding	Reference	.	8
TNPFRPQK	GNG5	Protein-coding	Reference	.	8
TNNYTFWI	PKHD1	Protein-coding	Reference	.	8
TNLVPYPR	TUBA1C	Protein-coding	Reference	.	8
TNERFPLR	BUD23	Protein-coding	Reference	.	8
TMLLIAHY	IFT172	Protein-coding	Reference	.	8
TMAQWTRY	KDM2A	Protein-coding	Reference	.	8
TLYRCLEL	MRPS10	Protein-coding	Reference	.	8
TLYLVMEY	MARK1	Protein-coding	Reference	.	8
TLYLIMEY	MARK3	Protein-coding	Reference	.	8
TLTKIALR	COPB1	Protein-coding	Reference	.	8
TLSRPLAV	SMPD1	Protein-coding	Reference	.	8
TLSQPKIV	B2M	Protein-coding	Reference	.	8
TLQLRYHR	LEPR	Protein-coding	Reference	.	8
TLQLHRYR	RPL15	Protein-coding	Reference	.	8
TLQDIIRR	PYGL	Protein-coding	Reference	.	8
TLPPVYAL	OAS3	Protein-coding	Reference	.	8
TLNVAQAY	MYO1B	Protein-coding	Reference	.	8
TLNSIVAK	MYLIP	Protein-coding	Reference	.	8
TLKVWNSY	PHIP	Protein-coding	Reference	.	8
TLKPQTFP	NOMO2	Protein-coding	Reference	.	8
TLGHFYER	ITPRIP	Protein-coding	Reference	.	8
TLFGPKGV	CRIP2	Protein-coding	Reference	.	8
TLDVAVRR	HDAC10	Protein-coding	Reference	.	8
TLDSPAHL	OSGIN2	Protein-coding	Reference	.	8
TLDDGPFM	BGN	Protein-coding	Reference	.	8
TKVVFPGR	RNU1-89P	snRNA	nuORF	.	8
TIVMHIYK	SUPT4H1	3' dORF	nuORF	.	8
TITKVLQK	HELZ2	Protein-coding	Reference	.	8
TIREPLGL	TP53I11	Protein-coding	Reference	.	8
TIRAVTVM	MARCHF6	Protein-coding	Reference	.	8
TIPHPNIE	RB1CC1	Protein-coding	Reference	.	8
TINTAIVY	CCNT2	Protein-coding	Reference	.	8
TINFTLEK	TMEM30A	Protein-coding	Reference	.	8
TIMGVRFK	TMEM14A	Protein-coding	Reference	.	8
TIIDILTK	ANXA1	Protein-coding	Reference	.	8
TIDGPSKV	FLNC	Protein-coding	Reference	.	8
TIDFPEFL	CALM2	Protein-coding	Reference	.	8
TIDEIQKL	DDB1	Protein-coding	Reference	.	8
TIAKLVKY	GFPT1	Protein-coding	Reference	.	8
TIAIKGHA	DSCAML1	Protein-coding	Reference	.	8
THGSFVVR	NOP9	Protein-coding	Reference	.	8
THATPGAP	ELL	Protein-coding	Reference	.	8
TGYGMPRQ	TAGLN2	Protein-coding	Reference	.	8
TGSQPLRV	POLR3C	Protein-coding	Reference	.	8
TGQWTRFK	NELFA	Protein-coding	Reference	.	8
TGPVMPVR	RPL13	Protein-coding	Reference	.	8
TGPVAKEL	CAP1	Protein-coding	Reference	.	8
TGPIKYAF	ZFC3H1	Protein-coding	Reference	.	8
TGPEGHVL	DPYSL3	Protein-coding	Reference	.	8
TGGPARYI	KMT2D	Protein-coding	Reference	.	8
TGFGGKFG	CTTN	Protein-coding	Reference	.	8
TGDEDIKI	SPEF2	Protein-coding	Reference	.	8
TFYGPVKK	CUL3	Protein-coding	Reference	.	8
TFRPAAML	LAMB1	Protein-coding	Reference	.	8
TFQPANKL	ANKHD1-EIF4EBP3	Protein-coding	Reference	.	8
TFLTRQAF	RTCB	Protein-coding	Reference	.	8
TFLQIYQY	DLC1	Protein-coding	Reference	.	8
TFLNHPAL	TAB3	Protein-coding	Reference	.	8
TFLKIIAY	CACNA1D	Protein-coding	Reference	.	8
TFKLAQTY	APPBP2	Protein-coding	Reference	.	8
TFKLADTY	PLA2G4C	Protein-coding	Reference	.	8
TFGHSLSK	LY6E	Protein-coding	Reference	.	8
TFGGLGSK	AHNAK	Protein-coding	Reference	.	8
TFERVLLR	GUCY1A2	Protein-coding	Reference	.	8
TEYVVNVY	COL12A1	Protein-coding	Reference	.	8
TEYVATRW	CDKL5	Protein-coding	Reference	.	8
TEYTKAVY	AC048338.2	Protein-coding	Reference	.	8
TEYTITMY	ERN1	Protein-coding	Reference	.	8
TEYTFTHL	FNDC3B	Protein-coding	Reference	.	8
TEYPVEKL	ACADM	Protein-coding	Reference	.	8
TEYPRETF	DENND2D	Protein-coding	Reference	.	8
TEYLKVGF	ZMYM6	Protein-coding	Reference	.	8
TEYLKTSW	UTRN	Protein-coding	Reference	.	8
TEYIHSSF	COL8A2	Protein-coding	Reference	.	8
TEWLHEVL	QRICH1	Protein-coding	Reference	.	8
TEWIKSLM	ECPAS	Protein-coding	Reference	.	8
TEWIKESV	TCP11L2	Protein-coding	Reference	.	8
TEVYKATV	TRAPPC10	Protein-coding	Reference	.	8
TEVVKVLL	ANKS1A	Protein-coding	Reference	.	8
TEVVKNTL	CPNE8	Protein-coding	Reference	.	8
TEVTKEEF	PLCL2	Protein-coding	Reference	.	8
TEVTGHRW	BSG	Protein-coding	Reference	.	8
TEVLKEIA	PEAK1	Protein-coding	Reference	.	8
TEVLKAEI	ZBTB17	Protein-coding	Reference	.	8
TEVKVSSW	OAZ2	Protein-coding	Reference	.	8
TEVKSVEM	EEF1A2	Protein-coding	Reference	.	8
TEVIKYTL	CPNE2	Protein-coding	Reference	.	8
TEVIKSCL	AP4S1	Protein-coding	Reference	.	8
TEVIFKVA	TBC1D4	Protein-coding	Reference	.	8
TEVGKQLI	ITGB2	Protein-coding	Reference	.	8
TEVFKEEM	ACLY	Protein-coding	Reference	.	8
TEVEVNKF	GPHN	Protein-coding	Reference	.	8
TEVERVVA	ZNF266	Protein-coding	Reference	.	8
TEVAVKIQ	COQ8B	Protein-coding	Reference	.	8
TETVVCAL	HLA-DQA1	Protein-coding	Reference	.	8
TETLQKVF	DDX60	Protein-coding	Reference	.	8
TETLIELF	ARAP1	Protein-coding	Reference	.	8
TETLAFVH	CCR4	Protein-coding	Reference	.	8
TESVRYVY	ARCN1	Protein-coding	Reference	.	8
TESSVHDF	KIAA1217	Protein-coding	Reference	.	8
TESSKFAY	GFPT2	Protein-coding	Reference	.	8
TESQRVVL	HIP1	Protein-coding	Reference	.	8
TESLVRGF	HECW2	Protein-coding	Reference	.	8
TESLIQQY	MACF1	Protein-coding	Reference	.	8
TESKVTEF	PIBF1	Protein-coding	Reference	.	8
TESIRWLI	TXNDC15	Protein-coding	Reference	.	8
TESIKAMY	BBS7	ncRNA Retained Intron	nuORF	.	8
TESGRIGF	ITGB2	Protein-coding	Reference	.	8
TESEVTAF	ADK	Protein-coding	Reference	.	8
TESEKYIY	BDP1	Protein-coding	Reference	.	8
TERNVAVY	GPAM	Protein-coding	Reference	.	8
TERLVLTF	CILP	Protein-coding	Reference	.	8
TERLIQEL	GET3	Protein-coding	Reference	.	8
TERLIADY	GRAMD1C	Protein-coding	Reference	.	8
TERLGAEL	PRPSAP1	Protein-coding	Reference	.	8
TERLAQEL	TCIRG1	Protein-coding	Reference	.	8
TERIVTTY	DNM2	Protein-coding	Reference	.	8
TERELFAW	NEK8	Protein-coding	Reference	.	8
TERDLVAW	PHIP	Protein-coding	Reference	.	8
TERAVFRY	VPS18	Protein-coding	Reference	.	8
TEQMREAF	ZBED1	Protein-coding	Reference	.	8
TEQLKTEF	HLTF	Protein-coding	Reference	.	8
TEPYAPVR	DCDC1	Protein-coding	Reference	.	8
TENVVNLY	ITGB3	Protein-coding	Reference	.	8
TENVRFVF	GNA12	Protein-coding	Reference	.	8
TENVQYLF	KLHL24	Protein-coding	Reference	.	8
TENVQVHF	CACYBP	Protein-coding	Reference	.	8
TENVKPML	BDP1	Protein-coding	Reference	.	8
TENTRFCL	RFC5	Protein-coding	Reference	.	8
TENTKFVL	MYO6	Protein-coding	Reference	.	8
TENPAEKL	ELK4	Protein-coding	Reference	.	8
TENLSQHF	LIMA1	Protein-coding	Reference	.	8
TENKRWAL	HAUS4	Protein-coding	Reference	.	8
TENIRRVF	GNAS	Protein-coding	Reference	.	8
TENIRLVF	GNA13	Protein-coding	Reference	.	8
TENIRFVF	GNA11	Protein-coding	Reference	.	8
TENIKALF	MGAT4B	Protein-coding	Reference	.	8
TENFKIAF	TLR7	Protein-coding	Reference	.	8
TEMVKPSI	LANCL2	Protein-coding	Reference	.	8
TEMLVNVL	PPP3CB	Protein-coding	Reference	.	8
TEMLRVGF	SLC38A10	Protein-coding	Reference	.	8
TEMLKVML	RBCK1	Protein-coding	Reference	.	8
TEMLKRVV	CXXC5	Protein-coding	Reference	.	8
TEMEVMQF	TEP1	Protein-coding	Reference	.	8
TEMEVHEL	PHACTR1	Protein-coding	Reference	.	8
TEMDKSPF	NFIC	Protein-coding	Reference	.	8
TEMCLVAF	RAP1GDS1	Protein-coding	Reference	.	8
TELTKPNY	OSMR	Protein-coding	Reference	.	8
TELRKPSY	LARP4B	Protein-coding	Reference	.	8
TELQKVKM	EEA1	Protein-coding	Reference	.	8
TELPKVVV	HIVEP1	Protein-coding	Reference	.	8
TELMKQEF	PCNT	Protein-coding	Reference	.	8
TELLVKAY	SGPL1	Protein-coding	Reference	.	8
TELLRTQL	GOLGB1	Protein-coding	Reference	.	8
TELLRELL	FADD	Protein-coding	Reference	.	8
TELLRDTF	CFLAR	Protein-coding	Reference	.	8
TELLKVMI	WEE1	Protein-coding	Reference	.	8
TELLKQRF	ALDH3A2	Protein-coding	Reference	.	8
TELLKEHM	DHRS1	Protein-coding	Reference	.	8
TELLIHVV	CDH23	Protein-coding	Reference	.	8
TELLAAKY	KIF3C	Protein-coding	Reference	.	8
TELKQVAY	CAP2	Protein-coding	Reference	.	8
TELIHIAL	PDSS2	Protein-coding	Reference	.	8
TELHVISY	RNF213	Protein-coding	Reference	.	8
TELGRPVA	HLA-DRB1	Protein-coding	SAAV	.	8
TELGAKAF	EIF3A	Protein-coding	Reference	.	8
TELFVHAF	INPP4B	Protein-coding	Reference	.	8
TELEKYGI	IQGAP1	Protein-coding	Reference	.	8
TELEAIMY	HSD17B4	Protein-coding	Reference	.	8
TELAKQVL	SOGA1	Protein-coding	Reference	.	8
TEKYVWRW	UBR4	Protein-coding	Reference	.	8
TEKVVWLF	LY9	Protein-coding	Reference	.	8
TEKVSLVL	TLN2	Protein-coding	Reference	.	8
TEKVQTMF	FAM149B1	Protein-coding	Reference	.	8
TEKSQIEF	ERAP1	Protein-coding	Reference	.	8
TEKPAVCY	GLYR1	Protein-coding	Reference	.	8
TEKNSLVF	GOLGA5	Protein-coding	Reference	.	8
TEKMVHIY	RFWD3	Protein-coding	Reference	.	8
TEKMIEKY	SPTBN1	Protein-coding	Reference	.	8
TEKLVAMT	TMEM98	Protein-coding	Reference	.	8
TEKLRPEM	TGFBI	Protein-coding	Reference	.	8
TEKLKVLY	TBC1D9B	Protein-coding	Reference	.	8
TEKLKLLY	TBC1D9	Protein-coding	Reference	.	8
TEKLIFSL	CYBRD1	Protein-coding	Reference	.	8
TEKLAKVY	FAM98A	Protein-coding	Reference	.	8
TEKKVFTY	GJB4	Protein-coding	Reference	.	8
TEKKTVQF	STAM	Protein-coding	Reference	.	8
TEKIKVTL	ARL4A	Protein-coding	Reference	.	8
TEKEKYEI	RPL6	Protein-coding	Reference	.	8
TEKEKVWY	DDX1	Protein-coding	Reference	.	8
TEKAINEF	MFAP3L	Protein-coding	Reference	.	8
TEIVKFLV	TP53BP2	Protein-coding	Reference	.	8
TEISKQLF	CD1C	5' uORF	nuORF	.	8
TEIQRLTY	STXBP5L	Protein-coding	Reference	.	8
TEIQKTEW	DZIP1L	Protein-coding	Reference	.	8
TEIQKQTI	DDX10	Protein-coding	Reference	.	8
TEINKKIY	RPL3	Protein-coding	Reference	.	8
TEILRSML	SKIV2L	Protein-coding	Reference	.	8
TEILKWYL	YME1L1	Protein-coding	Reference	.	8
TEILKSVV	PHB	Protein-coding	Reference	.	8
TEIKVTAV	HSPA12B	Protein-coding	Reference	.	8
TEIIRYSF	HACD2	Protein-coding	Reference	.	8
TEIIKNQL	FANCB	Protein-coding	Reference	.	8
TEIFKTSY	NAALAD2	Protein-coding	Reference	.	8
TEIEKLQM	PSMA3	Protein-coding	Reference	.	8
TEIDIFSY	CMTR1	Protein-coding	Reference	.	8
TEICKQIL	SBDS	Protein-coding	Reference	.	8
TEIAKIKM	OFD1	Protein-coding	Reference	.	8
TEHVGPIL	ARHGEF3	Protein-coding	Reference	.	8
TEHPVISY	SEMA5A	Protein-coding	Reference	.	8
TEHPFISA	UBR3	Protein-coding	Reference	.	8
TEHLKLSF	ZMYM4	Protein-coding	Reference	.	8
TEHIRQEL	TLN1	Protein-coding	Reference	.	8
TEHEIQEW	NCALD	Protein-coding	Reference	.	8
TEGVIKVW	SMG1	Protein-coding	Reference	.	8
TEGRVPVF	MED8	Protein-coding	Reference	.	8
TEGLFRAA	METTL26	Protein-coding	Reference	.	8
TEGIRAAY	LRRK1	Protein-coding	Reference	.	8
TEFVKNLL	NCOA2	Protein-coding	Reference	.	8
TEFVAEKL	LSG1	Protein-coding	Reference	.	8
TEFTDHEL	HPCAL1	Protein-coding	Reference	.	8
TEFSRTVL	PDE12	Protein-coding	Reference	.	8
TEFSIIHY	MYH11	Protein-coding	Reference	.	8
TEFPKPEF	PRKAG1	Protein-coding	Reference	.	8
TEFLKQIL	DAPK1	Protein-coding	Reference	.	8
TEFLFHTA	TRAM2	Protein-coding	Reference	.	8
TEFKATMY	IFIT3	Protein-coding	Reference	.	8
TEFEVKEY	C3	Protein-coding	Reference	.	8
TEFEKNVW	SEC31A	Protein-coding	Reference	.	8
TEFAKTCV	ALB	Protein-coding	Reference	.	8
TEEVKTLF	COL12A1	Protein-coding	Reference	.	8
TEERHLLY	ENPP2	Protein-coding	Reference	.	8
TEEQIAEF	CALM2	Protein-coding	Reference	.	8
TEELVHMF	DMAP1	Protein-coding	Reference	.	8
TEELKPQV	G3BP2	Protein-coding	Reference	.	8
TEELKEFF	TWF2	Protein-coding	Reference	.	8
TEELKAKY	GBP5	Protein-coding	Reference	.	8
TEELAYLK	KRT10	Protein-coding	Reference	.	8
TEEIKNVL	UTRN	Protein-coding	Reference	.	8
TEEFQPVY	ITGB1	Protein-coding	Reference	.	8
TEEERRVF	OCIAD1	Protein-coding	Reference	.	8
TEEEKILY	ETF1	Protein-coding	Reference	.	8
TEDVVRVY	PGM3	Protein-coding	Reference	.	8
TEDLSRPL	GALNT4	Protein-coding	Reference	.	8
TEDLKRVL	CPPED1	Protein-coding	Reference	.	8
TEDIKSAF	TIAL1	Protein-coding	Reference	.	8
TEDIKAAF	TIA1	Protein-coding	Reference	.	8
TEDERVVF	KLHL25	Protein-coding	Reference	.	8
TEDERLVY	ENC1	Protein-coding	Reference	.	8
TEAYVRAF	PLCD3	Protein-coding	Reference	.	8
TEAWKTEL	ALG10	Protein-coding	Reference	.	8
TEAVKVAI	AKR1B1	Protein-coding	Reference	.	8
TEAVKAQF	L3HYPDH	Protein-coding	Reference	.	8
TEATRILF	PSMD8	Protein-coding	Reference	.	8
TEATKIGL	SLC49A3	Protein-coding	Reference	.	8
TEASKYIM	MYO1D	Protein-coding	Reference	.	8
TEASKLVM	MYO1B	Protein-coding	Reference	.	8
TEARVQVW	ARX	Protein-coding	Reference	.	8
TEAQKELL	RBM27	Protein-coding	Reference	.	8
TEAQIHVF	SCLT1	Protein-coding	Reference	.	8
TEAPLNPK	POTEE	Protein-coding	Reference	.	8
TEANRFAY	TMCO4	Protein-coding	Reference	.	8
TEAMKQIL	CAPRIN1	Protein-coding	Reference	.	8
TEALTQAF	RUVBL2	Protein-coding	Reference	.	8
TEALPVKL	RRM2	Protein-coding	Reference	.	8
TEALKMGY	ASXL2	Protein-coding	Reference	.	8
TEALKLCF	TTC37	Protein-coding	Reference	.	8
TEALKKMY	GDE1	Protein-coding	Reference	.	8
TEAIKACF	HP1BP3	Protein-coding	Reference	.	8
TEAFKYFL	NDRG4	Protein-coding	Reference	.	8
TEAEKMSF	CCPG1	Protein-coding	Reference	.	8
TDYVASSI	DUOX2	Protein-coding	Reference	.	8
TDYLKWLF	PPT2	Protein-coding	Reference	.	8
TDYHVRVY	FNDC3B	Protein-coding	Reference	.	8
TDYHFHFY	MYRF	Protein-coding	Reference	.	8
TDYGKDLM	APOA2	Protein-coding	Reference	.	8
TDYETHEF	SGCB	Protein-coding	Reference	.	8
TDTYKLLF	SLC33A1	Protein-coding	Reference	.	8
TDTAHVSL	ZFAND3	Protein-coding	Reference	.	8
TDSVHLAL	RBM34	Protein-coding	Reference	.	8
TDSPTVHL	ZMYND8	Protein-coding	Reference	.	8
TDSLSFCL	ARMC5	Protein-coding	Reference	.	8
TDSLKSNF	CYP20A1	Protein-coding	Reference	.	8
TDSFVNKL	TPGS2	Protein-coding	Reference	.	8
TDSEKHFF	GRAMD1B	Protein-coding	Reference	.	8
TDRLKTAF	DZIP3	Protein-coding	Reference	.	8
TDRLHPDL	SCFD2	Protein-coding	Reference	.	8
TDRFRSLY	DST	Protein-coding	Reference	.	8
TDLRHTGF	NUP188	Protein-coding	Reference	.	8
TDLLLHFI	PHIP	Protein-coding	Reference	.	8
TDLLKTGF	SCFD2	Protein-coding	Reference	.	8
TDKSFVEK	MYH14	Protein-coding	Reference	.	8
TDKLKTLF	AHSA1	Protein-coding	Reference	.	8
TDKLKELY	SRP72	Protein-coding	Reference	.	8
TDKEKILF	SEC24D	Protein-coding	Reference	.	8
TDKAVEAF	ZYG11B	Protein-coding	Reference	.	8
TDIINTLK	COBLL1	Protein-coding	Reference	.	8
TDHNLHEL	IMP3	Protein-coding	Reference	.	8
TDHLSWEW	ARHGDIA	Protein-coding	Reference	.	8
TDGKVFQF	RPL24	Protein-coding	Reference	.	8
TDFKFAMY	CCND2	Protein-coding	Reference	.	8
TDFISHLF	CTSC	Protein-coding	Reference	.	8
TDFIAHLL	GGNBP2	Protein-coding	Reference	.	8
TCRDFILK	COL6A3	Protein-coding	Reference	.	8
TCDDLFRF	NAA20	Protein-coding	Reference	.	8
TAYYALVV	FASN	Protein-coding	Reference	.	8
TAYVSPTV	SLAIN1	Protein-coding	Reference	.	8
TAYSLNKI	KLHDC10	Protein-coding	Reference	.	8
TAYRAMLM	MYO18A	Protein-coding	Reference	.	8
TAWVAARI	TMEM64	Protein-coding	Reference	.	8
TAWLVMEY	TAOK2	Protein-coding	Reference	.	8
TAVMIIAY	NUP210	Protein-coding	Reference	.	8
TATYLPEV	AMMECR1	Protein-coding	Reference	.	8
TATVLVTL	CDH5	Protein-coding	Reference	.	8
TATVFVTV	CDH23	Protein-coding	Reference	.	8
TATIVVHV	CDH3	Protein-coding	Reference	.	8
TATIIVHL	CDHR4	Protein-coding	Reference	.	8
TATGAWNW	CNEP1R1	Protein-coding	Reference	.	8
TATAVITV	CDH2	Protein-coding	Reference	.	8
TASVRLSY	VWF	Protein-coding	Reference	.	8
TASLPREL	TRIM32	Protein-coding	Reference	.	8
TASEIRQR	AARS1	Protein-coding	Reference	.	8
TARHLYLR	RPS19	Protein-coding	Reference	.	8
TARGIVVY	ATP1A1	Protein-coding	Reference	.	8
TARAITYY	HECTD1	Protein-coding	Reference	.	8
TAQIRILV	PCDHGB7	Protein-coding	Reference	.	8
TAPLVVVV	MTRR	Protein-coding	Reference	.	8
TAPIGHIL	FOXRED2	Protein-coding	Reference	.	8
TANQIILK	MBNL2	Protein-coding	Reference	.	8
TAMSTPHV	MSN	Protein-coding	Reference	.	8
TAMSFVAR	COL6A3	Protein-coding	Reference	.	8
[truncated: 70,886 more rows]

## Sheet: LUAD_MHC-II
Sequence	Gene	Type	Category	Comment	Length
ANLERTF	NME2	Protein-coding	Reference	.	7
PVARSWV	RPS9	Protein-coding	Reference	.	7
SIRVTQK	KRT8	Protein-coding	Reference	.	7
TTSIRQF	KRT17	Protein-coding	Reference	.	7
NNHGKPR	AP3S2	Protein-coding	Reference	.	7
IINTFHQ	S100A9	Protein-coding	Reference	.	7
WKAAEKK	PLD3	Protein-coding	Reference	.	7
EALAAHK	P4HB	Protein-coding	Reference	.	7
NFKALVL	ALB	Protein-coding	Reference	.	7
TSGPRAF	KRT8	Protein-coding	Reference	.	7
PLSNYRD	NAPSA	Protein-coding	Reference	.	7
SLQREPF	DEK	Protein-coding	Reference	.	7
PNPQERT	HSP90AB1	Protein-coding	Reference	.	7
FKLAQAY	FLG	Protein-coding	Reference	.	7
RPDAEYW	HLA-DQB1	Protein-coding	Reference	.	7
DPTPVAR	AHSG	Protein-coding	Reference	.	7
LNKLPVK	NPC2	Protein-coding	Reference	.	7
PFKVVEK	HSPA5	Protein-coding	Reference	.	7
NSPVELR	HLA-DRA	Protein-coding	Reference	.	7
TIMPKDI	H3-3B	Protein-coding	Reference	.	7
HDELTYF	CSTB	Protein-coding	Reference	.	7
LKKYLYE	ALB	Protein-coding	Reference	.	7
TNVPVKL	RALY	Protein-coding	Reference	.	7
RLASYLD	KRT9	Protein-coding	Reference	.	7
IDNAKLA	KRT36	Protein-coding	Reference	.	7
LDKVQAL	KRT9	Protein-coding	Reference	.	7
AYVGRLS	GSTP1	Protein-coding	Reference	.	7
VELSQLR	UQCRFS1	Protein-coding	Reference	.	7
LDEPLLK	HLA-DQA2	Protein-coding	Reference	.	7
LDQPLLK	HLA-DPA1	Protein-coding	Reference	.	7
ERQFSSR	GOLGA8G	Protein-coding	Reference	.	7
TGYGMPR	TAGLN2	Protein-coding	Reference	.	7
AIAHLIH	CPVL	Protein-coding	Reference	.	7
IAHLIHS	CPVL	Protein-coding	Reference	.	7
SYYAVPR	GBGT1	Protein-coding	Reference	.	7
ADDFRLK	KRT10	Protein-coding	Reference	.	7
SEFVQKY	PSMC4	Protein-coding	Reference	.	7
TEREQFV	CALU	Protein-coding	Reference	.	7
LLLYAFH	GOSR1	Protein-coding	Reference	.	7
SGTHYWR	HPX	Protein-coding	Reference	.	7
YDDIASR	KRT82	Protein-coding	Reference	.	7
SFTPDHV	CAVIN1	Protein-coding	Reference	.	7
ELRRPPL	THBS1	Protein-coding	Reference	.	7
PSEDFER	CXADR	Protein-coding	Reference	.	7
NNRSLDL	KRT1	Protein-coding	Reference	.	7
SIIAEVK	KRT1	Protein-coding	Reference	.	7
YEEIAQR	KRT2	Protein-coding	Reference	.	7
YEDIAQK	KRT1	Protein-coding	Reference	.	7
TEEISKR	LMAN1	Protein-coding	Reference	.	7
YGRFSSP	SERPINB3	Protein-coding	Reference	.	7
LYLQVEK	TRIM71	Protein-coding	Reference	.	7
DIKIRLE	KRT10	Protein-coding	Reference	.	7
LARLLRD	KRT1	Protein-coding	Reference	.	7
RDYQELM	KRT1	Protein-coding	Reference	.	7
SELLQKY	KCTD8	Protein-coding	Reference	.	7
SLEGKPL	FGD5	Protein-coding	Reference	.	7
AGSSRKE	HSP90B1	Protein-coding	Reference	.	7
FIIQFLK	SHOC2	Protein-coding	Reference	.	7
VSTNEHL	CEP72	Protein-coding	Reference	.	7
TYGQQWK	HNRNPR	Protein-coding	Reference	.	7
HYHQGYY	HNRNPU	Protein-coding	Reference	.	7
YEELQAR	SPTBN2	Protein-coding	Reference	.	7
APITGYR	FN1	Protein-coding	Reference	.	7
HVVPVLR	MVP	Protein-coding	Reference	.	7
ERTVPDK	PTPRB	Protein-coding	Reference	.	7
PATHRQK	FASN	Protein-coding	Reference	.	7
MKFNPFVT	RPL26L1	Protein-coding	Reference	.	8
MQIFVKTL	UBC	Protein-coding	Reference	.	8
AAVQAAEV	KARS1	Protein-coding	Reference	.	8
ALRYPMAV	RPL36	Protein-coding	Reference	.	8
ASAARLTM	TRIM21	Protein-coding	Reference	.	8
ASTSTTIR	KRT6B	Protein-coding	Reference	.	8
SFTTRSTF	KRT18	Protein-coding	Reference	.	8
SRQSSVSF	KRT5	Protein-coding	Reference	.	8
SVRYSSSK	KRT10	Protein-coding	Reference	.	8
TPWLGLIV	TIMP3	Protein-coding	Reference	.	8
FNNHGKPR	AP3S2	Protein-coding	Reference	.	8
FPVRGRCA	GSTP1	Protein-coding	Reference	.	8
KVVDYSQF	NUCKS1	Protein-coding	Reference	.	8
AAVFIQAW	IQCF5	Protein-coding	Reference	.	8
IINTFHQY	S100A9	Protein-coding	Reference	.	8
NSDPQFVL	BLMH	Protein-coding	Reference	.	8
AITPSVSR	KRT5	Protein-coding	Reference	.	8
SARLPGVS	KRT6B	Protein-coding	Reference	.	8
TPGNRIVY	RPL34	Protein-coding	Reference	.	8
AWKAAEKK	PLD3	Protein-coding	Reference	.	8
TLPTKETI	TMSB10	Protein-coding	Reference	.	8
EHVIIQAE	HLA-DRA	Protein-coding	Reference	.	8
PNNLKARN	RPL28	Protein-coding	Reference	.	8
QEEYVRFD	HLA-DRB1	Protein-coding	Reference	.	8
WKAAEKKA	PLD3	Protein-coding	Reference	.	8
YRDDLKKL	S100A8	Protein-coding	Reference	.	8
TPKIQVYS	B2M	Protein-coding	Reference	.	8
EALAAHKY	P4HB	Protein-coding	Reference	.	8
SLGSALRP	VIM	Protein-coding	Reference	.	8
ENFKALVL	ALB	Protein-coding	Reference	.	8
STSGPRAF	KRT8	Protein-coding	Reference	.	8
YRPGTVAL	H3-3B	Protein-coding	Reference	.	8
IAFAQYLQ	ALB	Protein-coding	Reference	.	8
YPQPYQPQ	STATH	Protein-coding	Reference	.	8
DGKTIKLQ	RAB1A	Protein-coding	Reference	.	8
QEEDLRFD	HLA-DRB5	Protein-coding	Reference	.	8
QEESVRFD	HLA-DRB1	Protein-coding	Reference	.	8
YARYNSDL	HLA-DRB5	Protein-coding	Reference	.	8
SRVGSSNF	KRT8	Protein-coding	Reference	.	8
SRKHGGPK	SOD1	Protein-coding	Reference	.	8
LEEFGRFA	HLA-DRA	Protein-coding	Reference	.	8
SSVPGVRL	VIM	Protein-coding	Reference	.	8
DELLKRVY	ARPC2	Protein-coding	Reference	.	8
SVPGVRLL	VIM	Protein-coding	Reference	.	8
TSYVRTTI	RPL28	Protein-coding	Reference	.	8
DMTSEEFR	CTSL	Protein-coding	Reference	.	8
IYNEALKG	S100A6	Protein-coding	Reference	.	8
RPDAEYWN	HLA-DQB1	Protein-coding	Reference	.	8
IAVDKANL	HLA-DRA	Protein-coding	Reference	.	8
LATVTKPV	RPL6	Protein-coding	Reference	.	8
SLVSKGTL	H1-5	Protein-coding	Reference	.	8
PVTIQNWC	APP	Protein-coding	Reference	.	8
SREIQTAV	H2BC15	Protein-coding	Reference	.	8
HSGYEMPY	SRRT	Protein-coding	Reference	.	8
VGYKAVYR	SERINC3	Protein-coding	Reference	.	8
HNVKELEV	RPL32	Protein-coding	Reference	.	8
YLNKLPVK	NPC2	Protein-coding	Reference	.	8
MATPLLMQ	CD74	Protein-coding	Reference	.	8
PFKVVEKK	HSPA5	Protein-coding	Reference	.	8
TNSPVELR	HLA-DRA	Protein-coding	Reference	.	8
PVELREPN	HLA-DRA	Protein-coding	Reference	.	8
HPQEQPLW	PRR4	Protein-coding	Reference	.	8
SAEVERLR	BST2	Protein-coding	Reference	.	8
PKLQQGYN	PPT1	Protein-coding	Reference	.	8
AEFAKSLQ	MCFD2	Protein-coding	Reference	.	8
ISDFYPGA	IGLL5	Protein-coding	Reference	.	8
AHQHGIPD	CTSZ	Protein-coding	Reference	.	8
DEMNVKVL	MYL6	Protein-coding	Reference	.	8
NVLHGRLE	FGL2	Protein-coding	Reference	.	8
FLPREDHL	HLA-DRA	Protein-coding	Reference	.	8
PREDHLFR	HLA-DRA	Protein-coding	Reference	.	8
VKVDPEIQ	KRT2	Protein-coding	Reference	.	8
EALPKQSV	BTF3	Protein-coding	Reference	.	8
EESNYELE	KRT10	Protein-coding	Reference	.	8
AGEEDLRF	RBAK-RBAKDN	Protein-coding	Reference	.	8
HLYDPKLG	CNN1	Protein-coding	Reference	.	8
DEAIRAVL	RAC1	Protein-coding	Reference	.	8
EHYILKTL	ARG1	Protein-coding	Reference	.	8
PINGNGKQ	GSTP1	Protein-coding	Reference	.	8
GPSPGDFR	SFTPA1	Protein-coding	Reference	.	8
NCARIIHG	POSTN	Protein-coding	Reference	.	8
IDQDARDL	ANXA2	Protein-coding	Reference	.	8
PAIAHLIH	CPVL	Protein-coding	Reference	.	8
TGYGMPRQ	TAGLN2	Protein-coding	Reference	.	8
TTDNANIL	KRT10	Protein-coding	Reference	.	8
QAELLELR	CUX2	Protein-coding	Reference	.	8
NNGDLVLK	VSIG8	Protein-coding	Reference	.	8
GVVHVIDR	POSTN	Protein-coding	Reference	.	8
QIDNARLA	KRT10	Protein-coding	Reference	.	8
HEEEVNTL	KRT34	Protein-coding	Reference	.	8
LGDRLNVE	KRT36	Protein-coding	Reference	.	8
RSQLGDRL	KRT34	Protein-coding	Reference	.	8
LHPTGLVS	HLA-DRB5	Protein-coding	Reference	.	8
LGDGPKLV	PSMC1	Protein-coding	Reference	.	8
YEEEIRVL	KRT85	Protein-coding	Reference	.	8
AEGNTKCR	EPHB4	Protein-coding	Reference	.	8
AENEFVAL	KRT84	Protein-coding	Reference	.	8
EGNTKCRA	EPHB4	Protein-coding	Reference	.	8
IANAHRKP	HSPD1	Protein-coding	Reference	.	8
FTPEPAAR	MPO	Protein-coding	Reference	.	8
DTSVIVKM	KRT85	Protein-coding	Reference	.	8
FENTIVSR	SEMA4B	Protein-coding	Reference	.	8
FSGTHYWR	HPX	Protein-coding	Reference	.	8
TEELAYLK	KRT10	Protein-coding	Reference	.	8
VDIINAKQ	TPI1	Protein-coding	Reference	.	8
PAERREKL	CAVIN1	Protein-coding	Reference	.	8
YDEIKKYT	SLC25A5	Protein-coding	Reference	.	8
YTSITRAR	HSPA8	Protein-coding	Reference	.	8
SFTPDHVV	CAVIN1	Protein-coding	Reference	.	8
YSNRVVDL	GAPDH	Protein-coding	Reference	.	8
VTDTNVIL	KRT2	Protein-coding	Reference	.	8
LITNDEAY	CALR	Protein-coding	Reference	.	8
KVVKPLDY	DSG1	Protein-coding	Reference	.	8
ISHARPRS	VWA1	Protein-coding	Reference	.	8
PAQPLGPR	ICAM1	Protein-coding	Reference	.	8
DSIIAEVK	KRT1	Protein-coding	Reference	.	8
ITQIEHEV	KRT9	Protein-coding	Reference	.	8
YEDIAQKS	KRT1	Protein-coding	Reference	.	8
YQTKYEEL	KRT5	Protein-coding	Reference	.	8
SKEEAEAL	KRT2	Protein-coding	Reference	.	8
DLKFIDTT	RPL3	Protein-coding	Reference	.	8
DEKGTEAA	SERPINA1	Protein-coding	Reference	.	8
YQSKYEEL	KRT1	Protein-coding	Reference	.	8
VEPRPLPS	KPRP	Protein-coding	Reference	.	8
KYEELQIT	KRT1	Protein-coding	Reference	.	8
FYGRFSSP	SERPINB3	Protein-coding	Reference	.	8
LAETEGRY	KRT10	Protein-coding	Reference	.	8
GPFYPQLT	PLIN2	Protein-coding	Reference	.	8
LEGEEQRL	KRT81	Protein-coding	Reference	.	8
LANKTLVV	GRIK5	Protein-coding	Reference	.	8
SLPLPNFS	VIM	Protein-coding	Reference	.	8
EEQLQQIR	KRT10	Protein-coding	Reference	.	8
SDYPPLGR	EEF1A1	Protein-coding	Reference	.	8
LEGEDAHL	KRT16	Protein-coding	Reference	.	8
SLPLVDTH	VIM	Protein-coding	Reference	.	8
PLVDTHSK	VIM	Protein-coding	Reference	.	8
PAVSRIVE	ATP2C1	Protein-coding	Reference	.	8
LDIKIRLE	KRT10	Protein-coding	Reference	.	8
SYSSREVF	KRT16	Protein-coding	Reference	.	8
VLVKAEYY	ALDH3A2	Protein-coding	Reference	.	8
FGADVVYK	BPI	Protein-coding	Reference	.	8
SYHVQESL	EZR	Protein-coding	Reference	.	8
VTSTNAAK	CRMP1	Protein-coding	Reference	.	8
LSLEGKPL	FGD5	Protein-coding	Reference	.	8
GIHNEVSK	ACTN1	Protein-coding	Reference	.	8
VYKAEAKK	DOCK1	Protein-coding	Reference	.	8
AIHKEAQR	ACTN4	Protein-coding	Reference	.	8
PIKPTNTY	DCAF5	Protein-coding	Reference	.	8
VLRAQPVQ	GSN	Protein-coding	Reference	.	8
TELGAKAF	EIF3A	Protein-coding	Reference	.	8
HGPEGLRV	A2M	Protein-coding	Reference	.	8
ADISLGKE	DSG1	Protein-coding	Reference	.	8
PSTPLAIH	AP2B1	Protein-coding	Reference	.	8
DDTSIVVR	FN1	Protein-coding	Reference	.	8
EITLTKAD	ROCK2	Protein-coding	Reference	.	8
QERTVPDK	PTPRB	Protein-coding	Reference	.	8
DPATHRQK	FASN	Protein-coding	Reference	.	8
HPGFHQED	FLG	Protein-coding	Reference	.	8
PADLSRPK	MAP4	Protein-coding	Reference	.	8
VLRPGTAL	EPPK1	Protein-coding	Reference	.	8
FQAMNKEL	DSP	Protein-coding	Reference	.	8
VLRNRQVT	HMCN1	Protein-coding	Reference	.	8
EEELALVF	TTN	Protein-coding	Reference	.	8
QEENVRFD	HLA-DRB1	Protein-coding	SAAV	.	8
MDTSRVQPI	RPS28	Protein-coding	Reference	.	9
MLQQVPENI	IARS1	Protein-coding	Reference	.	9
MLTELEKAL	S100A8	Protein-coding	Reference	.	9
MVDGTLLLL	HLA-E	Protein-coding	Reference	.	9
AAAETQSLR	PRPF4B	Protein-coding	Reference	.	9
AAVQAAEVK	KARS1	Protein-coding	Reference	.	9
AESSDKLYR	PARP1	Protein-coding	Reference	.	9
AIPGRQYGL	NSRP1	Protein-coding	Reference	.	9
ASAARLTMM	TRIM21	Protein-coding	Reference	.	9
ASNVTNKTD	HNRNPC	Protein-coding	Reference	.	9
GDHAWSFLK	SLC25A4	Protein-coding	Reference	.	9
PSKGPLQSV	RPS16	Protein-coding	Reference	.	9
SAHLQWMVV	RPL28	Protein-coding	Reference	.	9
SNVPHKSSL	LGALS7B	Protein-coding	Reference	.	9
SRQSSVSFR	KRT5	Protein-coding	Reference	.	9
SSQIRQNYS	FTL	Protein-coding	Reference	.	9
SVRYSSSKH	KRT10	Protein-coding	Reference	.	9
SCRQFSSSY	KRT9	Protein-coding	Reference	.	9
TDLLRSVVT	FLG2	Protein-coding	Reference	.	9
TERRVPFSL	HSPB1	Protein-coding	Reference	.	9
TPFGKTPGQ	SPIN1	Protein-coding	Reference	.	9
TVFSTSSLK	SDHAF2	Protein-coding	Reference	.	9
AKAQVARPG	HINT1	Protein-coding	Reference	.	9
RSVVTVIDV	FLG2	Protein-coding	Reference	.	9
TPEEEAQYK	CALML5	Protein-coding	Reference	.	9
IFNNHGKPR	AP3S1	Protein-coding	Reference	.	9
TIKLPVDQY	TRIQK	Protein-coding	Reference	.	9
SGYRSGGGF	KRT1	Protein-coding	Reference	.	9
EVAATEIKM	HNRNPM	Protein-coding	Reference	.	9
PEVAIHRIR	RPS20	Protein-coding	Reference	.	9
TSVGHLIEK	TOM1L1	Protein-coding	Reference	.	9
AARLPLDAA	GPNMB	Protein-coding	Reference	.	9
GEFQSFSSA	C7	Protein-coding	Reference	.	9
LAAARLAAA	PDIA3	Protein-coding	Reference	.	9
VMDDQRDLI	CD74	Protein-coding	Reference	.	9
SAITPSVSR	KRT5	Protein-coding	Reference	.	9
SARLPGVSR	KRT6B	Protein-coding	Reference	.	9
LLGPRLVLA	TMED10	Protein-coding	Reference	.	9
TQEKNPLPS	TMSB4X	Protein-coding	Reference	.	9
EDIVADHVA	HLA-DQA2	Protein-coding	Reference	.	9
NPYDSVKKI	UBD	Protein-coding	Reference	.	9
IVADHVASY	HLA-DQA2	Protein-coding	Reference	.	9
NNEQLPMLG	CD74	Protein-coding	Reference	.	9
EAWKAAEKK	PLD3	Protein-coding	Reference	.	9
DLYSLAHSY	NUPR1	Protein-coding	Reference	.	9
EVVERVLTF	FBXO22	Protein-coding	Reference	.	9
NQEEYVRFD	HLA-DRB1	Protein-coding	Reference	.	9
QLDDLKVEL	RPL35	Protein-coding	Reference	.	9
SVDGVIKEV	NPC2	Protein-coding	Reference	.	9
GDTRPRFLE	HLA-DRB1	Protein-coding	Reference	.	9
GDTRPRFLW	HLA-DRB1	Protein-coding	Reference	.	9
YVTTSTRTY	VIM	Protein-coding	Reference	.	9
VLIENVASL	GPX2	Protein-coding	Reference	.	9
TPENYVYQL	HLA-DPB1	Protein-coding	Reference	.	9
VVYPWTQRF	AC104389.6	Protein-coding	Reference	.	9
TAVAPIERV	SLC25A31	Protein-coding	Reference	.	9
EALAAHKYL	P4HB	Protein-coding	Reference	.	9
SLGSALRPS	VIM	Protein-coding	Reference	.	9
EENFKALVL	ALB	Protein-coding	Reference	.	9
KGVDPKFLR	RPL29	Protein-coding	Reference	.	9
RNIVEAAAV	RPS26	Protein-coding	Reference	.	9
PAINVAVHV	TTR	Protein-coding	Reference	.	9
AENKDEIAL	XRCC5	Protein-coding	Reference	.	9
ETNYGIPQR	RACK1	Protein-coding	Reference	.	9
IAFAQYLQQ	ALB	Protein-coding	Reference	.	9
NPLPSKETI	TMSB4X	Protein-coding	Reference	.	9
IDGKQIKLQ	RAB2B	Protein-coding	Reference	.	9
DTSVLAGVY	EXOSC5	Protein-coding	Reference	.	9
GPGDPDSIR	ITGB2	Protein-coding	Reference	.	9
TLSGTRGPL	NTPCR	Protein-coding	Reference	.	9
LDGKTIKLQ	RAB1A	Protein-coding	Reference	.	9
HNLPQHLFG	CEACAM5	Protein-coding	Reference	.	9
SPGGVYATR	VIM	Protein-coding	Reference	.	9
GAGGGFGSR	KRT1	Protein-coding	Reference	.	9
LLAGQATTA	CD74	Protein-coding	Reference	.	9
LAGQATTAY	CD74	Protein-coding	Reference	.	9
LGAEEAKTF	CALU	Protein-coding	Reference	.	9
DEVERVITI	RPS18	Protein-coding	Reference	.	9
NQEESVRFD	HLA-DRB1	Protein-coding	Reference	.	9
ATIIDILTK	ANXA1	Protein-coding	Reference	.	9
SSLLEKGLD	DCD	Protein-coding	Reference	.	9
YVRFDSDVG	HLA-DOB	Protein-coding	Reference	.	9
NVIRDAVTY	H4C6	Protein-coding	Reference	.	9
LDTNADKQL	S100A9	Protein-coding	Reference	.	9
SVRFDSDVG	HLA-DRB1	Protein-coding	Reference	.	9
QPDKVPEIQ	IPO13	Protein-coding	Reference	.	9
RFDSDVGEF	HLA-DQB2	Protein-coding	Reference	.	9
VRFDSDVGE	HLA-DRB1	Protein-coding	Reference	.	9
LSRKHGGPK	SOD1	Protein-coding	Reference	.	9
RFDSDVGEY	HLA-DRB5	Protein-coding	Reference	.	9
TQHAVGIVV	RPL21	Protein-coding	Reference	.	9
VNLGGSKSI	KRT1	Protein-coding	Reference	.	9
PLSNYRDVQ	NAPSA	Protein-coding	Reference	.	9
FLYQQQGRL	CD74	Protein-coding	Reference	.	9
GPPPPPGKP	PRB2	Protein-coding	Reference	.	9
LSNYRDVQY	NAPSA	Protein-coding	Reference	.	9
EEFGRFASF	HLA-DRA	Protein-coding	Reference	.	9
DVGEYRAVT	HLA-DRB5	Protein-coding	Reference	.	9
PLLDILKPG	BPIFA1	Protein-coding	Reference	.	9
SSVPGVRLL	VIM	Protein-coding	Reference	.	9
SVPGVRLLQ	VIM	Protein-coding	Reference	.	9
ALGDAADIR	TIMP1	Protein-coding	Reference	.	9
LGDAADIRF	TIMP1	Protein-coding	Reference	.	9
FLDPIKAYL	ADGRF5	Protein-coding	Reference	.	9
IIEPSLRQL	UBA52	Protein-coding	Reference	.	9
SEDKKNIIL	CFL1	Protein-coding	Reference	.	9
RADDTFEAL	ELOB	Protein-coding	Reference	.	9
GGGSFRGSY	KRT10	Protein-coding	Reference	.	9
TVTSQNLQL	CD74	Protein-coding	Reference	.	9
VTSQNLQLE	CD74	Protein-coding	Reference	.	9
LANIAVDKA	HLA-DRA	Protein-coding	Reference	.	9
LKLANRLYG	SERPINB1	Protein-coding	Reference	.	9
SSPMSAPVR	PRKAG2	Protein-coding	Reference	.	9
TSREIQTAV	H2BC15	Protein-coding	Reference	.	9
EIIKEISIM	STK3	Protein-coding	Reference	.	9
KYQEVTNNL	CAPRIN1	Protein-coding	Reference	.	9
TGASGSFKL	H1-5	Protein-coding	Reference	.	9
AYVHMVTHF	TMBIM6	Protein-coding	Reference	.	9
EVIPYTPAM	HMOX1	Protein-coding	Reference	.	9
SLPRFPSVS	PRR4	Protein-coding	Reference	.	9
SVLNLVIVK	RPS6	Protein-coding	Reference	.	9
TYGEIFEKF	NDUFC2	Protein-coding	Reference	.	9
VYISEHEHF	CLPTM1	Protein-coding	Reference	.	9
MATPLLMQA	CD74	Protein-coding	Reference	.	9
YAKDDPLEF	ITGAV	Protein-coding	Reference	.	9
AVVDVIREL	PIP	Protein-coding	Reference	.	9
DLIEHFSQF	HNRNPA0	Protein-coding	Reference	.	9
VVDAVVTQV	POLR2G	Protein-coding	Reference	.	9
NYIDKVRFL	VIM	Protein-coding	Reference	.	9
AEPSQLLKS	JUP	Protein-coding	Reference	.	9
LVILRPGPY	GLB1	Protein-coding	Reference	.	9
VNVVPTFGK	FAU	Protein-coding	Reference	.	9
ILKPFGNSI	LBR	Protein-coding	Reference	.	9
PDADAFHHQ	EMD	Protein-coding	Reference	.	9
KLTPEEEEI	RPS8	Protein-coding	Reference	.	9
AEITDKLGL	ARF3	Protein-coding	Reference	.	9
FAYDGKDYL	HLA-E	Protein-coding	Reference	.	9
TYYGSFVTR	EIF3H	Protein-coding	Reference	.	9
LISDFYPGA	IGLL5	Protein-coding	Reference	.	9
EVIKEVQEF	CD9	Protein-coding	Reference	.	9
ISDFYPGAV	IGLL5	Protein-coding	Reference	.	9
GEVESKWSF	CCDC122	Protein-coding	Reference	.	9
KYPENFFLL	PPP1CA	Protein-coding	Reference	.	9
SENRVEKDG	PARK7	Protein-coding	Reference	.	9
RRNPDTQWI	RPL15	Protein-coding	Reference	.	9
AHQHGIPDE	CTSZ	Protein-coding	Reference	.	9
GYPGGIHEV	KRT2	Protein-coding	Reference	.	9
MIDNVILLI	ATP6V0D1	Protein-coding	Reference	.	9
NLQIDPAIQ	KRT6B	Protein-coding	Reference	.	9
QLTGPVMPV	RPL13	Protein-coding	Reference	.	9
NLEIDPNAQ	KRT84	Protein-coding	Reference	.	9
NLNDRLASY	KRT10	Protein-coding	Reference	.	9
NLQIDPSIQ	KRT5	Protein-coding	Reference	.	9
NLQIDPTIQ	KRT6A	Protein-coding	Reference	.	9
FPNEDLHVK	LGMN	Protein-coding	Reference	.	9
SDNQKLWER	PCNP	Protein-coding	Reference	.	9
TNVPVKLFA	RALY	Protein-coding	Reference	.	9
VFLPREDHL	HLA-DRA	Protein-coding	Reference	.	9
IYEIARRHP	AFP	Protein-coding	Reference	.	9
LPREDHLFR	HLA-DRA	Protein-coding	Reference	.	9
PLVYIQDPK	A2M	Protein-coding	Reference	.	9
SENARLVVQ	KRT31	Protein-coding	Reference	.	9
TEEIDHAVH	METAP1	Protein-coding	Reference	.	9
NVKVDPEIQ	KRT2	Protein-coding	Reference	.	9
YEIARRHPY	ALB	Protein-coding	Reference	.	9
EIARRHPYF	ALB	Protein-coding	Reference	.	9
IARRHPYFY	ALB	Protein-coding	Reference	.	9
KVDPEIQNV	KRT2	Protein-coding	Reference	.	9
NVEIDPEIQ	KRT1	Protein-coding	Reference	.	9
SYLDKVQAL	KRT9	Protein-coding	Reference	.	9
FERLTLKHD	FTL	Protein-coding	Reference	.	9
SYRAINRPD	SCFD1	Protein-coding	Reference	.	9
EVTELLARY	POLR2E	Protein-coding	Reference	.	9
QVWHAEHRG	EZR	Protein-coding	Reference	.	9
LELYKAIQR	SCPEP1	Protein-coding	Reference	.	9
TDYISKVKE	ARL6IP5	Protein-coding	Reference	.	9
TPQGPPEIY	CDV3	Protein-coding	Reference	.	9
LTPEQWKSH	IGLL5	Protein-coding	Reference	.	9
NEFPEPIKL	RAB7A	Protein-coding	Reference	.	9
VLDEADEML	EIF4A3	Protein-coding	Reference	.	9
RLIPDGCGV	RPL10	Protein-coding	Reference	.	9
NHEQEVNTL	KRT31	Protein-coding	Reference	.	9
SNISPENHI	PRKRA	Protein-coding	Reference	.	9
YGRPRQIIS	TAGLN	Protein-coding	Reference	.	9
ILTERGYSF	ACTA2	Protein-coding	Reference	.	9
YSKYYKTID	KRT10	Protein-coding	Reference	.	9
IDDLKNQIL	KRT10	Protein-coding	Reference	.	9
VNCARIIHG	POSTN	Protein-coding	Reference	.	9
PAIAHLIHS	CPVL	Protein-coding	Reference	.	9
TGYGMPRQI	TAGLN2	Protein-coding	Reference	.	9
DLEAQVESL	KRT36	Protein-coding	Reference	.	9
IDREFVVMF	CP	Protein-coding	Reference	.	9
TTDNANILL	KRT10	Protein-coding	Reference	.	9
SGSELVQKF	PSMC5	Protein-coding	Reference	.	9
SLGKDWHRP	CRIP2	Protein-coding	Reference	.	9
ARLDLERKV	VIM	Protein-coding	Reference	.	9
NGVVHVIDR	POSTN	Protein-coding	Reference	.	9
STVRPQSKH	CACHD1	Protein-coding	Reference	.	9
LQIDNARLA	KRT10	Protein-coding	Reference	.	9
VDEPLIHAT	KTN1	Protein-coding	Reference	.	9
ALDEVVLKF	PLOD3	Protein-coding	Reference	.	9
NARLAADDF	KRT10	Protein-coding	Reference	.	9
PFRDQNRKA	H6PD	Protein-coding	Reference	.	9
TVDDLQAKL	SH3BP5	Protein-coding	Reference	.	9
IIGTIFIIK	HLA-DRA	Protein-coding	Reference	.	9
FRVPTANVS	GAPDH	Protein-coding	Reference	.	9
ANKADRDQY	TF	Protein-coding	Reference	.	9
VGSEFVQKY	PSMC4	Protein-coding	Reference	.	9
SGPYIPSSH	CDSN	Protein-coding	Reference	.	9
YENEVALRQ	KRT10	Protein-coding	Reference	.	9
TGGRPRYPT	TXNRD2	Protein-coding	Reference	.	9
TEREQFVEF	CALU	Protein-coding	Reference	.	9
DLEANVEAL	KRT85	Protein-coding	Reference	.	9
GTYVSSVPR	HLA-DOA	Protein-coding	Reference	.	9
QLKSDQSRL	KRT1	Protein-coding	Reference	.	9
NAAERRGPL	HLA-DRA	Protein-coding	Reference	.	9
GASRHQGPL	HLA-DQA1	Protein-coding	Reference	.	9
VGSELIQKY	PSMC1	Protein-coding	Reference	.	9
TIDDLEEKL	TPM4	Protein-coding	Reference	.	9
EVVAGIKEY	MORF4L1	Protein-coding	Reference	.	9
ISFLSSVRY	HAS3	Protein-coding	Reference	.	9
IQPDSSVKP	FGB	Protein-coding	Reference	.	9
INGLRQVLD	KRT9	Protein-coding	Reference	.	9
SLTFRSFDL	ST14	Protein-coding	Reference	.	9
LPAHSYSGR	VTN	Protein-coding	Reference	.	9
TEKVLAAVY	ALDOA	Protein-coding	Reference	.	9
AEGNTKCRA	EPHB4	Protein-coding	Reference	.	9
DFTPEPAAR	MPO	Protein-coding	Reference	.	9
YPANKKSPN	FBP1	Protein-coding	Reference	.	9
DLEMQIESL	KRT10	Protein-coding	Reference	.	9
TYQEVAQKF	ADA2	Protein-coding	Reference	.	9
DVVFLITKY	CLTC	Protein-coding	Reference	.	9
RYGDGGSTF	HNRNPH1	Protein-coding	Reference	.	9
AFSGTHYWR	HPX	Protein-coding	Reference	.	9
EHAPSIVFI	PSMC1	Protein-coding	Reference	.	9
AAENDFVTL	KRT2	Protein-coding	Reference	.	9
AENEFVTIK	KRT1	Protein-coding	Reference	.	9
VPAERREKL	CAVIN1	Protein-coding	Reference	.	9
EELQQKVSY	STAT3	Protein-coding	Reference	.	9
IPLEIRFLH	SELENBP1	Protein-coding	Reference	.	9
RNVSTGDVN	KRT10	Protein-coding	Reference	.	9
SFTPDHVVY	CAVIN1	Protein-coding	Reference	.	9
PKSKEEDKH	SPP1	Protein-coding	Reference	.	9
TPDHVVYAR	CAVIN1	Protein-coding	Reference	.	9
NSGDVNVEI	KRT9	Protein-coding	Reference	.	9
NTILPDARD	LAMP1	Protein-coding	Reference	.	9
RYLTVAAVF	TUBB4B	Protein-coding	Reference	.	9
PDARDPAFK	LAMP1	Protein-coding	Reference	.	9
SIKTGFQAV	EIF2S2	Protein-coding	Reference	.	9
DLDPGAGSL	APOF	Protein-coding	Reference	.	9
GYSNRVVDL	GAPDH	Protein-coding	Reference	.	9
WFYAHIIPF	PPT1	Protein-coding	Reference	.	9
THLPAGIFR	CPN2	Protein-coding	Reference	.	9
SVTDTNVIL	KRT2	Protein-coding	Reference	.	9
GTGFQPFLK	TNS2	Protein-coding	Reference	.	9
PASAENVNK	ITIH4	Protein-coding	Reference	.	9
VTDTNVILS	KRT2	Protein-coding	Reference	.	9
PSGEVSHPR	AHSG	Protein-coding	Reference	.	9
SFKDYIQER	ETS2	Protein-coding	Reference	.	9
SVDDLVEKL	GNS	Protein-coding	Reference	.	9
VSGYPKRLE	HPX	Protein-coding	Reference	.	9
DNNRSLDLD	KRT1	Protein-coding	Reference	.	9
TDEESRVFL	BCLAF1	Protein-coding	Reference	.	9
LDSIIAEVK	KRT1	Protein-coding	Reference	.	9
ITQIEHEVS	KRT9	Protein-coding	Reference	.	9
LANLNGSKK	MTERF2	Protein-coding	Reference	.	9
SIIAEVKAQ	KRT1	Protein-coding	Reference	.	9
EVAPPEYHR	MORF4L1	Protein-coding	Reference	.	9
IDNNIEQIS	KRT10	Protein-coding	Reference	.	9
EYLEKIKQR	HDAC1	Protein-coding	Reference	.	9
RYIANTVEL	RPN2	Protein-coding	Reference	.	9
IDKVRFLEQ	TTBK2	Protein-coding	Reference	.	9
YVFSHNHKL	ALDH3A2	Protein-coding	Reference	.	9
TIDEKGTEA	SERPINA1	Protein-coding	Reference	.	9
IDEKGTEAA	SERPINA1	Protein-coding	Reference	.	9
PSEGKMVSD	ACTN4	Protein-coding	Reference	.	9
PEEVDESKK	PPP1R9B	Protein-coding	Reference	.	9
YHASRAIPF	TM9SF3	Protein-coding	Reference	.	9
TDVKEKLKQ	GPC4	Protein-coding	Reference	.	9
PTRGGKPDE	COL14A1	Protein-coding	Reference	.	9
YIEEAIEKL	GLUL	Protein-coding	Reference	.	9
TLWLREHNR	TPO	Protein-coding	Reference	.	9
IYDIERPDL	ABLIM1	Protein-coding	Reference	.	9
SDYPPLGRF	EEF1A1	Protein-coding	Reference	.	9
LEGEDAHLS	KRT16	Protein-coding	Reference	.	9
RYIPTAAAF	SEC61A1	Protein-coding	Reference	.	9
DSISITSHY	FKBP9	Protein-coding	Reference	.	9
EVSSISSKF	CD2AP	Protein-coding	Reference	.	9
DIKIRLENE	KRT10	Protein-coding	Reference	.	9
SYSSREVFT	KRT16	Protein-coding	Reference	.	9
SSREVFTSS	KRT16	Protein-coding	Reference	.	9
IRLENEIQT	KRT10	Protein-coding	Reference	.	9
TLLIKTVET	VIM	Protein-coding	Reference	.	9
SSAGPGLLK	KRT7	Protein-coding	Reference	.	9
HYTEGAELV	AC092143.1	Protein-coding	Reference	.	9
QTRPILKEQ	KRT16	Protein-coding	Reference	.	9
KLGLDIEIA	KRT84	Protein-coding	Reference	.	9
EEPVEEAVI	AMPH	Protein-coding	Reference	.	9
VDSVLDVVR	AC092143.1	Protein-coding	Reference	.	9
VYTLTNRRY	GBE1	Protein-coding	Reference	.	9
HVDGVAVTL	JAK3	Protein-coding	Reference	.	9
LYLIGDNTK	KLHL30	Protein-coding	Reference	.	9
IQNVPLEDR	HNRNPU	Protein-coding	Reference	.	9
KPLEGRRYH	CHL1	Protein-coding	Reference	.	9
SYHVQESLQ	EZR	Protein-coding	Reference	.	9
QFVPYRRFQ	CPNE1	Protein-coding	Reference	.	9
AVTSTNAAK	CRMP1	Protein-coding	Reference	.	9
ALEKDYEEV	TUBA1C	Protein-coding	Reference	.	9
SESSDVLPK	KRT8	Protein-coding	Reference	.	9
TISSNVASK	KRT2	Protein-coding	Reference	.	9
HRHPDEAAF	FGA	Protein-coding	Reference	.	9
SGRAIGGGL	KRT6C	Protein-coding	Reference	.	9
IYTSSVNRL	COPB2	Protein-coding	Reference	.	9
TTVQQGKVF	SIX4	Protein-coding	Reference	.	9
TPTYGDLNH	AC092143.1	Protein-coding	Reference	.	9
LGIHNEVSK	ACTN1	Protein-coding	Reference	.	9
QRIDEFESM	MSN	Protein-coding	Reference	.	9
YLQVLTKNK	DCP1A	Protein-coding	Reference	.	9
PNEHRREAL	C1orf116	Protein-coding	Reference	.	9
GDHGARVVL	C3	Protein-coding	Reference	.	9
LAIHKEAQR	ACTN4	Protein-coding	Reference	.	9
IAILHQFPF	ATP13A4	Protein-coding	Reference	.	9
PDQVDKEDE	CP	Protein-coding	Reference	.	9
SPIENIQRV	CTNNB1	Protein-coding	Reference	.	9
LRVLRAQPV	GSN	Protein-coding	Reference	.	9
IINLLQDSK	DOCK4	Protein-coding	Reference	.	9
SVTEIQEKW	DDX21	Protein-coding	Reference	.	9
ARLISPPVH	NRP2	Protein-coding	Reference	.	9
FARTSPQQK	ATP12A	Protein-coding	Reference	.	9
ARTSPQQKL	ATP12A	Protein-coding	Reference	.	9
FETATLRSG	HSP90B1	Protein-coding	Reference	.	9
EVVENLLNY	NR3C1	Protein-coding	Reference	.	9
SDGLRPPYP	JUP	Protein-coding	Reference	.	9
PLPGQSVER	ITIH4	Protein-coding	Reference	.	9
SLPFKDMDK	ABCA5	Protein-coding	Reference	.	9
HVPEHAVVL	FASN	Protein-coding	Reference	.	9
DEVVKIQSL	IQGAP1	Protein-coding	Reference	.	9
SQHYHQGYY	HNRNPU	Protein-coding	Reference	.	9
VDDTSIVVR	FN1	Protein-coding	Reference	.	9
FIDLRLPYS	C3	Protein-coding	Reference	.	9
IVYSPSVEG	FN1	Protein-coding	Reference	.	9
SSHVTNVSF	EML4	Protein-coding	Reference	.	9
MKILTERGY	POTEE	Protein-coding	Reference	.	9
SEFKAMDSI	CTNNA1	Protein-coding	Reference	.	9
SQERTVPDK	PTPRB	Protein-coding	Reference	.	9
DEFLRISTA	GNAS	Protein-coding	Reference	.	9
ISTPVIRTF	FAM120A	Protein-coding	Reference	.	9
LPHHRVIEV	NOMO2	Protein-coding	Reference	.	9
LYIGGLSKN	NRXN2	Protein-coding	Reference	.	9
IDPATHRQK	FASN	Protein-coding	Reference	.	9
AIRPTSETV	EPRS1	Protein-coding	Reference	.	9
VMDEIHTVL	CCAR1	Protein-coding	Reference	.	9
ILDPYSNAF	MRC1	Protein-coding	Reference	.	9
LIVLGNPHV	MOV10L1	Protein-coding	Reference	.	9
NEGIKVQTK	CPD	Protein-coding	Reference	.	9
ETQLPVSFR	SNRNP200	Protein-coding	Reference	.	9
HWESASLLR	C3	Protein-coding	Reference	.	9
DVIERVIQY	NIPBL	Protein-coding	Reference	.	9
QVSSHEQSE	FLG	Protein-coding	Reference	.	9
TPEDRRPTL	TNS1	Protein-coding	Reference	.	9
DYYKSYIKT	IQGAP1	Protein-coding	Reference	.	9
HLGQGQFLK	NES	Protein-coding	Reference	.	9
VDTKAAGKG	FLNA	Protein-coding	Reference	.	9
DTKAAGKGK	FLNA	Protein-coding	Reference	.	9
DQRVPQIAF	COL6A3	Protein-coding	Reference	.	9
TEDTLKVYL	COL6A3	Protein-coding	Reference	.	9
EVIASYAHL	VWF	Protein-coding	Reference	.	9
VDSGILRPS	DSP	Protein-coding	Reference	.	9
VTEIDQDKY	FLNA	Protein-coding	Reference	.	9
QRARYQWVR	SRGN	Protein-coding	SAAV	.	9
NQEEFVRFD	HLA-DRB1	Protein-coding	SAAV	.	9
NQEENVRFD	HLA-DRB1	Protein-coding	SAAV	.	9
EEFGRAFSF	HLA-DPA1	Protein-coding	SAAV	.	9
GVVSTGLIH	HLA-DRB5	Protein-coding	SAAV	.	9
QVSTHEQSD	FLG	Protein-coding	SAAV	.	9
ELQEVERYR	NGRN	5' Overlap uORF	nuORF	.	9
MDTSRVQPIK	RPS28	Protein-coding	Reference	.	10
MDDFERRREL	CALD1	Protein-coding	Reference	.	10
MWKASAGHAV	CTTN	Protein-coding	Reference	.	10
AAAAAAVGPG	CARM1	Protein-coding	Reference	.	10
AAGAAEAAVA	GLRX3	Protein-coding	Reference	.	10
AASGAVEPGP	ZPR1	Protein-coding	Reference	.	10
ACARPLISVY	RPL4	Protein-coding	Reference	.	10
AESSDKLYRV	PARP1	Protein-coding	Reference	.	10
ASTSTTIRSH	KRT6B	Protein-coding	Reference	.	10
ATNFLAHEKI	EEF1D	Protein-coding	Reference	.	10
SGDEMIFDPT	EIF2S2	Protein-coding	Reference	.	10
SIHFSSPVFT	KRT7	Protein-coding	Reference	.	10
SILKIHAREI	ENO1	Protein-coding	Reference	.	10
SRQFSSRSGY	KRT1	Protein-coding	Reference	.	10
SRQSSVSFRS	KRT5	Protein-coding	Reference	.	10
STRSVSSSSY	VIM	Protein-coding	Reference	.	10
SVELEEALPV	H1-10	Protein-coding	Reference	.	10
SVRYSSSKHY	KRT10	Protein-coding	Reference	.	10
TDAAVSFAKD	SLC25A5	Protein-coding	Reference	.	10
TEQAISFAKD	SLC25A6	Protein-coding	Reference	.	10
TMFENVTRAL	GSDMA	Protein-coding	Reference	.	10
VLSPADKTNV	HBA2	Protein-coding	Reference	.	10
DYYEVLGVQR	DNAJB6	Protein-coding	Reference	.	10
HLTPEEKSAV	HBB	Protein-coding	Reference	.	10
FVKTLTGKTI	UBC	Protein-coding	Reference	.	10
TQAERSIIGM	S100A7	Protein-coding	Reference	.	10
IAKAQVARPG	HINT1	Protein-coding	Reference	.	10
EKALNSIIDV	S100A8	Protein-coding	Reference	.	10
RSVVTVIDVF	FLG2	Protein-coding	Reference	.	10
TERAYQKQPT	RPS11	Protein-coding	Reference	.	10
IDPVTLNLII	SMIM36	Protein-coding	Reference	.	10
YFPVRGRCAA	GSTP1	Protein-coding	Reference	.	10
KFDDFEDEED	CCDC47	Protein-coding	Reference	.	10
SAITPSVSRT	KRT5	Protein-coding	Reference	.	10
TETQEKNPLP	TMSB4X	Protein-coding	Reference	.	10
SARLPGVSRS	KRT6B	Protein-coding	Reference	.	10
EDIVADHVAS	HLA-DQA2	Protein-coding	Reference	.	10
RGVPDAKIRI	RPL10L	Protein-coding	Reference	.	10
TWFNQPARKI	RPL13	Protein-coding	Reference	.	10
PLHKFTSIRR	AC068580.4	Protein-coding	Reference	.	10
SNNEQLPMLG	CD74	Protein-coding	Reference	.	10
IEAWKAAEKK	PLD3	Protein-coding	Reference	.	10
YSIITPNILR	C3	Protein-coding	Reference	.	10
EAWKAAEKKA	PLD3	Protein-coding	Reference	.	10
TLPTKETIEQ	TMSB10	Protein-coding	Reference	.	10
SYVTTSTRTY	VIM	Protein-coding	Reference	.	10
YSPISITSAL	SERPINB3	Protein-coding	Reference	.	10
PTKETIEQEK	TMSB10	Protein-coding	Reference	.	10
RATPENYLFQ	HLA-DPB1	Protein-coding	Reference	.	10
YFHTAMSRPG	HLA-B	Protein-coding	Reference	.	10
TPENYVYQLR	HLA-DPB1	Protein-coding	Reference	.	10
YVRFDSDVGE	HLA-DRB1	Protein-coding	Reference	.	10
LVVYPWTQRF	AC104389.6	Protein-coding	Reference	.	10
TPSRQPPLPH	KHDRBS1	Protein-coding	Reference	.	10
VGKYGTRYGA	RPL37A	Protein-coding	Reference	.	10
ANTKIGPRRI	RPS8	Protein-coding	Reference	.	10
RRSDYDREAL	RCN2	Protein-coding	Reference	.	10
TYSLGSALRP	VIM	Protein-coding	Reference	.	10
FWCQSLEQAL	SFTPB	Protein-coding	Reference	.	10
YLNPDQSGEF	HLA-DRA	Protein-coding	Reference	.	10
SLGSALRPST	VIM	Protein-coding	Reference	.	10
DLSPDDPQVQ	CST6	Protein-coding	Reference	.	10
FLSKRNPRQI	RPL24	Protein-coding	Reference	.	10
HRYRPGTVAL	H3-3B	Protein-coding	Reference	.	10
IQVYSRHPAE	B2M	Protein-coding	Reference	.	10
GSALRPSTSR	VIM	Protein-coding	Reference	.	10
STSGPRAFSS	KRT8	Protein-coding	Reference	.	10
YVAFTDTERL	HSPA8	Protein-coding	Reference	.	10
KLTYSHGNYL	VAMP7	Protein-coding	Reference	.	10
PFNVAEGKEV	CEACAM5	Protein-coding	Reference	.	10
SISRTEAADL	CD44	Protein-coding	Reference	.	10
EVFPLKVFGY	TMEM35B	Protein-coding	Reference	.	10
FQALGSLNDL	AZGP1	Protein-coding	Reference	.	10
GGGLSVSSRF	KRT16	Protein-coding	Reference	.	10
FDGDEIFHVD	HLA-DRA	Protein-coding	Reference	.	10
IVEKLSSLPF	NUTF2	Protein-coding	Reference	.	10
SYTSGPGSRI	KRT8	Protein-coding	Reference	.	10
LVHNLPQHLF	CEACAM5	Protein-coding	Reference	.	10
SSRFSSGGAY	KRT14	Protein-coding	Reference	.	10
SSPGGVYATR	VIM	Protein-coding	Reference	.	10
VHNLPQHLFG	CEACAM5	Protein-coding	Reference	.	10
QAKEPCVESL	APOA2	Protein-coding	Reference	.	10
HVGDEDFVHL	CSTB	Protein-coding	Reference	.	10
PGPPGPKGAP	COL9A3	Protein-coding	Reference	.	10
RHFHNQEELL	HLA-DRB1	Protein-coding	Reference	.	10
DINTDGAVNF	S100A8	Protein-coding	Reference	.	10
LLLAGQATTA	CD74	Protein-coding	Reference	.	10
LLAGQATTAY	CD74	Protein-coding	Reference	.	10
TTVFSHAQTV	RPS27L	Protein-coding	Reference	.	10
AGPHFNPLSR	SOD1	Protein-coding	Reference	.	10
MAKKETVWRL	HLA-DRA	Protein-coding	Reference	.	10
DIDHNKKIDF	FLG	Protein-coding	Reference	.	10
EYVRFDSDVG	HLA-DOB	Protein-coding	Reference	.	10
FLENVIRDAV	H4C6	Protein-coding	Reference	.	10
IINSLPNRRF	CRKL	Protein-coding	Reference	.	10
DKPIFVPLSN	NAPSA	Protein-coding	Reference	.	10
SSLLEKGLDG	DCD	Protein-coding	Reference	.	10
KPIFVPLSNY	NAPSA	Protein-coding	Reference	.	10
ARFDSDVGEF	HLA-DPB1	Protein-coding	Reference	.	10
SFSRVGSSNF	KRT8	Protein-coding	Reference	.	10
LDTNADKQLS	S100A9	Protein-coding	Reference	.	10
SLVNLGGSKS	KRT1	Protein-coding	Reference	.	10
SVRFDSDVGE	HLA-DRB1	Protein-coding	Reference	.	10
DTNADKQLSF	S100A9	Protein-coding	Reference	.	10
LRFDSDVGEY	HLA-DRB5	Protein-coding	Reference	.	10
PLSRKHGGPK	SOD1	Protein-coding	Reference	.	10
VRFDSDVGEF	HLA-DRB1	Protein-coding	Reference	.	10
NLGGSKSISI	KRT1	Protein-coding	Reference	.	10
PLSNYRDVQY	NAPSA	Protein-coding	Reference	.	10
GPPPPPGKPQ	PRB2	Protein-coding	Reference	.	10
LEEFGRFASF	HLA-DRA	Protein-coding	Reference	.	10
SLADLQNDEV	RPS3A	Protein-coding	Reference	.	10
SDVGEYRAVT	HLA-DRB5	Protein-coding	Reference	.	10
DVGEFRAVTE	HLA-DRB1	Protein-coding	Reference	.	10
DVGEYRAVTE	HLA-DRB5	Protein-coding	Reference	.	10
SSVPGVRLLQ	VIM	Protein-coding	Reference	.	10
YQQQGRLDKL	CD74	Protein-coding	Reference	.	10
FTGVQDINDK	ACP5	Protein-coding	Reference	.	10
TDYGKDLMEK	APOA2	Protein-coding	Reference	.	10
ITDSAGHILY	TMED10	Protein-coding	Reference	.	10
PRKIEEIKDF	RPL38	Protein-coding	Reference	.	10
IIEPSLRQLA	UBA52	Protein-coding	Reference	.	10
FQRAITGASL	RPL24	Protein-coding	Reference	.	10
GSVLRIQPLR	PTPRD	Protein-coding	Reference	.	10
TFRTTIEKPV	CP	Protein-coding	Reference	.	10
EAQGALANIA	HLA-DRA	Protein-coding	Reference	.	10
FLSPKVDPSL	RER1	Protein-coding	Reference	.	10
HPPPPPFQNQ	PRR4	Protein-coding	Reference	.	10
KDQQEAALVD	GSTP1	Protein-coding	Reference	.	10
SALSDLHAHK	HBA2	Protein-coding	Reference	.	10
GALANIAVDK	HLA-DRA	Protein-coding	Reference	.	10
YILKLANRLY	SERPINB1	Protein-coding	Reference	.	10
ILKLANRLYG	SERPINB1	Protein-coding	Reference	.	10
SQNLQLENLR	CD74	Protein-coding	Reference	.	10
ANIAVDKANL	HLA-DRA	Protein-coding	Reference	.	10
AGSVLRIQPL	PTPRF	Protein-coding	Reference	.	10
AVEDLESVGK	DCD	Protein-coding	Reference	.	10
FFHYSQGQVY	MPZL1	Protein-coding	Reference	.	10
NIAVDKANLE	HLA-DRA	Protein-coding	Reference	.	10
SLADAINTEF	VIM	Protein-coding	Reference	.	10
SLVSKGTLVQ	H1-5	Protein-coding	Reference	.	10
NDEELNKLLG	AL031777.2	Protein-coding	Reference	.	10
VSKGTLVQTK	H1-5	Protein-coding	Reference	.	10
LVGYKAVYRI	SERINC3	Protein-coding	Reference	.	10
YDTPFKREKS	LGALS8	Protein-coding	Reference	.	10
LLREPVRAPA	RRBP1	Protein-coding	Reference	.	10
TRAQIEDTLR	CCDC124	Protein-coding	Reference	.	10
SVNESLLTPL	KRT85	Protein-coding	Reference	.	10
DVNHFAPDEL	HSPB1	Protein-coding	Reference	.	10
YTEFTPTEKD	B2M	Protein-coding	Reference	.	10
STDPSVLGKY	HES1	Protein-coding	Reference	.	10
TEFTPTEKDE	B2M	Protein-coding	Reference	.	10
FTTMEKAGAH	GAPDH	Protein-coding	Reference	.	10
TGASGSFKLN	H1-5	Protein-coding	Reference	.	10
VLNIVRFLEK	ATP1B1	Protein-coding	Reference	.	10
GASGSFKLNK	H1-5	Protein-coding	Reference	.	10
SLPRFPSVSL	PRR4	Protein-coding	Reference	.	10
FLIAGKLQDG	TIMP1	Protein-coding	Reference	.	10
IAGKLQDGLL	TIMP1	Protein-coding	Reference	.	10
LKNLASRPYT	CP	Protein-coding	Reference	.	10
NVPPEVTVLT	HLA-DRA	Protein-coding	Reference	.	10
ALEFLDRESI	FLNA	Protein-coding	Reference	.	10
AHLPAEFTPA	HBA2	Protein-coding	Reference	.	10
GYNAAYNRYF	MGP	Protein-coding	Reference	.	10
GATLPALGLR	VARS1	Protein-coding	Reference	.	10
TQDQISNIKY	LASP1	Protein-coding	Reference	.	10
SAILRSQKPV	RPL28	Protein-coding	Reference	.	10
DGDRLTTEDL	HAL	Protein-coding	Reference	.	10
FRDVQIGDIV	RPS11	Protein-coding	Reference	.	10
TIMPKDIQLA	H3-3B	Protein-coding	Reference	.	10
EEELDRAQER	TPM1	Protein-coding	Reference	.	10
ALPGQLKPFE	GSTP1	Protein-coding	Reference	.	10
FVELGTQPAT	APOA2	Protein-coding	Reference	.	10
VELGTQPATQ	APOA2	Protein-coding	Reference	.	10
FWINGTPLVK	APCS	Protein-coding	Reference	.	10
GETLCRVVNA	BDKRB2	Protein-coding	Reference	.	10
DVQLDSVRIF	LGALS7B	Protein-coding	Reference	.	10
RQDEHGYISR	HSPB1	Protein-coding	Reference	.	10
DASAEVERLR	BST2	Protein-coding	Reference	.	10
SVSTVLTSKY	HBA2	Protein-coding	Reference	.	10
LSQNQGGKTF	GSTP1	Protein-coding	Reference	.	10
SAVGFEYQGK	CTTN	Protein-coding	Reference	.	10
AVIALTFSNY	SLC7A8	Protein-coding	Reference	.	10
EMYKGKKRHE	MYH9	Protein-coding	Reference	.	10
AIQYGTGRVD	NAPSA	Protein-coding	Reference	.	10
ISDFYPGAVT	IGLL5	Protein-coding	Reference	.	10
SVWDYAHQHG	CTSZ	Protein-coding	Reference	.	10
WDYAHQHGIP	CTSZ	Protein-coding	Reference	.	10
DYAHQHGIPD	CTSZ	Protein-coding	Reference	.	10
RSAGWNIPIG	TF	Protein-coding	Reference	.	10
AFRASLSKLG	PGK1	Protein-coding	Reference	.	10
GFYPGSIEVR	HLA-DRB1	Protein-coding	Reference	.	10
SVNQSLLQPL	KRT2	Protein-coding	Reference	.	10
DFIASKGVKL	ACTN3	Protein-coding	Reference	.	10
DIVIIKGKEY	ATP8A1	Protein-coding	Reference	.	10
GVAESLFLPR	HLA-DPA1	Protein-coding	Reference	.	10
NEPLPERLEV	STAU1	Protein-coding	Reference	.	10
YIYEIARRHP	ALB	Protein-coding	Reference	.	10
SYDSYATHNE	CIRBP	Protein-coding	Reference	.	10
VIHDNFGIVE	GAPDH	Protein-coding	Reference	.	10
YEIARRHPYF	ALB	Protein-coding	Reference	.	10
IELLNALRYH	TGFBI	Protein-coding	Reference	.	10
LFERLTLKHD	FTL	Protein-coding	Reference	.	10
FEENVLPPKK	GLIPR2	Protein-coding	Reference	.	10
EESNYELEGK	KRT10	Protein-coding	Reference	.	10
QRKWEAAREA	HLA-B	Protein-coding	Reference	.	10
HVIGLQMGSN	TAGLN	Protein-coding	Reference	.	10
PLLSAYVGRL	GSTP1	Protein-coding	Reference	.	10
MTTVHAITAT	GAPDH	Protein-coding	Reference	.	10
FQEAQAYADD	RAB5C	Protein-coding	Reference	.	10
AVMGAYVLLK	SEC11C	Protein-coding	Reference	.	10
VPNEVVVQRL	GSN	Protein-coding	Reference	.	10
DMEPSKAVPL	VAPA	Protein-coding	Reference	.	10
LETVPRSGEV	HLA-DRB1	Protein-coding	Reference	.	10
TGYGRPRQII	TAGLN	Protein-coding	Reference	.	10
GYGRPRQIIS	TAGLN	Protein-coding	Reference	.	10
TVPRSGEVYT	HLA-DRB1	Protein-coding	Reference	.	10
YVLVAGHYPV	ACP5	Protein-coding	Reference	.	10
HTNVESLVNE	PDIA3	Protein-coding	Reference	.	10
AYQLMHNIRD	ALPL	Protein-coding	Reference	.	10
TVNCARIIHG	POSTN	Protein-coding	Reference	.	10
ELIDQDARDL	ANXA2	Protein-coding	Reference	.	10
GPSPGDFRYS	SFTPA1	Protein-coding	Reference	.	10
VNNVLPVFDN	AC068580.4	Protein-coding	Reference	.	10
YVPAIAHLIH	CPVL	Protein-coding	Reference	.	10
VPAIAHLIHS	CPVL	Protein-coding	Reference	.	10
TGYGMPRQIL	TAGLN2	Protein-coding	Reference	.	10
TLENKDNIRL	ATG3	Protein-coding	Reference	.	10
VDAAPTVDLN	KRT31	Protein-coding	Reference	.	10
LETKSKTIYK	SFRP2	Protein-coding	Reference	.	10
RDLNRSFPDQ	CPD	Protein-coding	Reference	.	10
DRAWRDPDEP	AKR1A1	Protein-coding	Reference	.	10
YLKTTGKPIE	ANXA6	Protein-coding	Reference	.	10
TNGVVHVIDR	POSTN	Protein-coding	Reference	.	10
MQQKLVDQNI	AC068580.4	Protein-coding	Reference	.	10
DITPWESKRR	ITGBL1	Protein-coding	Reference	.	10
EIRIIPAKKY	DHCR24	Protein-coding	Reference	.	10
FENLANKADR	TF	Protein-coding	Reference	.	10
SDGYGSGRGF	HNRNPA2B1	Protein-coding	Reference	.	10
AFRVPTANVS	GAPDH	Protein-coding	Reference	.	10
AYEQVAKALK	CLIC1	Protein-coding	Reference	.	10
NLANKADRDQ	TF	Protein-coding	Reference	.	10
FRVPTANVSV	GAPDH	Protein-coding	Reference	.	10
PAFSDSRECK	NAPA	Protein-coding	Reference	.	10
TLQPVDNSTI	CNN3	Protein-coding	Reference	.	10
EALGSGLVSR	ECH1	Protein-coding	Reference	.	10
TEPLPEKTQE	TPD52	Protein-coding	Reference	.	10
HCDTLNVSLQ	CNN1	Protein-coding	Reference	.	10
ATGGRPRYPT	TXNRD2	Protein-coding	Reference	.	10
LGDRLNVEVD	KRT36	Protein-coding	Reference	.	10
WTFSEENVIR	TMX2	Protein-coding	Reference	.	10
QLKSDQSRLD	KRT1	Protein-coding	Reference	.	10
ASRLLDLITW	DKK3	Protein-coding	Reference	.	10
SNAAERRGPL	HLA-DRA	Protein-coding	Reference	.	10
IFHRNHRSPV	LBP	Protein-coding	Reference	.	10
YREHVKPLFN	BLMH	Protein-coding	Reference	.	10
IQPDSSVKPY	FGB	Protein-coding	Reference	.	10
SDRFGRDLNY	HNRNPH1	Protein-coding	Reference	.	10
SLTFRSFDLA	ST14	Protein-coding	Reference	.	10
ALPAHSYSGR	VTN	Protein-coding	Reference	.	10
LPAHSYSGRE	VTN	Protein-coding	Reference	.	10
PAGKLKYFDK	PRDX4	Protein-coding	Reference	.	10
AAEGNTKCRA	EPHB4	Protein-coding	Reference	.	10
EYCPGTGRLR	C2CD4A	Protein-coding	Reference	.	10
KPLPYPNLDT	AMPD1	Protein-coding	Reference	.	10
LYPANKKSPN	FBP1	Protein-coding	Reference	.	10
SKGGVTTQAL	CENPB	Protein-coding	Reference	.	10
DEIDAIATKR	PSMC4	Protein-coding	Reference	.	10
PITTLGPHNY	MVP	Protein-coding	Reference	.	10
VPSGQEQRYT	HLA-C	Protein-coding	Reference	.	10
MDAAPGVDLS	KRT16	Protein-coding	Reference	.	10
TAAENDFVTL	KRT2	Protein-coding	Reference	.	10
KQLMVAMPLL	PIH1D1	Protein-coding	Reference	.	10
APPPGPAPHP	FOXD2	Protein-coding	Reference	.	10
NAENEFVTIK	KRT1	Protein-coding	Reference	.	10
LVPAERREKL	CAVIN1	Protein-coding	Reference	.	10
YSFGSHNRAG	PCDHGC3	Protein-coding	Reference	.	10
AIDWLTGNFY	LRP1	Protein-coding	Reference	.	10
VTKQDLGPVP	CD74	Protein-coding	Reference	.	10
DVLQDHNAIL	ASPRV1	Protein-coding	Reference	.	10
PPFAVAQGAQ	PVR	Protein-coding	Reference	.	10
VDGAYMTKVD	KRT1	Protein-coding	Reference	.	10
DFYTSITRAR	HSPA8	Protein-coding	Reference	.	10
AQYDDIASRS	KRT82	Protein-coding	Reference	.	10
SIHPDTGVIT	DSC1	Protein-coding	Reference	.	10
IRIIPHHNYN	F9	Protein-coding	Reference	.	10
STGDVNVEMN	KRT10	Protein-coding	Reference	.	10
SFTPDHVVYA	CAVIN1	Protein-coding	Reference	.	10
AAMLDTVVFK	PSMD14	Protein-coding	Reference	.	10
PKSKEEDKHL	SPP1	Protein-coding	Reference	.	10
TPDHVVYARS	CAVIN1	Protein-coding	Reference	.	10
DQNVNVKVIM	PSMC4	Protein-coding	Reference	.	10
NSGDVNVEIN	KRT9	Protein-coding	Reference	.	10
LNTILPDARD	LAMP1	Protein-coding	Reference	.	10
LPDARDPAFK	LAMP1	Protein-coding	Reference	.	10
SPSGQKDLLF	LTF	Protein-coding	Reference	.	10
TEELNREVAT	KRT14	Protein-coding	Reference	.	10
ASIKTGFQAV	EIF2S2	Protein-coding	Reference	.	10
PFVSSEERKE	GYG1	Protein-coding	Reference	.	10
DLDPGAGSLE	APOF	Protein-coding	Reference	.	10
EFLASTQRKE	NUCB1	Protein-coding	Reference	.	10
YDAEISQIHQ	KRT2	Protein-coding	Reference	.	10
QAVTGKRAQL	EIF2S2	Protein-coding	Reference	.	10
DSRGDVKVIM	PSMC1	Protein-coding	Reference	.	10
RSQYEQLAEQ	KRT10	Protein-coding	Reference	.	10
NDMRQEYEQL	KRT9	Protein-coding	Reference	.	10
HQSVTDTNVI	KRT2	Protein-coding	Reference	.	10
ITHLPAGIFR	CPN2	Protein-coding	Reference	.	10
HDDYFYHDEL	RCN2	Protein-coding	Reference	.	10
SMDNNRNLDL	KRT5	Protein-coding	Reference	.	10
GARAEAGARP	FBLN2	Protein-coding	Reference	.	10
SVTDTNVILS	KRT2	Protein-coding	Reference	.	10
VTDTNVILSM	KRT2	Protein-coding	Reference	.	10
ISETNVILSM	KRT1	Protein-coding	Reference	.	10
PSGEVSHPRK	AHSG	Protein-coding	Reference	.	10
SGEVSHPRKT	AHSG	Protein-coding	Reference	.	10
SMDNSRNLDL	KRT2	Protein-coding	Reference	.	10
RGQDPERVTL	ZFYVE19	Protein-coding	Reference	.	10
SGPYGGGGQY	HNRNPA1	Protein-coding	Reference	.	10
SMDNNRSLDL	KRT1	Protein-coding	Reference	.	10
RSYHLQIVTK	IDO1	Protein-coding	Reference	.	10
VIILNHPGQI	EEF1A2	Protein-coding	Reference	.	10
DSIIAEVKAQ	KRT1	Protein-coding	Reference	.	10
IIVANVPEGL	ATP12A	Protein-coding	Reference	.	10
HISDTSVVLS	KRT3	Protein-coding	Reference	.	10
AQYEEIAQRS	KRT2	Protein-coding	Reference	.	10
AQYEDIAQKS	KRT1	Protein-coding	Reference	.	10
FTFATGKIIG	PLA2G7	Protein-coding	Reference	.	10
KYLSVQGQLF	MTCH1	Protein-coding	Reference	.	10
FIPSQAFLEA	SPARCL1	Protein-coding	Reference	.	10
LSTNYLGTRR	LETMD1	Protein-coding	Reference	.	10
VDGKGVPIPN	PZP	Protein-coding	Reference	.	10
DGKGVPIPNK	PZP	Protein-coding	Reference	.	10
LYLLEQLFLP	GGCX	Protein-coding	Reference	.	10
SLYQSKYEEL	KRT1	Protein-coding	Reference	.	10
YLLQVGSEKQ	NCDN	Protein-coding	Reference	.	10
VAVFDRGDMK	NAPSA	Protein-coding	Reference	.	10
YHASRAIPFG	TM9SF3	Protein-coding	Reference	.	10
PFQLLARYKG	LGALS3BP	Protein-coding	Reference	.	10
PFRSSRIGEI	KNG1	Protein-coding	Reference	.	10
DAGSAFAVHD	HP	Protein-coding	Reference	.	10
ARVGLARART	NAPSA	Protein-coding	Reference	.	10
DSPSAKEVFK	NBEAL2	Protein-coding	Reference	.	10
HNVQGFHPYR	DAZAP1	Protein-coding	Reference	.	10
QYKKEPVTTR	KRT17	Protein-coding	Reference	.	10
KEKYIDQEEL	HSP90AA1	Protein-coding	Reference	.	10
IISQLGYEPN	MRC1	Protein-coding	Reference	.	10
EVNADRITWL	AL121899.2	Protein-coding	Reference	.	10
ALEEQLQQIR	KRT10	Protein-coding	Reference	.	10
EEQLQQIRAE	KRT10	Protein-coding	Reference	.	10
TIAKHIDAEY	ACADSB	Protein-coding	Reference	.	10
RETNLDSLPL	VIM	Protein-coding	Reference	.	10
SISRLQNPRY	SDK1	Protein-coding	Reference	.	10
DMRQTVAVGV	EEF1A2	Protein-coding	Reference	.	10
SLPLVDTHSK	VIM	Protein-coding	Reference	.	10
PLVDTHSKRT	VIM	Protein-coding	Reference	.	10
KAPQVVAEAA	DKC1	Protein-coding	Reference	.	10
SYSSREVFTS	KRT16	Protein-coding	Reference	.	10
YSSREVFTSS	KRT16	Protein-coding	Reference	.	10
IRLENEIQTY	KRT10	Protein-coding	Reference	.	10
TEEEKNIKWG	TUFM	Protein-coding	Reference	.	10
TVETRDGQVI	VIM	Protein-coding	Reference	.	10
VATAADLELK	ECPAS	Protein-coding	Reference	.	10
EVSRNLGKVG	ALB	Protein-coding	Reference	.	10
SLAPEKLREE	MBOAT7	Protein-coding	Reference	.	10
WVLTAAHVVE	C1S	Protein-coding	Reference	.	10
WLWSSHNRVN	QSOX1	Protein-coding	Reference	.	10
YLLASQPVDK	MCF2L	Protein-coding	Reference	.	10
WNTQSGSLVH	TBL1Y	Protein-coding	Reference	.	10
TISSNVASKA	KRT2	Protein-coding	Reference	.	10
SSGRAIGGGL	KRT6C	Protein-coding	Reference	.	10
SGRAIGGGLS	KRT6C	Protein-coding	Reference	.	10
SLVSKISAVQ	PDE3A	Protein-coding	Reference	.	10
NVTDLTMSWK	MICAL3	Protein-coding	Reference	.	10
FEYSAQHEIR	GALNT3	Protein-coding	Reference	.	10
ILSFDSVRRR	ATP11A	Protein-coding	Reference	.	10
PSSDSQAHPP	MAN2B1	Protein-coding	Reference	.	10
AKADAAPDEK	PIGR	Protein-coding	Reference	.	10
LFPTVFDENE	CP	Protein-coding	Reference	.	10
QIKDAIGRYH	TARS1	Protein-coding	Reference	.	10
VPNEHRREAL	C1orf116	Protein-coding	Reference	.	10
EGDHGARVVL	C3	Protein-coding	Reference	.	10
GIAILHQFPF	ATP13A4	Protein-coding	Reference	.	10
IAILHQFPFS	ATP13A4	Protein-coding	Reference	.	10
GPIYKYPDVQ	ERBB3	Protein-coding	Reference	.	10
LRVLRAQPVQ	GSN	Protein-coding	Reference	.	10
GAEEKVINSK	APLP2	Protein-coding	Reference	.	10
IQLDFQLPIR	TARS3	Protein-coding	Reference	.	10
SISKNSPATL	PARN	Protein-coding	Reference	.	10
DPNNYLPKES	APOB	Protein-coding	Reference	.	10
GVQLSDWRDG	MUC5B	Protein-coding	Reference	.	10
TLHMWPDTEG	CP	Protein-coding	Reference	.	10
YARLISPPVH	NRP2	Protein-coding	Reference	.	10
ASAFSYYGVM	CNNM2	Protein-coding	Reference	.	10
FARTSPQQKL	ATP12A	Protein-coding	Reference	.	10
PYFPTTARKL	SLC4A4	Protein-coding	Reference	.	10
LSSLTETIEG	AL645922.1	Protein-coding	Reference	.	10
FLQSVQVPEF	UBA1	Protein-coding	Reference	.	10
RVAPEEHPVL	POTEF	Protein-coding	Reference	.	10
VAPEEHPVLL	POTEF	Protein-coding	Reference	.	10
TEAPLNPKAN	POTEE	Protein-coding	Reference	.	10
WSQHYHQGYY	HNRNPU	Protein-coding	Reference	.	10
LEDLYMVFKA	TBC1D9B	Protein-coding	Reference	.	10
QVDDTSIVVR	FN1	Protein-coding	Reference	.	10
FIDLRLPYSV	C3	Protein-coding	Reference	.	10
DLRLPYSVVR	C3	Protein-coding	Reference	.	10
APITGYRIVY	FN1	Protein-coding	Reference	.	10
RIVYSPSVEG	FN1	Protein-coding	Reference	.	10
IVYSPSVEGS	FN1	Protein-coding	Reference	.	10
HRLEEGRGPL	MYCBP2	Protein-coding	Reference	.	10
GPPGTGKTLL	PEX1	Protein-coding	Reference	.	10
EIVRDIKEKL	POTEF	Protein-coding	Reference	.	10
SYELPDGQVI	POTEF	Protein-coding	Reference	.	10
LVTITNPLEQ	MRC2	Protein-coding	Reference	.	10
HIDPATHRQK	FASN	Protein-coding	Reference	.	10
HGGVTGLSQY	UPF1	Protein-coding	Reference	.	10
ELASAKVRPQ	SLIT3	Protein-coding	Reference	.	10
GFYNRPLSPD	PTPRF	Protein-coding	Reference	.	10
PVVRWLNEQR	C3	Protein-coding	Reference	.	10
TMYHAKAKDQ	C3	Protein-coding	Reference	.	10
LSSAVSAVIH	MBD5	Protein-coding	Reference	.	10
ISERTHRSFR	COL12A1	Protein-coding	Reference	.	10
YEQHESTPLR	FN1	Protein-coding	Reference	.	10
TIEIIDSNRL	TNC	Protein-coding	Reference	.	10
TQNPPRRGPL	MIA3	Protein-coding	Reference	.	10
TVDTKAAGKG	FLNA	Protein-coding	Reference	.	10
VDTKAAGKGK	FLNA	Protein-coding	Reference	.	10
AAAEIDEEPV	NACA	Protein-coding	Reference	.	10
IVDPVSNLRL	DSP	Protein-coding	Reference	.	10
IEKGHGIRLL	DSP	Protein-coding	Reference	.	10
LDSNTKYFHK	APOB	Protein-coding	Reference	.	10
GVLRIQNLDQ	HSPG2	Protein-coding	Reference	.	10
IRQIDDIDVR	APOB	Protein-coding	Reference	.	10
FFDPNTEENL	PLEC	Protein-coding	Reference	.	10
QFDSDAASPR	HLA-C	Protein-coding	SAAV	.	10
LRFDSDVGEF	HLA-DRB5	Protein-coding	SAAV	.	10
VRFDSDVGEY	HLA-DRB1	Protein-coding	SAAV	.	10
ISDARENIQR	SAA1	Protein-coding	SAAV	.	10
AVTELGRPVA	HLA-DRB1	Protein-coding	SAAV	.	10
SFGGSYGGSF	KRT10	Protein-coding	SAAV	.	10
SGLQPRGFLS	HLA-DRB1	Protein-coding	SAAV	.	10
LYIAGDRMRP	PHF13	3' dORF	nuORF	.	10
FTGILRPVNL	STK24	ncRNA Processed Transcript	nuORF	.	10
SLFLGQKPPQ	H2AFY	3' Overlap dORF	nuORF	.	10
MWKASAGHAVS	CTTN	Protein-coding	Reference	.	11
MDSLVTANTKF	SERPINB12	Protein-coding	Reference	.	11
MDTESNRRANL	MS4A2	Protein-coding	Reference	.	11
MEGGAAAATPT	CYB561	Protein-coding	Reference	.	11
MFRWERSIPLR	WDR54	Protein-coding	Reference	.	11
MNSLSEANTKF	SERPINB3	Protein-coding	Reference	.	11
AAAAAAGPSPG	VPS51	Protein-coding	Reference	.	11
AASGAVEPGPP	ZPR1	Protein-coding	Reference	.	11
AAVQAAEVKVD	KARS1	Protein-coding	Reference	.	11
ADEIAKAQVAR	HINT1	Protein-coding	Reference	.	11
AEVEQKKKRTF	RPS15	Protein-coding	Reference	.	11
AGELTPEEEAQ	CALML5	Protein-coding	Reference	.	11
AKISSPTETER	S100A11	Protein-coding	Reference	.	11
AQILPIRFQEH	CLTC	Protein-coding	Reference	.	11
ASTSTTIRSHS	KRT6B	Protein-coding	Reference	.	11
AVFPWHSRNRN	VPS35L	Protein-coding	Reference	.	11
DDDIAALVVDN	ACTB	Protein-coding	Reference	.	11
GELFRSEEMTL	ATP6V0A1	Protein-coding	Reference	.	11
PEPVKSAPVPK	H2BC14	Protein-coding	Reference	.	11
SDKPDMAEIEK	TMSB4X	Protein-coding	Reference	.	11
SIHFSSPVFTS	KRT7	Protein-coding	Reference	.	11
SKPHSEAGTAF	PKM	Protein-coding	Reference	.	11
SNTQAERSIIG	S100A7	Protein-coding	Reference	.	11
SQAEFEKAAEE	DBI	Protein-coding	Reference	.	11
SRQFSSRSGYR	KRT1	Protein-coding	Reference	.	11
SRQSSVSFRSG	KRT5	Protein-coding	Reference	.	11
SSQIRQNYSTD	FTL	Protein-coding	Reference	.	11
SSSGLNSEKVA	BLMH	Protein-coding	Reference	.	11
SVRYSSSKHYS	KRT10	Protein-coding	Reference	.	11
SMLRLQKRLAS	RPL19	Protein-coding	Reference	.	11
TDAAVSFAKDF	SLC25A5	Protein-coding	Reference	.	11
TERRVPFSLLR	HSPB1	Protein-coding	Reference	.	11
VHLTPEEKSAV	HBB	Protein-coding	Reference	.	11
VLSPADKTNVK	HBA2	Protein-coding	Reference	.	11
VVSEVDIAKAD	MX1	Protein-coding	Reference	.	11
IFVKTLTGKTI	UBC	Protein-coding	Reference	.	11
VTLKTLQQQTF	RAD23B	Protein-coding	Reference	.	11
EIAKAQVARPG	HINT1	Protein-coding	Reference	.	11
FVKTLTGKTIT	UBC	Protein-coding	Reference	.	11
SVTSRPGISTF	RBMS2	Protein-coding	Reference	.	11
DIIANQPVVID	ACTR1B	Protein-coding	Reference	.	11
DVIANQPVVID	ACTR1A	Protein-coding	Reference	.	11
VKTLTGKTITL	UBC	Protein-coding	Reference	.	11
IIANQPVVIDN	ACTR1B	Protein-coding	Reference	.	11
SVVPLHWFGFG	TMEM14C	Protein-coding	Reference	.	11
VIANQPVVIDN	ACTR1A	Protein-coding	Reference	.	11
HSFDPFADASK	EIF1	Protein-coding	Reference	.	11
PVRADPGRDPL	LZTS3	Protein-coding	Reference	.	11
QELKVPAEEPA	PLD3	Protein-coding	Reference	.	11
EIASFDKAKLK	TMSB10	Protein-coding	Reference	.	11
WTISKEYHIDE	IDO1	Protein-coding	Reference	.	11
TPGTGSRRGPL	NUP133	Protein-coding	Reference	.	11
VIGHVDSGKST	EEF1A2	Protein-coding	Reference	.	11
LAGGVAAAISK	SLC25A5	Protein-coding	Reference	.	11
SFGGLGGGSVR	KRT19	Protein-coding	Reference	.	11
LEELARQAVDR	GSS	Protein-coding	Reference	.	11
EELARQAVDRA	GSS	Protein-coding	Reference	.	11
AFELILSPRSK	STMN1	Protein-coding	Reference	.	11
SANSARLPGVS	KRT6B	Protein-coding	Reference	.	11
AAIVGYKDSPS	PFN1	Protein-coding	Reference	.	11
QFGGLPVPLDQ	BPIFA1	Protein-coding	Reference	.	11
ELILSPRSKES	STMN1	Protein-coding	Reference	.	11
SAITPSVSRTS	KRT5	Protein-coding	Reference	.	11
TETQEKNPLPS	TMSB4X	Protein-coding	Reference	.	11
QENQDGRYSLT	AZGP1	Protein-coding	Reference	.	11
DEVGGEALGRL	HBB	Protein-coding	Reference	.	11
EICPSFQRVIE	SCGB1A1	Protein-coding	Reference	.	11
DDYVNTQGASL	PLG	Protein-coding	Reference	.	11
HLRDFGEEHPF	UTP25	Protein-coding	Reference	.	11
QQYLPLPTPKV	HSPA13	Protein-coding	Reference	.	11
DAFHQSDTHIF	G6PD	Protein-coding	Reference	.	11
EDIVADHVASY	HLA-DQA2	Protein-coding	Reference	.	11
NEIEAWKAAEK	PLD3	Protein-coding	Reference	.	11
SGGSIRSSYSR	KRT9	Protein-coding	Reference	.	11
DIVADHVASYG	HLA-DQA2	Protein-coding	Reference	.	11
EIEAWKAAEKK	PLD3	Protein-coding	Reference	.	11
PLHKFTSIRRT	AC068580.4	Protein-coding	Reference	.	11
IEAWKAAEKKA	PLD3	Protein-coding	Reference	.	11
IKEEHVIIQAE	HLA-DRA	Protein-coding	Reference	.	11
LGHPDTLNQGE	S100A9	Protein-coding	Reference	.	11
AQNVGTTHDLL	BLMH	Protein-coding	Reference	.	11
EAWKAAEKKAR	PLD3	Protein-coding	Reference	.	11
HAVYRDDLKKL	S100A8	Protein-coding	Reference	.	11
SSPGKPPRLVG	CST3	Protein-coding	Reference	.	11
VFKAPIRPDIV	RPL4	Protein-coding	Reference	.	11
TDQVMQNPRVL	NAP1L4	Protein-coding	Reference	.	11
TLPTKETIEQE	TMSB10	Protein-coding	Reference	.	11
YNTGVINAPQK	SLC2A1	Protein-coding	Reference	.	11
SYVTTSTRTYS	VIM	Protein-coding	Reference	.	11
TSSEITTKDLK	PTMA	Protein-coding	Reference	.	11
IVAINDPFIDL	GAPDH	Protein-coding	Reference	.	11
PTKETIEQEKR	TMSB10	Protein-coding	Reference	.	11
RYFHTAMSRPG	HLA-B	Protein-coding	Reference	.	11
SFEVEEVETPN	SEPTIN9	Protein-coding	Reference	.	11
DWGGVPNAPFH	ACP5	Protein-coding	Reference	.	11
TPSRQPPLPHR	KHDRBS1	Protein-coding	Reference	.	11
ERRSDYDREAL	RCN2	Protein-coding	Reference	.	11
FAEALAAHKYL	P4HB	Protein-coding	Reference	.	11
SKTAVAPIERV	SLC25A31	Protein-coding	Reference	.	11
KASGPPVSELI	H1-3	Protein-coding	Reference	.	11
KYSTKIENLGP	ZNF75D	Protein-coding	Reference	.	11
SPVDICTAKPR	SERPINC1	Protein-coding	Reference	.	11
NSVVSLSQPKM	VCP	Protein-coding	Reference	.	11
FYLNPDQSGEF	HLA-DRA	Protein-coding	Reference	.	11
HGDSDLQLDRI	TUBB	Protein-coding	Reference	.	11
HGDSDLQLERI	TUBB2B	Protein-coding	Reference	.	11
NPAPPTSTVIH	IFITM3	Protein-coding	Reference	.	11
SGPPVSELITK	H1-3	Protein-coding	Reference	.	11
SSSKGSLGGGF	KRT10	Protein-coding	Reference	.	11
TYSLGSALRPS	VIM	Protein-coding	Reference	.	11
DAVRGSPAINV	TTR	Protein-coding	Reference	.	11
FWCQSLEQALQ	SFTPB	Protein-coding	Reference	.	11
AFLSKRNPRQI	RPL24	Protein-coding	Reference	.	11
GGGGGGGFGRV	KRT5	Protein-coding	Reference	.	11
PVFNPATEEEL	ALDH1A1	Protein-coding	Reference	.	11
RGQWINLPVLQ	AAAS	Protein-coding	Reference	.	11
SLGSALRPSTS	VIM	Protein-coding	Reference	.	11
TGPPVSELITK	H1-5	Protein-coding	Reference	.	11
GRYSISRTEAA	CD44	Protein-coding	Reference	.	11
GSALRPSTSRS	VIM	Protein-coding	Reference	.	11
NKLTYSHGNYL	VAMP7	Protein-coding	Reference	.	11
TPFNVAEGKEV	CEACAM5	Protein-coding	Reference	.	11
GSPAINVAVHV	TTR	Protein-coding	Reference	.	11
SALRPSTSRSL	VIM	Protein-coding	Reference	.	11
KALVLIAFAQY	ALB	Protein-coding	Reference	.	11
PAINVAVHVFR	TTR	Protein-coding	Reference	.	11
EVVHTLDGKEY	UFL1	Protein-coding	Reference	.	11
ASEAIKGAVVG	HSPA9	Protein-coding	Reference	.	11
FQALGSLNDLQ	AZGP1	Protein-coding	Reference	.	11
HIRSETSVPDH	IFITM3	Protein-coding	Reference	.	11
VLIAFAQYLQQ	ALB	Protein-coding	Reference	.	11
SVYYNEATGGK	TUBB	Protein-coding	Reference	.	11
AIVASDTRLSE	PSMB1	Protein-coding	Reference	.	11
VYVATRPTITE	SMCO4	Protein-coding	Reference	.	11
SLYASSPGGVY	VIM	Protein-coding	Reference	.	11
DKLSPLHERIY	PSMB9	Protein-coding	Reference	.	11
IVEKLSSLPFQ	NUTF2	Protein-coding	Reference	.	11
PSKETIEQEKQ	TMSB4X	Protein-coding	Reference	.	11
SYTSGPGSRIS	KRT8	Protein-coding	Reference	.	11
LLVHNLPQHLF	CEACAM5	Protein-coding	Reference	.	11
ASSPGGVYATR	VIM	Protein-coding	Reference	.	11
KAFEPATGRVI	ALDH9A1	Protein-coding	Reference	.	11
LVHNLPQHLFG	CEACAM5	Protein-coding	Reference	.	11
LVHNLPQQLFG	CEACAM1	Protein-coding	Reference	.	11
SFGAGGGFGSR	KRT1	Protein-coding	Reference	.	11
HLVQSDGTVPF	LMAN1	Protein-coding	Reference	.	11
LERHFHNQEEL	HLA-DRB1	Protein-coding	Reference	.	11
SPGGVYATRSS	VIM	Protein-coding	Reference	.	11
TAYKSTIGRDL	ANXA4	Protein-coding	Reference	.	11
GAGGGFGSRSL	KRT1	Protein-coding	Reference	.	11
KMIELHNQEYR	CTSL	Protein-coding	Reference	.	11
NSQKDLLEQRR	HLA-DRB1	Protein-coding	Reference	.	11
YHGKTGRVYNV	RPL21	Protein-coding	Reference	.	11
EEIHDLHQRID	EPHX1	Protein-coding	Reference	.	11
RDIYNQEEDLR	HLA-DRB5	Protein-coding	Reference	.	11
RHFHNQEELLR	HLA-DRB1	Protein-coding	Reference	.	11
AFHFNPRFEDG	LGALS9C	Protein-coding	Reference	.	11
LLLAGQATTAY	CD74	Protein-coding	Reference	.	11
APEEFKASINR	CHIC2	Protein-coding	Reference	.	11
IAPNFVMSAAH	ELANE	Protein-coding	Reference	.	11
EEYVRFDSDVG	HLA-DOB	Protein-coding	Reference	.	11
LAGQATTAYFL	CD74	Protein-coding	Reference	.	11
SGFHPSDIEVD	B2M	Protein-coding	Reference	.	11
GDKPIFVPLSN	NAPSA	Protein-coding	Reference	.	11
DKPIFVPLSNY	NAPSA	Protein-coding	Reference	.	11
LENVIRDAVTY	H4C6	Protein-coding	Reference	.	11
PEYAKAAGKLK	P4HB	Protein-coding	Reference	.	11
PHFNPLSRKHG	SOD1	Protein-coding	Reference	.	11
SAESWGTGRAV	RPL4	Protein-coding	Reference	.	11
ESAGARVVPVR	GGH	Protein-coding	Reference	.	11
VDLDKKETVWH	HLA-DPA1	Protein-coding	Reference	.	11
LDTNADKQLSF	S100A9	Protein-coding	Reference	.	11
RVITIMQNPRQ	RPS18	Protein-coding	Reference	.	11
SAVRLRSSVPG	VIM	Protein-coding	Reference	.	11
NLGGSKRISIS	KRT5	Protein-coding	Reference	.	11
ADFKFSVTHHY	RAB3GAP1	Protein-coding	Reference	.	11
DRFVLSKGHAA	TKT	Protein-coding	Reference	.	11
NLGGSKSISIS	KRT1	Protein-coding	Reference	.	11
FLYQQQGRLDK	CD74	Protein-coding	Reference	.	11
FQTVTDYGKDL	APOA2	Protein-coding	Reference	.	11
ILRDSHGVAQV	RPS13	Protein-coding	Reference	.	11
SDVGEYRAVTE	HLA-DRB5	Protein-coding	Reference	.	11
ARLNFSHGTHE	PKM	Protein-coding	Reference	.	11
VDFTLSSERDF	C4A	Protein-coding	Reference	.	11
FGRFASFEAQG	HLA-DRA	Protein-coding	Reference	.	11
RDSHGVAQVRF	RPS13	Protein-coding	Reference	.	11
TVTDYGKDLME	APOA2	Protein-coding	Reference	.	11
YFTGVQDINDK	ACP5	Protein-coding	Reference	.	11
AEVYSLPSRKL	PSMG2	Protein-coding	Reference	.	11
DILKPGGGTSG	BPIFA1	Protein-coding	Reference	.	11
VNILTNRSNAQ	ANXA2	Protein-coding	Reference	.	11
FRAVTELGRPD	HLA-DRB1	Protein-coding	Reference	.	11
YRAVTELGRPD	HLA-DRB5	Protein-coding	Reference	.	11
ASFEAQGALAN	HLA-DRA	Protein-coding	Reference	.	11
GSGSGFGYSTY	KRTAP7-1	Protein-coding	Reference	.	11
RAVTELGRPDA	HLA-DRB1	Protein-coding	Reference	.	11
GGFGGGSFRGS	KRT10	Protein-coding	Reference	.	11
HVGQAGVQIGN	TUBA1C	Protein-coding	Reference	.	11
NLAVVMGLHPD	SESN2	Protein-coding	Reference	.	11
SLYLQMNSLRA	IGHV3OR16-9	Protein-coding	Reference	.	11
DKLTVTSQNLQ	CD74	Protein-coding	Reference	.	11
FIRANPGEIIT	LRP12	Protein-coding	Reference	.	11
YRAVTPQGRPD	HLA-DQB1	Protein-coding	Reference	.	11
EAQGALANIAV	HLA-DRA	Protein-coding	Reference	.	11
HGYGGRFGVER	HCLS1	Protein-coding	Reference	.	11
HPADPGSRPHL	MBP	Protein-coding	Reference	.	11
NILVGYKAVYR	SERINC1	Protein-coding	Reference	.	11
QGALANIAVDK	HLA-DRA	Protein-coding	Reference	.	11
NKNARATLSSI	RPL28	Protein-coding	Reference	.	11
SYILKLANRLY	SERPINB1	Protein-coding	Reference	.	11
TGASLADIMAK	RPL24	Protein-coding	Reference	.	11
MARLTWASHEK	S100A9	Protein-coding	Reference	.	11
NVVEANQPVTI	APP	Protein-coding	Reference	.	11
RIILEDYHDHG	TREM1	Protein-coding	Reference	.	11
YILKLANRLYG	SERPINB1	Protein-coding	Reference	.	11
EEIQEMAQNKF	AGR3	Protein-coding	Reference	.	11
SLGGGFGGGSR	KRT9	Protein-coding	Reference	.	11
ANIAVDKANLE	HLA-DRA	Protein-coding	Reference	.	11
EIKRYESQLRD	PFDN6	Protein-coding	Reference	.	11
AGILENGAVRY	APOH	Protein-coding	Reference	.	11
AGSVLRIQPLR	PTPRF	Protein-coding	Reference	.	11
AVEDLESVGKG	DCD	Protein-coding	Reference	.	11
SLADAINTEFK	VIM	Protein-coding	Reference	.	11
IASLPSGVFQP	VASN	Protein-coding	Reference	.	11
SLVSKGTLVQT	H1-5	Protein-coding	Reference	.	11
ANIAILNNNLN	HLA-DPA1	Protein-coding	Reference	.	11
TYDTPFKREKS	LGALS8	Protein-coding	Reference	.	11
SVGKGAVHDVK	DCD	Protein-coding	Reference	.	11
VLLREPVRAPA	RRBP1	Protein-coding	Reference	.	11
LPKPPKPVSKM	CD74	Protein-coding	Reference	.	11
FEKSKEQLTPL	APOA2	Protein-coding	Reference	.	11
HGIQPDGQMPS	TUBA1C	Protein-coding	Reference	.	11
YLQMNSLRAED	AC136428.1	Protein-coding	Reference	.	11
YYTEFTPTEKD	B2M	Protein-coding	Reference	.	11
YTEFTPTEKDE	B2M	Protein-coding	Reference	.	11
GTGASGSFKLN	H1-5	Protein-coding	Reference	.	11
TEFTPTEKDEY	B2M	Protein-coding	Reference	.	11
VATLRETYGEM	ALB	Protein-coding	Reference	.	11
EAYSQSDEQYA	TMEM59	Protein-coding	Reference	.	11
FTTMEKAGAHL	GAPDH	Protein-coding	Reference	.	11
TGASGSFKLNK	H1-5	Protein-coding	Reference	.	11
VRQLKEHAVEG	AHSG	Protein-coding	Reference	.	11
VFDRPLPVSRL	PSMA1	Protein-coding	Reference	.	11
ADGNGTIDFPE	CALM2	Protein-coding	Reference	.	11
GAAPRPPPKPM	RPS26	Protein-coding	Reference	.	11
QGGVLPNIQAV	AL031777.2	Protein-coding	Reference	.	11
SVIVVLRNPLI	SNRPD2	Protein-coding	Reference	.	11
LDNCPFHDQPH	CST3	Protein-coding	Reference	.	11
SVTEHPSPSPL	HNRNPC	Protein-coding	Reference	.	11
VHLKNLASRPY	CP	Protein-coding	Reference	.	11
VLANIDDLFDR	GYG1	Protein-coding	Reference	.	11
DVAEGDLIEHF	HNRNPA0	Protein-coding	Reference	.	11
HLKNLASRPYT	CP	Protein-coding	Reference	.	11
VQQDIKFLPFK	HSPA5	Protein-coding	Reference	.	11
GEIRGASTPFQ	TAX1BP1	Protein-coding	Reference	.	11
LANFLGFRIYG	AGT	Protein-coding	Reference	.	11
MATPLLMQALP	CD74	Protein-coding	Reference	.	11
ATPLLMQALPM	CD74	Protein-coding	Reference	.	11
KDYNVTANSKL	LDHA	Protein-coding	Reference	.	11
AAHLPAEFTPA	HBA2	Protein-coding	Reference	.	11
DIKFLPFKVVE	HSPA5	Protein-coding	Reference	.	11
SEAEIHQSFQH	SERPINA3	Protein-coding	Reference	.	11
DPFQPMSGRFK	MPZL2	Protein-coding	Reference	.	11
IKFLPFKVVEK	HSPA5	Protein-coding	Reference	.	11
EIHQSFQHLLR	SERPINA3	Protein-coding	Reference	.	11
LPAEFTPAVHA	HBA2	Protein-coding	Reference	.	11
LMQALPMGALP	CD74	Protein-coding	Reference	.	11
KNLQTVNVDEN	RPL31	Protein-coding	Reference	.	11
AISDRICIHTN	CTSB	Protein-coding	Reference	.	11
ESFTVQRRVEP	HLA-DRB5	Protein-coding	Reference	.	11
QAEDVIRHGAD	DMKN	Protein-coding	Reference	.	11
DDYVKALPGQL	GSTP1	Protein-coding	Reference	.	11
GEITTLNHKLQ	BST2	Protein-coding	Reference	.	11
LPMGALPQGPM	CD74	Protein-coding	Reference	.	11
TNSPVELREPN	HLA-DRA	Protein-coding	Reference	.	11
SEEDPEALEKQ	KRI1	Protein-coding	Reference	.	11
DVSLEVSQGPG	PIGR	Protein-coding	Reference	.	11
FVELGTQPATQ	APOA2	Protein-coding	Reference	.	11
TPLGQQQPAPR	LTBP2	Protein-coding	Reference	.	11
ERQDEHGYISR	HSPB1	Protein-coding	Reference	.	11
AAVIPIKNNRF	PIP	Protein-coding	Reference	.	11
EKINYTEGRAV	GPI	Protein-coding	Reference	.	11
DFRKMEDEMDR	VPS51	Protein-coding	Reference	.	11
DASAEVERLRR	BST2	Protein-coding	Reference	.	11
LETHFLDEEVK	FTL	Protein-coding	Reference	.	11
DELQLSMGNAM	SERPINA3	Protein-coding	Reference	.	11
FVMGVNHEKYD	GAPDH	Protein-coding	Reference	.	11
SVSTVLTSKYR	HBA2	Protein-coding	Reference	.	11
EGYRAQHSQHR	GLUD2	Protein-coding	Reference	.	11
PQQGGHPRPPR	PRH1	Protein-coding	Reference	.	11
KFKRAEDYPID	ITGB1	Protein-coding	Reference	.	11
HPNKPKDHVFL	JPT2	Protein-coding	Reference	.	11
SAQSLAEDDVE	TOMM20	Protein-coding	Reference	.	11
VEMYKGKKRHE	MYH9	Protein-coding	Reference	.	11
GVANALAHKYH	HBB	Protein-coding	Reference	.	11
AIQYGTGRVDG	NAPSA	Protein-coding	Reference	.	11
KTYLPAVDEKL	APOC4-APOC2	Protein-coding	Reference	.	11
LISDFYPGAVT	IGLL5	Protein-coding	Reference	.	11
LSVWDYAHQHG	CTSZ	Protein-coding	Reference	.	11
DLEPTVIDEVR	TUBA1C	Protein-coding	Reference	.	11
SVWDYAHQHGI	CTSZ	Protein-coding	Reference	.	11
YAYDGKDYIAL	HLA-B	Protein-coding	Reference	.	11
DNSLKIISNAS	GAPDH	Protein-coding	Reference	.	11
PDIVVQPGHIR	MPZL1	Protein-coding	Reference	.	11
WDYAHQHGIPD	CTSZ	Protein-coding	Reference	.	11
DYAHQHGIPDE	CTSZ	Protein-coding	Reference	.	11
GRSAGWNIPIG	TF	Protein-coding	Reference	.	11
GDSSALLNPSK	TMEM30A	Protein-coding	Reference	.	11
NLSKEDDVRQY	RPS6	Protein-coding	Reference	.	11
EAFRASLSKLG	PGK1	Protein-coding	Reference	.	11
AFRASLSKLGD	PGK1	Protein-coding	Reference	.	11
EEINVLHGRLE	FGL2	Protein-coding	Reference	.	11
LNDEDPVVVTK	JUP	Protein-coding	Reference	.	11
SDLKAARSIPA	JPT2	Protein-coding	Reference	.	11
SKIREEYPDRI	TUBB2B	Protein-coding	Reference	.	11
NASINGYRRNK	TAS2R14	Protein-coding	Reference	.	11
DVIAINYNEKI	UFD1	Protein-coding	Reference	.	11
KNVRAQLVDMK	FGA	Protein-coding	Reference	.	11
GPPPPPPGKPQ	PRH1	Protein-coding	Reference	.	11
RIVKADEHVID	PRKAR2A	Protein-coding	Reference	.	11
KYLYEIARRHP	ALB	Protein-coding	Reference	.	11
GQEETAGVVST	HLA-DPB1	Protein-coding	Reference	.	11
YLYEIARRHPY	ALB	Protein-coding	Reference	.	11
LYEIARRHPYF	ALB	Protein-coding	Reference	.	11
VIHDNFGIVEG	GAPDH	Protein-coding	Reference	.	11
VTLKELNARPM	SAR1A	Protein-coding	Reference	.	11
TLKELNARPME	SAR1A	Protein-coding	Reference	.	11
REYHFGQAVRF	CFH	Protein-coding	Reference	.	11
TIIRQNQALRL	MVP	Protein-coding	Reference	.	11
FVYHASHTANL	C1QC	Protein-coding	Reference	.	11
KAGVVSTGLIQ	HLA-DRB5	Protein-coding	Reference	.	11
RRHPYFYAPEL	ALB	Protein-coding	Reference	.	11
DYTAAIAFLDK	DNAJC3	Protein-coding	Reference	.	11
RKWEAAREAEQ	HLA-B	Protein-coding	Reference	.	11
DRIQVWHAEHR	EZR	Protein-coding	Reference	.	11
EENPYARFENN	PTTG1IP	Protein-coding	Reference	.	11
VSTGLIQNGDW	HLA-DRB1	Protein-coding	Reference	.	11
MANIPLLLYPQ	PSAP	Protein-coding	Reference	.	11
ELIGNLVGHLY	DERL1	Protein-coding	Reference	.	11
SSSGMGGRAPL	RBMXL1	Protein-coding	Reference	.	11
DVGAVIATPEQ	VCAN	Protein-coding	Reference	.	11
GKIVIFQSKPE	TMEM59	Protein-coding	Reference	.	11
LPFLPSTEDVY	HLA-DRA	Protein-coding	Reference	.	11
QYKALKPEVDK	CTNNA1	Protein-coding	Reference	.	11
PFLPSTEDVYD	HLA-DRA	Protein-coding	Reference	.	11
DHFSRASSIID	CLU	Protein-coding	Reference	.	11
LELYKAIQRGT	SCPEP1	Protein-coding	Reference	.	11
SEADVRALGGL	MSLN	Protein-coding	Reference	.	11
TFLPSADEIYD	HLA-DQA2	Protein-coding	Reference	.	11
FQEAQAYADDN	RAB5C	Protein-coding	Reference	.	11
HVDALRTHLAP	APOA1	Protein-coding	Reference	.	11
LIRTQPQRLPQ	MDFIC	Protein-coding	Reference	.	11
VVPNEVVVQRL	GSN	Protein-coding	Reference	.	11
LTPEQWKSHRS	IGLL5	Protein-coding	Reference	.	11
TFVPSAEDFYD	HLA-DPA1	Protein-coding	Reference	.	11
VSTRLLDRTDS	PLXNB2	Protein-coding	Reference	.	11
DMEPSKAVPLN	VAPA	Protein-coding	Reference	.	11
SQAGMTGYGRP	TAGLN	Protein-coding	Reference	.	11
IMVSNFPGIVT	SLC50A1	Protein-coding	Reference	.	11
TAFQYIIDNKG	CTSS	Protein-coding	Reference	.	11
DHAAGTSYVVG	FN1	Protein-coding	Reference	.	11
SEVELTRNNEL	CCN1	Protein-coding	Reference	.	11
AALPFVRQAGL	HACD2	Protein-coding	Reference	.	11
IYIEANSGAVK	RUVBL1	Protein-coding	Reference	.	11
LSFNQIARLPS	LUM	Protein-coding	Reference	.	11
PVLNAARTVIF	PGLS	Protein-coding	Reference	.	11
TGYGRPRQIIS	TAGLN	Protein-coding	Reference	.	11
KIVDLVKELDR	SERPINA1	Protein-coding	Reference	.	11
SFNQIARLPSG	LUM	Protein-coding	Reference	.	11
STVLPLYHKHY	S1PR1	Protein-coding	Reference	.	11
VEKIGGWLRKN	CD63	Protein-coding	Reference	.	11
TEVLKTHGLLV	RPL13A	Protein-coding	Reference	.	11
DNYRFAHTNVE	PDIA3	Protein-coding	Reference	.	11
EDYIAISKIRE	COL21A1	Protein-coding	Reference	.	11
SVIIVDKNGRL	TFRC	Protein-coding	Reference	.	11
YVLVAGHYPVW	ACP5	Protein-coding	Reference	.	11
EALKENGGARL	APOA1	Protein-coding	Reference	.	11
PRISVNNVLPV	AC068580.4	Protein-coding	Reference	.	11
VTVNCARIIHG	POSTN	Protein-coding	Reference	.	11
YAGKYVPAIAH	CPVL	Protein-coding	Reference	.	11
DAPSPLPETTE	HLA-DRA	Protein-coding	Reference	.	11
DRSEFRRAFAG	SLC34A2	Protein-coding	Reference	.	11
EPYFSYSGAFK	LTF	Protein-coding	Reference	.	11
YPVWSIAEHGP	ACP5	Protein-coding	Reference	.	11
GPSPGDFRYSD	SFTPA1	Protein-coding	Reference	.	11
GQILEQPLDPS	CCDC80	Protein-coding	Reference	.	11
HLPSWKAGTGR	ZNF22	Protein-coding	Reference	.	11
KYVPAIAHLIH	CPVL	Protein-coding	Reference	.	11
YVPAIAHLIHS	CPVL	Protein-coding	Reference	.	11
GAYKAIPVAQD	SPP1	Protein-coding	Reference	.	11
GRDLNRSFPDQ	CPD	Protein-coding	Reference	.	11
IRSLSQHCFDG	LGR4	Protein-coding	Reference	.	11
GYDYSRGQLIE	ACE2	Protein-coding	Reference	.	11
KDGAGDVAFVK	TF	Protein-coding	Reference	.	11
SLGKDWHRPCL	CRIP2	Protein-coding	Reference	.	11
DEYLKTTGKPI	ANXA6	Protein-coding	Reference	.	11
DGAGDVAFVKH	TF	Protein-coding	Reference	.	11
EVIKALKNHED	EHD1	Protein-coding	Reference	.	11
HAKATEHLSTL	APOA1	Protein-coding	Reference	.	11
ATNGVVHVIDR	POSTN	Protein-coding	Reference	.	11
DGAGDVAFIRE	LTF	Protein-coding	Reference	.	11
LQIDNARLAAD	KRT10	Protein-coding	Reference	.	11
SCSFSPGLPRH	AGER	Protein-coding	Reference	.	11
VAGLVSYPFDT	SLC25A4	Protein-coding	Reference	.	11
ILPFRDQNRKA	H6PD	Protein-coding	Reference	.	11
IFENLANKADR	TF	Protein-coding	Reference	.	11
EAVERNVGVIV	F11R	Protein-coding	Reference	.	11
FENLANKADRD	TF	Protein-coding	Reference	.	11
ILNGLAEQLWH	CPLANE2	Protein-coding	Reference	.	11
AVERNVGVIVA	F11R	Protein-coding	Reference	.	11
ENLANKADRDQ	TF	Protein-coding	Reference	.	11
SYNHLRKVPDG	FMOD	Protein-coding	Reference	.	11
APYIPSTDPQD	NCOA4	Protein-coding	Reference	.	11
NLANKADRDQY	TF	Protein-coding	Reference	.	11
SVELNRGNNVL	KIAA1324	Protein-coding	Reference	.	11
STPKFHISPTG	PECAM1	Protein-coding	Reference	.	11
DVHWTRAGEVQ	AZGP1	Protein-coding	Reference	.	11
RVVPLVAGGIC	SFTPB	Protein-coding	Reference	.	11
SVLPTSKPEKV	RAB11FIP1	Protein-coding	Reference	.	11
EKYEITEQRKI	RPL6	Protein-coding	Reference	.	11
AVVKSIRSIPA	ANXA5	Protein-coding	Reference	.	11
SIVKDSSAARN	SDCBP	Protein-coding	Reference	.	11
MAEIYKNGPVE	CTSB	Protein-coding	Reference	.	11
FEVVATNGDTH	HSPA5	Protein-coding	Reference	.	11
GDYTIANARKL	RP2	Protein-coding	Reference	.	11
RSQLGDRLNVE	KRT34	Protein-coding	Reference	.	11
GYLSHTELAPL	SPARC	Protein-coding	Reference	.	11
IDPHTQREEPF	CHST11	Protein-coding	Reference	.	11
DEIDSIGSSRL	PSMC5	Protein-coding	Reference	.	11
RVVGSELIQKY	PSMC1	Protein-coding	Reference	.	11
NVDAALALPAH	VTN	Protein-coding	Reference	.	11
IIIETLNHEHY	MAOA	Protein-coding	Reference	.	11
ADINGLRQVLD	KRT9	Protein-coding	Reference	.	11
AALALPAHSYS	VTN	Protein-coding	Reference	.	11
EVLGRGGLAER	SPI1	Protein-coding	Reference	.	11
HSGLQPTGFLS	HLA-DRB1	Protein-coding	Reference	.	11
AKENAPAIIFI	PSMC4	Protein-coding	Reference	.	11
IQPDSSVKPYR	FGB	Protein-coding	Reference	.	11
LALPAHSYSGR	VTN	Protein-coding	Reference	.	11
ALPAHSYSGRE	VTN	Protein-coding	Reference	.	11
FLYPANKKSPN	FBP1	Protein-coding	Reference	.	11
GVYQHVTGEMM	CTSB	Protein-coding	Reference	.	11
RNKYEDEINKR	KRT1	Protein-coding	Reference	.	11
DEIDAIATKRF	PSMC4	Protein-coding	Reference	.	11
SLGPSLATDKS	TMX1	Protein-coding	Reference	.	11
VPITTLGPHNY	MVP	Protein-coding	Reference	.	11
GEMMGGHAIRI	CTSB	Protein-coding	Reference	.	11
PITTLGPHNYC	MVP	Protein-coding	Reference	.	11
EGLEILSGNHF	RDH11	Protein-coding	Reference	.	11
MDAAPGVDLSR	KRT16	Protein-coding	Reference	.	11
SVAFSRSGRLL	GNB2	Protein-coding	Reference	.	11
YTEHQVVSSDF	GAPDH	Protein-coding	Reference	.	11
AAILHLGNIEF	MYO1G	Protein-coding	Reference	.	11
HAIRILGWGVE	CTSB	Protein-coding	Reference	.	11
TFAPVNVTTEV	EEF1A1	Protein-coding	Reference	.	11
IYSFGSHNRAG	PCDHGC3	Protein-coding	Reference	.	11
RLVPAERREKL	CAVIN1	Protein-coding	Reference	.	11
SVQRTQAPAVA	RPS2	Protein-coding	Reference	.	11
QVSPVTETRTY	RUBCNL	Protein-coding	Reference	.	11
EAFEKIPSETL	TGFBI	Protein-coding	Reference	.	11
HEQLSVAEITN	TUBA1A	Protein-coding	Reference	.	11
SLFGSVADDQK	RBBP7	Protein-coding	Reference	.	11
VTIKKDVDGAY	KRT1	Protein-coding	Reference	.	11
MAIDWLTGNFY	LRP1	Protein-coding	Reference	.	11
AKADTLTDEIN	KRT6B	Protein-coding	Reference	.	11
ALYNLGVQSKK	PHF19	Protein-coding	Reference	.	11
KKDVDNAYMIK	KRT2	Protein-coding	Reference	.	11
VTKQDLGPVPM	CD74	Protein-coding	Reference	.	11
HEEEMKDLRNV	KRT10	Protein-coding	Reference	.	11
PVVSIEDPFDQ	ENO2	Protein-coding	Reference	.	11
GPTEEIRALHA	NAPSA	Protein-coding	Reference	.	11
IDFYTSITRAR	HSPA8	Protein-coding	Reference	.	11
EIRFLHNPDAA	SELENBP1	Protein-coding	Reference	.	11
IPYWIVKNSWG	CTSH	Protein-coding	Reference	.	11
DIGAIAQVHAE	DPYSL2	Protein-coding	Reference	.	11
NVIRIIPHHNY	F9	Protein-coding	Reference	.	11
RNVSTGDVNVE	KRT10	Protein-coding	Reference	.	11
SIHPDTGVITT	DSC1	Protein-coding	Reference	.	11
DAGAGIALNDH	GAPDH	Protein-coding	Reference	.	11
VIRIIPHHNYN	F9	Protein-coding	Reference	.	11
EGTQVLELPFK	SERPINC1	Protein-coding	Reference	.	11
NSWNTDWGDNG	CTSB	Protein-coding	Reference	.	11
ERFRPSLEERL	CTNNA1	Protein-coding	Reference	.	11
VVSSSEQLQSY	KRT31	Protein-coding	Reference	.	11
QGSPGTSYSLD	PLK5	Protein-coding	Reference	.	11
PVEMTHNHNFR	SERPIND1	Protein-coding	Reference	.	11
IRIMVSRSEVD	ANXA2	Protein-coding	Reference	.	11
NTILPDARDPA	LAMP1	Protein-coding	Reference	.	11
VNVEINVAPGK	KRT9	Protein-coding	Reference	.	11
AAPGVDLTQLL	KRT10	Protein-coding	Reference	.	11
DLFRGTLDPVE	HSPA8	Protein-coding	Reference	.	11
IIELRRTVNAL	KRT36	Protein-coding	Reference	.	11
ILPDARDPAFK	LAMP1	Protein-coding	Reference	.	11
LFRGTLDPVEK	HSPA8	Protein-coding	Reference	.	11
LPDARDPAFKA	LAMP1	Protein-coding	Reference	.	11
TEELNREVATN	KRT14	Protein-coding	Reference	.	11
EELNREVATNS	KRT14	Protein-coding	Reference	.	11
GYFLIERGKNM	CTSH	Protein-coding	Reference	.	11
NSIQNLPSLTF	PGC	Protein-coding	Reference	.	11
TEELNKEVASN	KRT16	Protein-coding	Reference	.	11
TGLRKEDAGRY	PIGR	Protein-coding	Reference	.	11
PFVSSEERKER	GYG1	Protein-coding	Reference	.	11
TNRADTLDPAL	PSMC4	Protein-coding	Reference	.	11
EEFLASTQRKE	NUCB1	Protein-coding	Reference	.	11
YDLDPGAGSLE	APOF	Protein-coding	Reference	.	11
DLDPGAGSLEI	APOF	Protein-coding	Reference	.	11
DGFDSRGDVKV	PSMC1	Protein-coding	Reference	.	11
HYISSQGFPIE	GPR107	Protein-coding	Reference	.	11
KEITALAPSTM	ACTA2	Protein-coding	Reference	.	11
YDAEISQIHQS	KRT2	Protein-coding	Reference	.	11
FLQPLPAWPIK	PRCP	Protein-coding	Reference	.	11
IESEVVAGIPR	CTSB	Protein-coding	Reference	.	11
DVEKDEKLIRL	DDX5	Protein-coding	Reference	.	11
KELDLRGITLT	PRAMEF12	Protein-coding	Reference	.	11
AITHLPAGIFR	CPN2	Protein-coding	Reference	.	11
QTQISETNVIL	KRT1	Protein-coding	Reference	.	11
SVTDTNVILSM	KRT2	Protein-coding	Reference	.	11
AALKALGAIVY	AHCYL1	Protein-coding	Reference	.	11
GSPSGEVSHPR	AHSG	Protein-coding	Reference	.	11
AEQNRKDAEAW	KRT10	Protein-coding	Reference	.	11
EKVSTLPAITL	AC068580.4	Protein-coding	Reference	.	11
PSGEVSHPRKT	AHSG	Protein-coding	Reference	.	11
EYVTAIRNLRE	TF	Protein-coding	Reference	.	11
IQQDTKGDYQK	ANXA2	Protein-coding	Reference	.	11
SSGPYGGGGQY	HNRNPA1	Protein-coding	Reference	.	11
SGPYGGGGQYF	HNRNPA1	Protein-coding	Reference	.	11
SMDNNRSLDLD	KRT1	Protein-coding	Reference	.	11
AVGFMLAHPYG	AMY1B	Protein-coding	Reference	.	11
AAGPPISEGKY	CDSN	Protein-coding	Reference	.	11
HLPLRQIGEKD	MCU	Protein-coding	Reference	.	11
EPITSQEEPVR	CTPS1	Protein-coding	Reference	.	11
VIILNHPGQIS	EEF1A2	Protein-coding	Reference	.	11
VNATNAIMTWK	OSMR	Protein-coding	Reference	.	11
IGIIVANVPEG	ATP12A	Protein-coding	Reference	.	11
ILNHPGQISAG	EEF1A2	Protein-coding	Reference	.	11
GIIVANVPEGL	ATP12A	Protein-coding	Reference	.	11
LDSIIAEVKAQ	KRT1	Protein-coding	Reference	.	11
DSIIAEVKAQY	KRT1	Protein-coding	Reference	.	11
HISDTSVVLSM	KRT3	Protein-coding	Reference	.	11
ITQIEHEVSSS	KRT9	Protein-coding	Reference	.	11
IAIVSTTVETK	GDI2	Protein-coding	Reference	.	11
IDNNIEQISSY	KRT10	Protein-coding	Reference	.	11
FLYEYARRHPD	ALB	Protein-coding	Reference	.	11
LYEYARRHPDY	ALB	Protein-coding	Reference	.	11
DFTFATGKIIG	PLA2G7	Protein-coding	Reference	.	11
VAISYLPLAHM	ACSL5	Protein-coding	Reference	.	11
TLTSNVADSPR	TRAM1	Protein-coding	Reference	.	11
YEDIAQKSKAE	KRT1	Protein-coding	Reference	.	11
ALYVFSHNHKL	ALDH3A2	Protein-coding	Reference	.	11
FIRHNSSGSIL	SERPINB1	Protein-coding	Reference	.	11
YFIPSQAFLEA	SPARCL1	Protein-coding	Reference	.	11
SSSSYGSGRRF	HNRNPA1	Protein-coding	Reference	.	11
WTTGTIISSQR	EPHX1	Protein-coding	Reference	.	11
VQSSAKEVTQL	KRT9	Protein-coding	Reference	.	11
EANKYQISVNK	FGB	Protein-coding	Reference	.	11
ITELRRNVQAL	KRT10	Protein-coding	Reference	.	11
IAYRSSSANRL	CRTAC1	Protein-coding	Reference	.	11
IRKIERNRQPP	PPP5C	Protein-coding	Reference	.	11
LVDGKGVPIPN	PZP	Protein-coding	Reference	.	11
SVSGRHQFRPT	TPP1	Protein-coding	Reference	.	11
VDGKGVPIPNK	PZP	Protein-coding	Reference	.	11
DDFERALQGPL	ARRDC3	Protein-coding	Reference	.	11
VTQLRHGVQEL	KRT9	Protein-coding	Reference	.	11
KKTLQALEFHT	LGALS3BP	Protein-coding	Reference	.	11
EIELQSQLALK	KRT10	Protein-coding	Reference	.	11
NVIEGPVFRPG	DSG1	Protein-coding	Reference	.	11
YYHASRAIPFG	TM9SF3	Protein-coding	Reference	.	11
GDAGSAFAVHD	HP	Protein-coding	Reference	.	11
YRGDVVPKDVN	TUBA1C	Protein-coding	Reference	.	11
DAGSAFAVHDL	HP	Protein-coding	Reference	.	11
GTVELVRALPL	TYMP	Protein-coding	Reference	.	11
LVQALGAHLYQ	MTHFD1	Protein-coding	Reference	.	11
SARVGLARART	NAPSA	Protein-coding	Reference	.	11
HLITEEDLKQI	UFL1	Protein-coding	Reference	.	11
DVITFARSHPA	SEMA3A	Protein-coding	Reference	.	11
DEFKPLVEEPQ	ALB	Protein-coding	Reference	.	11
ISFDPENLITG	DBNL	Protein-coding	Reference	.	11
HGEVQDSYEAY	KHDRBS1	Protein-coding	Reference	.	11
DEIVNNENKDV	PDIA3	Protein-coding	Reference	.	11
DEAQARIPYAR	PLD3	Protein-coding	Reference	.	11
DIVYIHKEVDK	SORBS3	Protein-coding	Reference	.	11
YATGILSFDKS	HP	Protein-coding	Reference	.	11
RRLLEGEEQRL	KRT81	Protein-coding	Reference	.	11
AEVNADRITWL	AL121899.2	Protein-coding	Reference	.	11
EFDYSGSQAIK	CAD	Protein-coding	Reference	.	11
SDYPPLGRFAV	EEF1A1	Protein-coding	Reference	.	11
AEQRGELALKD	KRT5	Protein-coding	Reference	.	11
ISISRLQNPRY	SDK1	Protein-coding	Reference	.	11
SISRLQNPRYK	SDK1	Protein-coding	Reference	.	11
DMRQTVAVGVI	EEF1A2	Protein-coding	Reference	.	11
EEFRKLTNVRI	PTPRE	Protein-coding	Reference	.	11
YKKQEGTPEGL	PSMC1	Protein-coding	Reference	.	11
AEQRGENALKD	KRT1	Protein-coding	Reference	.	11
SLPLVDTHSKR	VIM	Protein-coding	Reference	.	11
TKQEILAALEK	PSAP	Protein-coding	Reference	.	11
DNGGLARRIHE	ITIH4	Protein-coding	Reference	.	11
PLVDTHSKRTL	VIM	Protein-coding	Reference	.	11
IPIIIPQTISE	C4A	Protein-coding	Reference	.	11
RAITHLNNNFM	HNRNPL	Protein-coding	Reference	.	11
IPVGKIYFAFN	INSRR	Protein-coding	Reference	.	11
VFTSALTPLIG	SLC34A2	Protein-coding	Reference	.	11
SYSSREVFTSS	KRT16	Protein-coding	Reference	.	11
ISQFLNRLPLQ	GOLGB1	Protein-coding	Reference	.	11
DGFQPSRSIIF	TFRC	Protein-coding	Reference	.	11
INIDHKFHRHL	HDLBP	Protein-coding	Reference	.	11
IVQWEEPVEPN	PTPRS	Protein-coding	Reference	.	11
LEEALQQAKED	KRT2	Protein-coding	Reference	.	11
TVETRDGQVIN	VIM	Protein-coding	Reference	.	11
GVITIERAYPL	SLC34A2	Protein-coding	Reference	.	11
LEDALQQAKED	KRT1	Protein-coding	Reference	.	11
VEVSRNLGKVG	ALB	Protein-coding	Reference	.	11
IAVAATPIPKL	CTSC	Protein-coding	Reference	.	11
DIVELRNHIVN	MMRN1	Protein-coding	Reference	.	11
EIKPIPSNIDK	DDX6	Protein-coding	Reference	.	11
HVIHSTHTLPL	LTBP1	Protein-coding	Reference	.	11
LEGGQEDFESS	KRT9	Protein-coding	Reference	.	11
ADLRTLKQLAM	ADA2	Protein-coding	Reference	.	11
GEVLPLPEANF	HRG	Protein-coding	Reference	.	11
RSYTAISTIPE	NID1	Protein-coding	Reference	.	11
VLPLPEANFPS	HRG	Protein-coding	Reference	.	11
EHVEVYHAHYK	TXNRD2	Protein-coding	Reference	.	11
SVILANHAIKL	UBR4	Protein-coding	Reference	.	11
GEIVQFKGWPR	DIP2B	Protein-coding	Reference	.	11
LWLWSSHNRVN	QSOX1	Protein-coding	Reference	.	11
GSISRNQGLRL	PGM1	Protein-coding	Reference	.	11
NPAEAQSAALE	GRB10	Protein-coding	Reference	.	11
NVSAVDKSTGK	HSPA8	Protein-coding	Reference	.	11
STNSLKVQVVD	PCDH1	Protein-coding	Reference	.	11
SEAREDMAALE	TUBA1C	Protein-coding	Reference	.	11
SPAEPIPGRQG	BCAM	Protein-coding	Reference	.	11
DPFIAIHAESK	AMY1B	Protein-coding	Reference	.	11
GLPGAGKTTWV	HNRNPU	Protein-coding	Reference	.	11
SSTISSNVASK	KRT2	Protein-coding	Reference	.	11
STISSNVASKA	KRT2	Protein-coding	Reference	.	11
VPAQSYPVANG	NUMB	Protein-coding	Reference	.	11
SVLKDPDSNPY	FXR2	Protein-coding	Reference	.	11
REYTGFPDPYD	MYOF	Protein-coding	Reference	.	11
VDLYPSFLRKG	SLC6A6	Protein-coding	Reference	.	11
TVVSILGGAHF	CD163	Protein-coding	Reference	.	11
SSGRAIGGGLS	KRT6C	Protein-coding	Reference	.	11
HQLVENTDETY	AC092143.1	Protein-coding	Reference	.	11
SVGGGSSTIKY	KRT6B	Protein-coding	Reference	.	11
PFLQVFGHGKA	SLC12A5	Protein-coding	Reference	.	11
RENEQKRILGL	CTNNBL1	Protein-coding	Reference	.	11
PEFKYIGNMHG	CPD	Protein-coding	Reference	.	11
LSFSPSQSLPA	A2M	Protein-coding	Reference	.	11
LAKADAAPDEK	PIGR	Protein-coding	Reference	.	11
IQIKDAIGRYH	TARS1	Protein-coding	Reference	.	11
VRKIYTNVKID	TM9SF3	Protein-coding	Reference	.	11
GVPNEHRREAL	C1orf116	Protein-coding	Reference	.	11
IEGDHGARVVL	C3	Protein-coding	Reference	.	11
YIYNGHQGTIR	ITGA2	Protein-coding	Reference	.	11
ETMEKAVEEKI	HSPA5	Protein-coding	Reference	.	11
GIAILHQFPFS	ATP13A4	Protein-coding	Reference	.	11
IAILHQFPFSS	ATP13A4	Protein-coding	Reference	.	11
EDIKTLEGPSF	NAALADL2	Protein-coding	Reference	.	11
RVFGTSMVEEY	SUCO	Protein-coding	Reference	.	11
SLTEQRLTVES	RAP1GDS1	Protein-coding	Reference	.	11
EKIEWLESHQD	HSPA5	Protein-coding	Reference	.	11
AWNAIPDNLDA	MMP2	Protein-coding	Reference	.	11
IDRDAIAQAVR	TKT	Protein-coding	Reference	.	11
LLRVLRAQPVQ	GSN	Protein-coding	Reference	.	11
VIYATARQHPL	LRRN4	Protein-coding	Reference	.	11
PDAVEFASSWK	FCGBP	Protein-coding	Reference	.	11
FSNPLDEPVRD	AL121899.2	Protein-coding	Reference	.	11
IGAEEKVINSK	APLP2	Protein-coding	Reference	.	11
SFDIIKRYMDG	FBLN1	Protein-coding	Reference	.	11
RDHSAIPVINR	ANPEP	Protein-coding	Reference	.	11
LIIPLGSHPVA	PACS1	Protein-coding	Reference	.	11
WRPSFSEGTDL	A2ML1	Protein-coding	Reference	.	11
VRPLEKQDPFE	OSBPL11	Protein-coding	Reference	.	11
EWHITKGGNIG	HSD17B4	Protein-coding	Reference	.	11
ENYEKFNSHPF	KIRREL1	Protein-coding	Reference	.	11
GELRPYHTPLR	KIAA1671	Protein-coding	Reference	.	11
DVGSNKGAIIG	APP	Protein-coding	Reference	.	11
QYARLISPPVH	NRP2	Protein-coding	Reference	.	11
EYEASAAGLIR	DPP3	Protein-coding	Reference	.	11
SPYFPTTARKL	SLC4A4	Protein-coding	Reference	.	11
AILPLPGQSVE	ITIH4	Protein-coding	Reference	.	11
LELEVSKAQQL	MVP	Protein-coding	Reference	.	11
TTVVNPKYEGK	ITGB1	Protein-coding	Reference	.	11
SQGYNQWQQGQ	HNRNPU	Protein-coding	Reference	.	11
DPYQLTNTVHT	SULF1	Protein-coding	Reference	.	11
LIKFSKEHPIT	ATP11A	Protein-coding	Reference	.	11
DQVDDTSIVVR	FN1	Protein-coding	Reference	.	11
FIDLRLPYSVV	C3	Protein-coding	Reference	.	11
IVYSPSVEGSS	FN1	Protein-coding	Reference	.	11
TDWRFSQAQRP	PCDHGA4	Protein-coding	Reference	.	11
VRVELLHNPAF	C3	Protein-coding	Reference	.	11
GVVNIARPLDR	FAT1	Protein-coding	Reference	.	11
TVIKPLLVEPE	A2M	Protein-coding	Reference	.	11
VIVPLKTGLQE	C3	Protein-coding	Reference	.	11
AEREIVRDIKE	POTEF	Protein-coding	Reference	.	11
REIVRDIKEKL	POTEF	Protein-coding	Reference	.	11
APDSSEFQWSK	MYOM3	Protein-coding	Reference	.	11
PVDIVPDSTKA	A2ML1	Protein-coding	Reference	.	11
EIHLTRSTNIN	ITGA2	Protein-coding	Reference	.	11
VFNLNPLNSSQ	IGF2R	Protein-coding	Reference	.	11
HHQQLPHGFTN	ATXN2L	Protein-coding	Reference	.	11
GNLVSIQNEKE	MRC1	Protein-coding	Reference	.	11
SLGGTASIGHM	DSG1	Protein-coding	Reference	.	11
IHIDPATHRQK	FASN	Protein-coding	Reference	.	11
GALQVVHSRQL	SLC38A10	Protein-coding	Reference	.	11
IAEIKIQGLDS	VPS13C	Protein-coding	Reference	.	11
APVIHQEMIGG	C3	Protein-coding	Reference	.	11
GIFKGSTAENA	EGFR	Protein-coding	Reference	.	11
SLILPLVIVPM	PLXNB2	Protein-coding	Reference	.	11
PVVRWLNEQRY	C3	Protein-coding	Reference	.	11
VTMYHAKAKDQ	C3	Protein-coding	Reference	.	11
VISERTHRSFR	COL12A1	Protein-coding	Reference	.	11
SRFTYSVTVDG	COL1A1	Protein-coding	Reference	.	11
VLKGANDLDIK	COL5A2	Protein-coding	Reference	.	11
SVYEQHESTPL	FN1	Protein-coding	Reference	.	11
VYEQHESTPLR	FN1	Protein-coding	Reference	.	11
YEQHESTPLRG	FN1	Protein-coding	Reference	.	11
GHMEVLRGHEF	LRP1	Protein-coding	Reference	.	11
ENVVILNGEKF	ARFGEF1	Protein-coding	Reference	.	11
ITVDTKAAGKG	FLNA	Protein-coding	Reference	.	11
TVDTKAAGKGK	FLNA	Protein-coding	Reference	.	11
EFFLKDFSTKR	COL6A3	Protein-coding	Reference	.	11
FDHTNSLNIAG	APOB	Protein-coding	Reference	.	11
IRQIEAQEKPR	SPTBN1	Protein-coding	Reference	.	11
EIDKLRQRPYG	DSP	Protein-coding	Reference	.	11
TPMPSRPSTTP	MAP4	Protein-coding	Reference	.	11
HVPGGGNVQIQ	MAP4	Protein-coding	Reference	.	11
MPRHIVVDPKN	LRP2	Protein-coding	Reference	.	11
KSIHLSDERNL	LRP1	Protein-coding	Reference	.	11
ELVDSGILRPS	DSP	Protein-coding	Reference	.	11
SEYIISCHPVG	FN1	Protein-coding	Reference	.	11
GGIIDPKESHR	DSP	Protein-coding	Reference	.	11
RENGEVLPLKI	CELSR1	Protein-coding	Reference	.	11
GEVLPLKIVTY	CELSR1	Protein-coding	Reference	.	11
REVIVNAAVHA	LRP2	Protein-coding	Reference	.	11
TLDSNTKYFHK	APOB	Protein-coding	Reference	.	11
PYTIITTPPLK	APOB	Protein-coding	Reference	.	11
SPPYATTVPEH	HSPG2	Protein-coding	Reference	.	11
DGVLRIQNLDQ	HSPG2	Protein-coding	Reference	.	11
GVLRIQNLDQS	HSPG2	Protein-coding	Reference	.	11
LRIQNLDQSCQ	HSPG2	Protein-coding	Reference	.	11
PRVRILSGGRY	HMCN1	Protein-coding	Reference	.	11
SFLPLPTIKDA	HSPG2	Protein-coding	Reference	.	11
VPVVRLAGSFG	ADGRV1	Protein-coding	Reference	.	11
DEPHAIVVDPL	LRP1	Protein-coding	Reference	.	11
AIRQIDDIDVR	APOB	Protein-coding	Reference	.	11
SASSARLPGVS	KRT6B	Protein-coding	SAAV	.	11
SSARLPGVSRS	KRT6B	Protein-coding	SAAV	.	11
GDTKPRFLQQD	HLA-DRB5	Protein-coding	SAAV	.	11
RYFHTSVSRPG	HLA-B	Protein-coding	SAAV	.	11
IKADHVSTYAM	HLA-DPA1	Protein-coding	SAAV	.	11
SGPPISELITK	H1-3	Protein-coding	SAAV	.	11
DKLSPLHEHIY	PSMB9	Protein-coding	SAAV	.	11
VQFDSDAASPR	HLA-C	Protein-coding	SAAV	.	11
NVRFDSDVGEF	HLA-DRB1	Protein-coding	SAAV	.	11
SVRFDSDVGEY	HLA-DRB1	Protein-coding	SAAV	.	11
ESWNSQKDFLE	HLA-DRB5	Protein-coding	SAAV	.	11
ILEEERAVPDR	HLA-DPB1	Protein-coding	SAAV	.	11
TFLPSDDEIYD	HLA-DQA1	Protein-coding	SAAV	.	11
TFVPSAEDVYD	HLA-DPA1	Protein-coding	SAAV	.	11
TQVEILPQGRE	CAPG	Protein-coding	SAAV	.	11
MDIRPNHTIYIN	SNRPB2	Protein-coding	Reference	.	12
MWKASAGHAVSI	CTTN	Protein-coding	Reference	.	12
MDSVEKGAATSV	CMAS	Protein-coding	Reference	.	12
MEASALTSSAVT	IFI27	Protein-coding	Reference	.	12
MFRWERSIPLRG	WDR54	Protein-coding	Reference	.	12
MNHTVQTFFSPV	IFITM3	Protein-coding	Reference	.	12
AAAAAAAAATNG	COPS6	Protein-coding	Reference	.	12
AAAAAVEAAAPM	MMS19	Protein-coding	Reference	.	12
AADVSVTHRPPL	RAVER1	Protein-coding	Reference	.	12
AASAAAASAAAA	TRIM28	Protein-coding	Reference	.	12
AASGAVEPGPPG	ZPR1	Protein-coding	Reference	.	12
ADEIAKAQVARP	HINT1	Protein-coding	Reference	.	12
AGRGGAARPNGP	AC099811.2	Protein-coding	Reference	.	12
ASGVAVSDGVIK	CFL1	Protein-coding	Reference	.	12
ASSTTRGPRVSD	PRLHR	Protein-coding	Reference	.	12
ASTSTTIRSHSS	KRT6B	Protein-coding	Reference	.	12
AVAAAAAAAGPA	SNTB1	Protein-coding	Reference	.	12
GDWSALGKLLDK	GJA1	Protein-coding	Reference	.	12
SDEGSRGSRLPL	HSPBP1	Protein-coding	Reference	.	12
SGGKYVDSEGHL	CAV1	Protein-coding	Reference	.	12
SIHFSSPVFTSR	KRT7	Protein-coding	Reference	.	12
SILKIHAREIFD	ENO1	Protein-coding	Reference	.	12
SIRVTQKSYKVS	KRT8	Protein-coding	Reference	.	12
SKPHSEAGTAFI	PKM	Protein-coding	Reference	.	12
SLKFTNAKRIEG	KYAT3	Protein-coding	Reference	.	12
SNTQAERSIIGM	S100A7	Protein-coding	Reference	.	12
SRPVRNRKVVDY	NUCKS1	Protein-coding	Reference	.	12
SRQFSSRSGYRS	KRT1	Protein-coding	Reference	.	12
SSQIRQNYSTDV	FTL	Protein-coding	Reference	.	12
SYDRAITVFSPD	PSMA7	Protein-coding	Reference	.	12
VHLTPEEKSAVT	HBB	Protein-coding	Reference	.	12
VLSPADKTNVKA	HBA2	Protein-coding	Reference	.	12
DEIAKAQVARPG	HINT1	Protein-coding	Reference	.	12
GGKYVDSEGHLY	CAV1	Protein-coding	Reference	.	12
HLTPEEKSAVTA	HBB	Protein-coding	Reference	.	12
IFVKTLTGKTIT	UBC	Protein-coding	Reference	.	12
IKVKTLTGKEIE	NEDD8-MDP1	Protein-coding	Reference	.	12
SYFKAAVSDLDK	ZFYVE16	Protein-coding	Reference	.	12
VTLKTLQQQTFK	RAD23B	Protein-coding	Reference	.	12
DIAALVVDNGSG	ACTB	Protein-coding	Reference	.	12
FVKTLTGKTITL	UBC	Protein-coding	Reference	.	12
APSATQPATAET	CSTB	Protein-coding	Reference	.	12
DIIANQPVVIDN	ACTR1B	Protein-coding	Reference	.	12
DVIANQPVVIDN	ACTR1A	Protein-coding	Reference	.	12
GSVVPLHWFGFG	TMEM14C	Protein-coding	Reference	.	12
SGNWKIIRSENF	CRABP2	Protein-coding	Reference	.	12
GNWKIIRSENFE	CRABP2	Protein-coding	Reference	.	12
IIANQPVVIDNG	ACTR1B	Protein-coding	Reference	.	12
VIANQPVVIDNG	ACTR1A	Protein-coding	Reference	.	12
FDIAVDGEPLGR	PPIA	Protein-coding	Reference	.	12
VERLERAVGRLE	CAP1	Protein-coding	Reference	.	12
DPYATSVGHLIE	TOM1L1	Protein-coding	Reference	.	12
LMPVNGLGFPPQ	DTX1	Protein-coding	Reference	.	12
SGYRSGGGFSSG	KRT1	Protein-coding	Reference	.	12
EIFDSRGNPTVE	ENO1	Protein-coding	Reference	.	12
PYATSVGHLIEK	TOM1L1	Protein-coding	Reference	.	12
GSGLTILSQPLM	MTCH2	Protein-coding	Reference	.	12
PATAETQHIADQ	CSTB	Protein-coding	Reference	.	12
VCRIFYDMKVRK	DSTN	Protein-coding	Reference	.	12
FEEFHRAVEQHN	TXNDC17	Protein-coding	Reference	.	12
TTAEGMAKKVTK	H1-10	Protein-coding	Reference	.	12
SSFGGLGGGSVR	KRT19	Protein-coding	Reference	.	12
VTAEEAAGASPA	MARCKSL1	Protein-coding	Reference	.	12
SSFLIKRNKQTY	RPL28	Protein-coding	Reference	.	12
ISKIQVNHPAVL	DERA	Protein-coding	Reference	.	12
LEELARQAVDRA	GSS	Protein-coding	Reference	.	12
SRPFRKHGVVPL	RPL21	Protein-coding	Reference	.	12
TLAWKLAQSHHV	GART	Protein-coding	Reference	.	12
RENTEFTDHELQ	HPCAL1	Protein-coding	Reference	.	12
LDFNYHRQEGME	CPM	Protein-coding	Reference	.	12
NELTVNEGEIIT	SNX9	Protein-coding	Reference	.	12
QAFELILSPRSK	STMN1	Protein-coding	Reference	.	12
STASAITPSVSR	KRT5	Protein-coding	Reference	.	12
SVQAPSYGARPV	KRT18	Protein-coding	Reference	.	12
AAISKTAVAPIE	SLC25A6	Protein-coding	Reference	.	12
GVFQHGKVEIIA	HSPA8	Protein-coding	Reference	.	12
FELILSPRSKES	STMN1	Protein-coding	Reference	.	12
QFGGLPVPLDQT	BPIFA1	Protein-coding	Reference	.	12
HAGEYGAEALER	HBA2	Protein-coding	Reference	.	12
VDEVGGEALGRL	HBB	Protein-coding	Reference	.	12
QENQDGRYSLTY	AZGP1	Protein-coding	Reference	.	12
IKGNFHAVYRDD	S100A8	Protein-coding	Reference	.	12
FNSGKVDIVAIN	GAPDH	Protein-coding	Reference	.	12
GDAFHQSDTHIF	G6PD	Protein-coding	Reference	.	12
GSGGSIRSSYSR	KRT9	Protein-coding	Reference	.	12
TAAIGYLAYKRF	CISD1	Protein-coding	Reference	.	12
QEDERIVLVDNK	JCHAIN	Protein-coding	Reference	.	12
EDIVADHVASYG	HLA-DQA2	Protein-coding	Reference	.	12
IPLHKFTSIRRT	AC068580.4	Protein-coding	Reference	.	12
KSTWLILHHKVY	CYB5A	Protein-coding	Reference	.	12
NEIEAWKAAEKK	PLD3	Protein-coding	Reference	.	12
EIEAWKAAEKKA	PLD3	Protein-coding	Reference	.	12
HFKNTRETAQAI	RPL17-C18orf32	Protein-coding	Reference	.	12
INIHSETSVPDH	IFITM1	Protein-coding	Reference	.	12
GKVDIVAINDPF	GAPDH	Protein-coding	Reference	.	12
IEAWKAAEKKAR	PLD3	Protein-coding	Reference	.	12
IKEEHVIIQAEF	HLA-DRA	Protein-coding	Reference	.	12
LIRIPLHRVQPG	NAPSA	Protein-coding	Reference	.	12
LKYFHTSVSRPG	HLA-E	Protein-coding	Reference	.	12
VEIIANDQGNRT	HSPA8	Protein-coding	Reference	.	12
AQNVGTTHDLLD	BLMH	Protein-coding	Reference	.	12
HESAAMAASANI	TMEM123	Protein-coding	Reference	.	12
SRSYVTTSTRTY	VIM	Protein-coding	Reference	.	12
ESAAMAASANIE	TMEM123	Protein-coding	Reference	.	12
LGGHDDLHDDLQ	SLC39A7	Protein-coding	Reference	.	12
RQLRSSIERVIN	DLG1	Protein-coding	Reference	.	12
TLPTKETIEQEK	TMSB10	Protein-coding	Reference	.	12
MRYFHTAMSRPG	HLA-B	Protein-coding	Reference	.	12
QEEYVRFDSDVG	HLA-DRB1	Protein-coding	Reference	.	12
SYVTTSTRTYSL	VIM	Protein-coding	Reference	.	12
QDNTRKIIIKNF	PIP	Protein-coding	Reference	.	12
GDTRPRFLELLK	HLA-DRB1	Protein-coding	Reference	.	12
ISPFSISSAMAM	SERPINB1	Protein-coding	Reference	.	12
YFHTAMSRPGRG	HLA-B	Protein-coding	Reference	.	12
LPLNVNPALPLS	BPIFA1	Protein-coding	Reference	.	12
SNFAEALAAHKY	P4HB	Protein-coding	Reference	.	12
TPENYVYQLRQE	HLA-DPB1	Protein-coding	Reference	.	12
DFFGNGPPVNYK	IFI30	Protein-coding	Reference	.	12
GERRSDYDREAL	RCN2	Protein-coding	Reference	.	12
DQRYVLYPNNFQ	HEXA	Protein-coding	Reference	.	12
AEFYLNPDQSGE	HLA-DRA	Protein-coding	Reference	.	12
DNSVVSLSQPKM	VCP	Protein-coding	Reference	.	12
RTKVIKNSVNPV	DYSF	Protein-coding	Reference	.	12
SPISSDFAVKIR	FLT3LG	Protein-coding	Reference	.	12
SPVDICTAKPRD	SERPINC1	Protein-coding	Reference	.	12
TGLSKHVEDVPA	AZGP1	Protein-coding	Reference	.	12
AAPVDVLKALDF	COL11A1	Protein-coding	Reference	.	12
KKIFEYETQRRR	EMD	Protein-coding	Reference	.	12
NSVVSLSQPKMD	VCP	Protein-coding	Reference	.	12
RTPKIQVYSRHP	B2M	Protein-coding	Reference	.	12
SSSGGGGGGGRF	KRT9	Protein-coding	Reference	.	12
DLGEENFKALVL	ALB	Protein-coding	Reference	.	12
EFWCQSLEQALQ	SFTPB	Protein-coding	Reference	.	12
ETIIVLPSNVIN	MS4A6A	Protein-coding	Reference	.	12
LKATGKNLSEAQ	CALML5	Protein-coding	Reference	.	12
NQGTIHLQSLKD	CXCL9	Protein-coding	Reference	.	12
SYKVSTSGPRAF	KRT8	Protein-coding	Reference	.	12
TPKIQVYSRHPA	B2M	Protein-coding	Reference	.	12
TYSLGSALRPST	VIM	Protein-coding	Reference	.	12
DAVRGSPAINVA	TTR	Protein-coding	Reference	.	12
EVWDYVTVRKDA	SCPEP1	Protein-coding	Reference	.	12
FPVFNPATEEEL	ALDH1A1	Protein-coding	Reference	.	12
FWCQSLEQALQC	SFTPB	Protein-coding	Reference	.	12
GPPVNYKTGNLY	IFI30	Protein-coding	Reference	.	12
GVITASEDRTIR	WDFY1	Protein-coding	Reference	.	12
IKPFFHSLSEKY	TXN	Protein-coding	Reference	.	12
SGDFAKSLTIRL	STEAP2	Protein-coding	Reference	.	12
SGGGGGGGFGRV	KRT5	Protein-coding	Reference	.	12
SSKGSLGGGFSS	KRT10	Protein-coding	Reference	.	12
GEGIEVLKNEPY	PITPNB	Protein-coding	Reference	.	12
GGGGGGGFGRVS	KRT5	Protein-coding	Reference	.	12
NGRYSISRTEAA	CD44	Protein-coding	Reference	.	12
SLGSALRPSTSR	VIM	Protein-coding	Reference	.	12
EGIEVLKNEPYE	PITPNB	Protein-coding	Reference	.	12
GRYSISRTEAAD	CD44	Protein-coding	Reference	.	12
NNKLTYSHGNYL	VAMP7	Protein-coding	Reference	.	12
STPFNVAEGKEV	CEACAM5	Protein-coding	Reference	.	12
SMPFNVAEGKEV	CEACAM1	Protein-coding	Reference	.	12
YAAFVQTHRPTG	HLA-DPA1	Protein-coding	Reference	.	12
DEGFGAPAGSHA	CLTB	Protein-coding	Reference	.	12
RGSPAINVAVHV	TTR	Protein-coding	Reference	.	12
TPFNVAEGKEVL	CEACAM5	Protein-coding	Reference	.	12
QKENAGEDPGLA	DCD	Protein-coding	Reference	.	12
RQILKNPDDPDM	FLG	Protein-coding	Reference	.	12
SALRPSTSRSLY	VIM	Protein-coding	Reference	.	12
GQFHEFQESTIG	RAB5A	Protein-coding	Reference	.	12
KDYIKAEEDKLE	P4HA1	Protein-coding	Reference	.	12
VADIEVDGKQVE	RHOB	Protein-coding	Reference	.	12
DLKLHLQSTDYG	ATP6V0D1	Protein-coding	Reference	.	12
PAINVAVHVFRK	TTR	Protein-coding	Reference	.	12
VPAFQALGSLND	AZGP1	Protein-coding	Reference	.	12
GFAIARRLAQDG	DHRS4	Protein-coding	Reference	.	12
LEKLEIIPASQF	CXCL10	Protein-coding	Reference	.	12
LEVVHTLDGKEY	UFL1	Protein-coding	Reference	.	12
PAVIRSLTLEPD	GM2A	Protein-coding	Reference	.	12
IHIRSETSVPDH	IFITM3	Protein-coding	Reference	.	12
SGDFARSLATRL	STEAP3	Protein-coding	Reference	.	12
APRPASGPIRPI	RPL13	Protein-coding	Reference	.	12
FNKITPNLAEFA	SERPINA1	Protein-coding	Reference	.	12
MITIDGKQIKLQ	RAB2A	Protein-coding	Reference	.	12
AVIVTQKKVPDK	PSMA6	Protein-coding	Reference	.	12
DFARSLATRLVG	STEAP3	Protein-coding	Reference	.	12
AIVASDTRLSEG	PSMB1	Protein-coding	Reference	.	12
SHFFRELAEEKR	FTL	Protein-coding	Reference	.	12
STVIRALDTPSD	MARCHF2	Protein-coding	Reference	.	12
VPQFTSAGENFD	LAP3	Protein-coding	Reference	.	12
AAIVEKLSSLPF	NUTF2	Protein-coding	Reference	.	12
GVEPAADGKGVV	RPL28	Protein-coding	Reference	.	12
LPQLVGVSTPLQ	B4GALT1	Protein-coding	Reference	.	12
PQFTSAGENFDK	LAP3	Protein-coding	Reference	.	12
[truncated: 30,598 more rows]

## Sheet: Spliced-MHC-I
Sequence	Reported fusion	Type	Category	Spectral similarity
MLMKALFSW	A0A0A0MTQ8(@532=535)#Q5T3U5-2(@575=579)	Trans-spliced	Cis/Trans-spliced	0.8228
LSLYSLWKM	P18507-2(@31=34)#Q9UKV8(@209=213)	Trans-spliced	Cis/Trans-spliced	0.861
FTLNDLRQDW	Q8NGH5(@199=202)#H0YNH6(@107=112)	Trans-spliced	Cis/Trans-spliced	0.9209
MAFNSQTRTF	B1AKI5(@33=36)#A0A1B0GX79(@26=31)	Trans-spliced	Cis/Trans-spliced	0.8914
LALLTGVRW	O15173-2(@69=74;97=99)	Cis-spliced	Cis/Trans-spliced	0.8699
MTVWLLRNF	P18507-2(@23=26)#O15211-2(@262=266)	Trans-spliced	Cis/Trans-spliced	0.9856
MTLSMTDLHLW	Q9Y3X0(@252=257)#Q7Z7M0(@203=207)	Trans-spliced	Cis/Trans-spliced	0.7238
HARVLFLYF	Q5VV42-2(@155=157)#P48751(@712=717)	Trans-spliced	Cis/Trans-spliced	0.8782
TTLVGTARLW	Q6GYQ0-5(@1565=1568)#Q8N157-2(@676=681)	Trans-spliced	Cis/Trans-spliced	0.8629
VTNGCQTRTW	Q6ZSZ6-2(@678=682)#Q96RN1(@944=948)	Trans-spliced	Cis/Trans-spliced	0.6723
VCVSHTPLW	Q9BU40-6(@259=262)#F8VZK3(@163=167)	Trans-spliced	Cis/Trans-spliced	0.9589
MTLQDQLFKF	P53355-3(@264=268)#Q86UQ4(@1163=1167)	Trans-spliced	Cis/Trans-spliced	0.7134
LAVSFPPKLTW	E9PCX8(@120=124)#Q8WZ42-11(@19722=19727)	Trans-spliced	Cis/Trans-spliced	0.9397
LTTLVGTARLW	J3KQ69(@172=176)#Q8N157-2(@676=681)	Trans-spliced	Cis/Trans-spliced	0.9918
LSDSTARDVTW	Q12894-2(@336=341)#P17948-2(@585=589)	Trans-spliced	Cis/Trans-spliced	0.9273
LAVPLQNKW	Q8WZ42-4(@27667=27671;30890=30893)	Cis-spliced	Cis/Trans-spliced	0.8169
MSAVDSRKY	Q14643-8(@1928=1931)#I3L0J9(@160=164)	Trans-spliced	Cis/Trans-spliced	0.9479
TSLKLLRLPW	P02461(@1236=1239)#Q9NYV6-2(@113=118)	Trans-spliced	Cis/Trans-spliced	0.9691
LSWPHCNSW	Q6ZMN8(@265=269)#P20273(@487=490)	Trans-spliced	Cis/Trans-spliced	0.8526
YLMKLMMRW	Q9BYV8-4(@12=15)#D6REB4(@344=348)	Trans-spliced	Cis/Trans-spliced	0.9528
LTALSKLW	O75691(@2481=2483;2461=2465)	Cis-spliced	Cis/Trans-spliced	0.7292
MAGFPKGFW	F6T1Q0(@174=178)#C9JZZ0(@25=28)	Trans-spliced	Cis/Trans-spliced	0.988
SLKLLRLPW	Q08211(@804=810;341=342)	Cis-spliced	Cis/Trans-spliced	0.9531
MSLPLLQKPW	B2RTY4-4(@1677=1681)#H0YLQ6(@2=6)	Trans-spliced	Cis/Trans-spliced	0.8823
TAKDLLDRQW	R4GNG3(@67=71)#Q96RN5-2(@697=701)	Trans-spliced	Cis/Trans-spliced	0.8012
VSFPPKLTW	Q8WZ42-4(@16941=16943;19744=19749)	Cis-spliced	Cis/Trans-spliced	0.8479
PTCPELFRTW	Q9Y6R7(@1862=1866)#Q63HN8(@1633=1637)	Trans-spliced	Cis/Trans-spliced	0.9847
LYDMALVRF	E7EW33(@490=492)#Q9Y4W2-4(@117=122)	Trans-spliced	Cis/Trans-spliced	0.9445

## Sheet: 9-mers 1 k
Sequence	Gene	Type	Category	Comment	Length
SPLLERASL	MARK2	Protein-coding	Reference		9
TYTQQSHYI	RALGAPA2	Protein-coding	Reference		9
RPSGPGPEL	SMARCA2	Protein-coding	Reference		9
GPKTVDVPA	KMT2C	Protein-coding	Reference		9
TLKDRELSF	MARCHF6	Protein-coding	Reference		9
FVSPLTTSY	PCNX1	Protein-coding	Reference		9
VLAIRQQSF	TTC12	Protein-coding	Reference		9
VPAEQLYEA	ARHGAP35	Protein-coding	Reference		9
QISIPFLLK	NIBAN2	Protein-coding	Reference		9
EVVLRDGRA	ALOX5	Protein-coding	Reference		9
VQADAPHGV	USP7	Protein-coding	Reference		9
ALMPTVLTF	ABCG1	Protein-coding	Reference		9
DSLARILSF	CSRNP1	Protein-coding	Reference		9
EQIKLYYER	SEL1L3	Protein-coding	Reference		9
YAFSLDSKY	TASOR2	Protein-coding	Reference		9
RPDLRMAAI	RPL28	Protein-coding	Reference		9
AGPSGKLSL	METTL7A	Protein-coding	Reference		9
REQLRADLL	SKI	Protein-coding	Reference		9
EVNDDILAR	RBM42	Protein-coding	Reference		9
HLQFPGAVY	CASP9	Protein-coding	Reference		9
DVMIRKEAY	MAGOHB	Protein-coding	Reference		9
GEEDYYLEL	RMC1	Protein-coding	Reference		9
YELPDGQVI	POTEF	Protein-coding	Reference		9
GTETRSDFY	PCYOX1	Protein-coding	Reference		9
DALRYMIER	KDM5B	Protein-coding	Reference		9
LLDDNFASI	ATP12A	Protein-coding	Reference		9
ITNKYQLVF	RRN3	Protein-coding	Reference		9
TSLSEYVSR	HSP90AB1	Protein-coding	Reference		9
GEAAKSVKL	S100A14	Protein-coding	Reference		9
YIDHGDPQV	HTT	Protein-coding	Reference		9
EYLRFAHKL	TASOR2	Protein-coding	Reference		9
SQMPVPVHV	TRAPPC10	Protein-coding	Reference		9
NQRLLAEEL	MEFV	Protein-coding	Reference		9
QAIRAGLEL	PDS5B	Protein-coding	Reference		9
SWHSPLDRF	DELE1	Protein-coding	Reference		9
AMFLNLVYK	CEBPZ	Protein-coding	Reference		9
SVRAGLQSL	TOM1	Protein-coding	Reference		9
DMKDGFLAF	TRAPPC1	Protein-coding	Reference		9
RTMPVEQVF	PTPRF	Protein-coding	Reference		9
AEDRPSEQL	HDAC7	Protein-coding	Reference		9
HPFAGDVVF	CHL1	Protein-coding	Reference		9
DLLKRAFVR	PRKDC	Protein-coding	Reference		9
PGKPPRLVG	CST3	Protein-coding	Reference		9
EEFELLGKA	EIF3CL	Protein-coding	Reference		9
YPLYIRSTP	TRAPPC2L	Protein-coding	Reference		9
ASCWIPLLK	IGHMBP2	Protein-coding	Reference		9
DEPCIGQEY	VSIG4	Protein-coding	Reference		9
EVFSHILKR	CIITA	Protein-coding	Reference		9
YMFVDENTF	RTL8C	Protein-coding	Reference		9
GRYTGVRII	SAMD9L	Protein-coding	Reference		9
TETELAQRL	LYST	Protein-coding	Reference		9
YPLLLKVLL	WDFY4	Protein-coding	Reference		9
MVIVPTREL	DDX6	Protein-coding	Reference		9
SFIIVHPSW	PRUNE2	Protein-coding	Reference		9
VLVEMVQAL	SPTLC1	Protein-coding	Reference		9
EANSSYFHL	FZD10	Protein-coding	Reference		9
AELHADLKI	LRPAP1	Protein-coding	Reference		9
IPRSFLQEA	PRXL2C	Protein-coding	Reference		9
YVDSEGHLY	CAV1	Protein-coding	Reference		9
TVVGDIIAI	C19orf47	Protein-coding	Reference		9
RATEVPVSW	GSN	Protein-coding	Reference		9
TPFHHRVSV	MED13	Protein-coding	Reference		9
GVISKVSTL	HECTD1	Protein-coding	Reference		9
CETQLPVSF	SNRNP200	Protein-coding	Reference		9
MTQWMGTVR	KIAA1671	Protein-coding	Reference		9
APAGVLPEL	ZSCAN18	Protein-coding	Reference		9
EPFERLVSA	CHST8	Protein-coding	Reference		9
TFEVLLVHR	TMEM185B	Protein-coding	Reference		9
RYDEIRRHW	RPL7A	Protein-coding	Reference		9
EEPCLLKRL	FLNC	Protein-coding	Reference		9
HPQWVLTAA	TPSAB1	Protein-coding	Reference		9
LPALPVPEA	EFS	Protein-coding	Reference		9
MYTPKAEVW	UBR3	Protein-coding	Reference		9
KLDQVLVEF	EXTL3	Protein-coding	Reference		9
AENVLLTVL	MAB21L4	Protein-coding	Reference		9
NENELQFQI	AP2B1	Protein-coding	Reference		9
AVDIVKQVW	PARP14	Protein-coding	Reference		9
DLSRVFHSY	CDKAL1	Protein-coding	Reference		9
DMFIYWIHR	SC5D	Protein-coding	Reference		9
RYSPVLSRF	COG1	Protein-coding	Reference		9
RYQEVDRRF	YTHDC1	Protein-coding	Reference		9
DIRAYDILF	SH3YL1	Protein-coding	Reference		9
LENPDTASL	PTPN23	Protein-coding	Reference		9
NLDNAFAHV	RIC1	Protein-coding	Reference		9
EVLRKLGLR	TRO	Protein-coding	Reference		9
FAVFQTTFF	OSMR	Protein-coding	Reference		9
IVDVYENLY	MAPKAPK2	Protein-coding	Reference		9
FGAFHSPAL	EHD2	Protein-coding	Reference		9
KPHIGLTEL	EXOC6	Protein-coding	Reference		9
MRLFLSLPV	APOC1	Protein-coding	Reference		9
SVAQTVTQL	PEX14	Protein-coding	Reference		9
VAPKETAEL	PPP1R18	Protein-coding	Reference		9
AVRSGIVEY	PRIM1	Protein-coding	Reference		9
ALNETQWAL	LAMC3	Protein-coding	Reference		9
GTAQLTLLH	AP5B1	Protein-coding	Reference		9
PLARFAVAY	PLD2	Protein-coding	Reference		9
SFSGVTFRI	SBNO2	Protein-coding	Reference		9
VYNPHSDTW	IPP	Protein-coding	Reference		9
NEYFTNEVL	NAP1L1	Protein-coding	Reference		9
NAFDVFAAY	TOB1	Protein-coding	Reference		9
AYVNRLDLL	FGD4	Protein-coding	Reference		9
ELQLREFDR	CRNKL1	Protein-coding	Reference		9
MPKKYEHVI	SRCAP	Protein-coding	Reference		9
STRNFVIHR	ARHGEF2	Protein-coding	Reference		9
MPFLSISSP	AHNAK	Protein-coding	Reference		9
SFISFANSR	WDR83OS	Protein-coding	Reference		9
AAKAAGVSF	ERICH1	Protein-coding	Reference		9
LVNKELNFW	CLPB	Protein-coding	Reference		9
GPGTVRISL	RELA	Protein-coding	Reference		9
MYKLYPNAR	SPG21	Protein-coding	Reference		9
QASELVVTY	AXIN2	Protein-coding	Reference		9
LSEERVWEY	VPS18	Protein-coding	Reference		9
YGVAARPGF	ELN	Protein-coding	Reference		9
EPLHALVTA	SF1	Protein-coding	Reference		9
GDLAHANGL	WDR26	Protein-coding	Reference		9
FEISEVNRW	SIGLEC1	Protein-coding	Reference		9
RLDHKFDLM	TUBA1C	Protein-coding	Reference		9
FRIAFEQQL	CCDC125	Protein-coding	Reference		9
RDKVREMFM	NDUFA6	Protein-coding	Reference		9
NPVNRYMYV	MTMR6	Protein-coding	Reference		9
QVDKIVAQY	PLCB4	Protein-coding	Reference		9
TVRETQTMY	GRAMD1B	Protein-coding	Reference		9
MEVFLPQSY	CEP120	Protein-coding	Reference		9
SEHFFSVFL	TBC1D9	Protein-coding	Reference		9
HALGESHAF	FAM120C	Protein-coding	Reference		9
VETEDGYIL	LIPA	Protein-coding	Reference		9
NLDSQRLQY	UEVLD	Protein-coding	Reference		9
VIDEQTPLY	FAT1	Protein-coding	Reference		9
EEFTDPLSF	KDM5A	Protein-coding	Reference		9
RRKEIDLLL	SNRNP200	Protein-coding	Reference		9
EEIEDRETL	KIF13A	Protein-coding	Reference		9
KSSSPAPEF	FARP1	Protein-coding	Reference		9
NETIGSVRW	USP24	Protein-coding	Reference		9
NLPIFLPRV	MLPH	Protein-coding	Reference		9
AAHNIPETW	PIK3C2G	Protein-coding	Reference		9
MVANLLYEK	PSMB3	Protein-coding	Reference		9
SLARAGFYY	BIRC3	Protein-coding	Reference		9
AQAPDLQRV	NOP2	Protein-coding	Reference		9
IIDVVQDHY	LEMD2	Protein-coding	Reference		9
VSPSTSLEL	RIPOR1	Protein-coding	Reference		9
ESLQAILNR	MACF1	Protein-coding	Reference		9
VINRSTTEL	CLPTM1L	Protein-coding	Reference		9
MVVDYVCAA	EIF4G1	5' uORF	nuORF		9
IAAVIARFY	IFI27	Protein-coding	Reference		9
WVDEERASL	MTDH	Protein-coding	Reference		9
SAIGYIHSL	CDC16	Protein-coding	Reference		9
TEEKLTPVL	DCTN2	Protein-coding	Reference		9
EIITNTLSF	TBXAS1	Protein-coding	Reference		9
RAVTVMVAW	MARCHF6	Protein-coding	Reference		9
YLEDILAKL	DHX30	Protein-coding	Reference		9
FPVGRVHRL	AL031777.2	Protein-coding	Reference		9
YVPPKSREL	CORO1A	Protein-coding	Reference		9
QLLQETQAL	PLEC	Protein-coding	Reference		9
IFLFDTQHF	HEATR1	Protein-coding	Reference		9
AELRRLQSL	ARHGEF15	Protein-coding	Reference		9
AAAIKALEL	UBE3A	Protein-coding	Reference		9
NYVQAVEEF	NASP	Protein-coding	Reference		9
EEAALCAGW	POU2AF1	Protein-coding	Reference		9
SDSDRPVSF	PLEKHG1	Protein-coding	Reference		9
SEVVEASSL	SFT2D2	Protein-coding	Reference		9
LASDLQRVY	NVL	Protein-coding	Reference		9
AARDFLQTF	MTG1	Protein-coding	Reference		9
FAIRHFENK	ITM2B	Protein-coding	Reference		9
SPYQVVALI	FPR1	Protein-coding	Reference		9
VEVPEKEGY	UVSSA	Protein-coding	Reference		9
TVYVDDASW	GTF3C1	Protein-coding	Reference		9
VEEPLLVKL	OBSL1	Protein-coding	Reference		9
NETSVIHSL	PEG3	Protein-coding	Reference		9
SAATPMTQI	POU2F1	Protein-coding	Reference		9
ALTSTKPAL	TMC4	Protein-coding	Reference		9
SWGIKMTVF	SLC35D1	Protein-coding	Reference		9
SPQSPGDAL	ZFR	Protein-coding	Reference		9
KYQRILERL	OPA1	Protein-coding	Reference		9
SARWAQEAY	SKI	Protein-coding	Reference		9
FDQRLLNTF	DYNC1H1	Protein-coding	Reference		9
LTVQVARVY	CFAP298-TCP10L	Protein-coding	Reference		9
GRIVAFFSF	BCL2L1	Protein-coding	Reference		9
TFEHPNVVR	CDK6	Protein-coding	Reference		9
DFYGEVRTR	PTEN	Protein-coding	Reference		9
HRMHILLGL	DDX27	Protein-coding	Reference		9
FPYGLFELV	SC5D	Protein-coding	Reference		9
ELMSSLIEY	FRMD8	Protein-coding	Reference		9
GLDTILQNL	ZMYM1	Protein-coding	Reference		9
MPSPVSPKL	AFF4	Protein-coding	Reference		9
VYRRDQLHF	HOMEZ	Protein-coding	Reference		9
MPKVKTIEL	ERAP2	Protein-coding	Reference		9
EEIFGTIGM	PRMT1	Protein-coding	Reference		9
FADDTQAAL	UFL1	Protein-coding	Reference		9
NAALRTAGF	GPRC5B	Protein-coding	Reference		9
ELINKQYRR	SYNE1	Protein-coding	Reference		9
IFIDKIYSI	KIAA1586	Protein-coding	Reference		9
FSVDDVQTV	ZXDC	Protein-coding	Reference		9
NLDKVVEYL	ANK2	Protein-coding	Reference		9
HPLPVLAGV	NFIX	Protein-coding	Reference		9
STFSAPLNK	WDCP	Protein-coding	Reference		9
LPTGRSIAF	WDR11	Protein-coding	Reference		9
KPKIATANL	TMEM214	Protein-coding	Reference		9
AQHLFLQAF	RRP1	Protein-coding	Reference		9
EVSPIFTQF	MTMR8	Protein-coding	Reference		9
KQTSVADLL	OTUB1	Protein-coding	Reference		9
DWMRRVTQR	RASGRP3	Protein-coding	Reference		9
FQANLYVGL	TMBIM6	Protein-coding	Reference		9
RNAGYAVSL	SYNJ2BP-COX16	Protein-coding	Reference		9
HSGPVIPVY	HES1	Protein-coding	Reference		9
DIRAFDSRF	XRN1	Protein-coding	Reference		9
ENVSLVISR	COPS4	Protein-coding	Reference		9
TVTSYVFLK	ABCB6	Protein-coding	Reference		9
MEFQRFVTP	POLE3	Protein-coding	Reference		9
ESNDFVSYF	SCIN	Protein-coding	Reference		9
DIFNRLVFR	B4GALT1	Protein-coding	Reference		9
EYAEYIYQR	GALNT10	Protein-coding	Reference		9
TLIEDILGV	TRPC4AP	Protein-coding	Reference		9
EMADIQVSA	MAGED1	Protein-coding	Reference		9
YAFNMKSAV	HSPA1B	Protein-coding	Reference		9
ARLRYFQGY	LTC4S	Protein-coding	Reference		9
RYQPRFHVV	TBX1	Protein-coding	Reference		9
VDNAFLIAY	SLC37A2	Protein-coding	Reference		9
GYNPDTVAF	EEF1A1	Protein-coding	Reference		9
DVIETCMAY	PPP1R16B	Protein-coding	Reference		9
SELMDITKL	NUP155	Protein-coding	Reference		9
AVIAEQLAK	COG5	Protein-coding	Reference		9
VYTSGVYHI	TNS2	Protein-coding	Reference		9
VLADTKELV	PLIN3	Protein-coding	Reference		9
TRAAIMQAL	SMARCD2	Protein-coding	Reference		9
RGQGNFFSF	SUN1	Protein-coding	Reference		9
PYYMSPELF	NEK4	Protein-coding	Reference		9
LPAYGRTTL	DMTN	Protein-coding	Reference		9
VYILQPEVI	CPLANE1	Protein-coding	Reference		9
YSLIFVNSY	TMEM33	Protein-coding	Reference		9
YTDPEVFKY	PTGIS	Protein-coding	Reference		9
TAREFEIDF	EXOC8	Protein-coding	Reference		9
NADSQFWSL	CRYBG1	Protein-coding	Reference		9
LSEAKLDEY	RCOR1	Protein-coding	Reference		9
HEAEVLKQL	STMN1	Protein-coding	Reference		9
SSDGHEFIV	ELOC	Protein-coding	Reference		9
LEVTFGKLY	HERC2	Protein-coding	Reference		9
QIALPSGCY	DUT	Protein-coding	Reference		9
REQFRVASL	RBSN	Protein-coding	Reference		9
QEYPDLIHI	SP100	Protein-coding	Reference		9
LTNFEQGYY	VSIG1	Protein-coding	Reference		9
DVLSHFAQR	DNAAF5	Protein-coding	Reference		9
ALDVPHAEL	PASK	Protein-coding	Reference		9
FGTTVTFKF	ATP6AP1	Protein-coding	Reference		9
SEVMREVAW	MTREX	Protein-coding	Reference		9
AEVAEHVQY	GMNN	Protein-coding	Reference		9
YAMRYFATV	MYO5A	Protein-coding	Reference		9
ESKDYLSLY	SPOPL	Protein-coding	Reference		9
ATSSLQAWW	PHF8	Protein-coding	Reference		9
RAFPLPMSF	SHPK	Protein-coding	Reference		9
PMYCTVVAY	PHIP	Protein-coding	Reference		9
FLDTIKSNL	IDH2	Protein-coding	Reference		9
RSMDQGSTW	NEU1	Protein-coding	Reference		9
RALDTNYCF	TGFB3	Protein-coding	Reference		9
TESPENVAL	UTP25	Protein-coding	Reference		9
TEFVFPLSH	DBNDD2	Protein-coding	Reference		9
YEALLNIKV	KRT18	Protein-coding	Reference		9
VLPSLIDRL	CLASP1	Protein-coding	Reference		9
QEFPQILTL	ERAP1	Protein-coding	Reference		9
KIIPKTLTW	LY75-CD302	Protein-coding	Reference		9
SRLDQELKL	RPS9	Protein-coding	Reference		9
DMYKLTSEL	MKNK1	Protein-coding	Reference		9
GTIKDIVTR	IARS1	Protein-coding	Reference		9
DVVQIVSGF	FAM171A1	Protein-coding	Reference		9
AQRDAQELY	ANXA11	Protein-coding	Reference		9
VAAECVRNL	COMTD1	Protein-coding	Reference		9
GRYPSVIEF	KAT6B	Protein-coding	Reference		9
FQNESAAAL	IPO9	Protein-coding	Reference		9
EEPRTFQTF	PCDH12	Protein-coding	Reference		9
QLRHIEAAF	SEC23B	Protein-coding	Reference		9
AAVPKSLQL	AP1G2	Protein-coding	Reference		9
KPNSNQVNL	GCLM	Protein-coding	Reference		9
GRTYPVQEY	DHX9	Protein-coding	Reference		9
NEIVAIKIL	HIPK3	Protein-coding	Reference		9
SLFEEMLQV	SRP54	Protein-coding	Reference		9
TVSTRYLHV	RBPJ	Protein-coding	Reference		9
HDSTHVIRF	KCTD1	Protein-coding	Reference		9
DQREWVAAF	ADAP1	Protein-coding	Reference		9
GRLTSQLLR	AURKAIP1	Protein-coding	Reference		9
TTIKPGLAL	OSGEPL1	Protein-coding	Reference		9
SLDASHNLL	LRRN4	Protein-coding	Reference		9
MVIPAGPSM	SBF2	Protein-coding	Reference		9
CVKPDVSVY	NECAP1	Protein-coding	Reference		9
DVVIVSSKY	OS9	Protein-coding	Reference		9
FGINHGIEL	PCMTD1	Protein-coding	Reference		9
AEDYGEHHL	LLGL2	Protein-coding	Reference		9
TVIRPLPGL	GTF2IRD2B	Protein-coding	Reference		9
QVLDVVVYK	POGK	Protein-coding	Reference		9
MLEKLTVSY	PPM1L	Protein-coding	Reference		9
FVAAPHSTF	LPCAT2	Protein-coding	Reference		9
TYVQLLVAR	PSD4	Protein-coding	Reference		9
FPFSSHSSY	GPR160	Protein-coding	Reference		9
ELADAFEQM	PIGK	Protein-coding	Reference		9
EELDAPLTL	FANCG	Protein-coding	Reference		9
VSDDGTLHM	NOB1	Protein-coding	Reference		9
LKVTPLALL	C2orf16	Protein-coding	Reference		9
RGDQTVLIL	RBPJ	Protein-coding	Reference		9
NEASVMKEF	IGF1R	Protein-coding	Reference		9
TLGPKPFQL	KMT2C	Protein-coding	Reference		9
VAERALYYW	PPP2R5D	Protein-coding	Reference		9
DDYTQNHSF	PLEKHM3	Protein-coding	Reference		9
SQFSGKITV	TMEM131	Protein-coding	Reference		9
RRFVEQVAR	COL6A2	Protein-coding	Reference		9
TLVLTAQTY	SPEN	Protein-coding	Reference		9
YMSDSFINV	GPATCH11	Protein-coding	Reference		9
YYKLSGEAY	VWF	Protein-coding	Reference		9
EVVTVFQYY	RIPOR2	Protein-coding	Reference		9
AEPLRPASW	SH3D19	Protein-coding	Reference		9
NYLDQIAKF	KDM5D	Protein-coding	Reference		9
VTPPPRLVK	ABL1	Protein-coding	Reference		9
LPSKPYSTL	SPIRE1	Protein-coding	Reference		9
YVGPTRLEL	IST1	Out-of-Frame	nuORF		9
DTLIKTFVR	UNC13B	Protein-coding	Reference		9
VASQVAVTL	CHD1	Out-of-Frame	nuORF		9
YPIYSSIEA	EVA1C	Protein-coding	Reference		9
FALEPLLPK	DOCK1	Protein-coding	Reference		9
VETPGRELW	SOX12	Protein-coding	Reference		9
NSNGFICDY	PLS3	Protein-coding	Reference		9
DFFRSWSSY	FCN3	Protein-coding	Reference		9
LTPEFSQRL	LANCL1	Protein-coding	Reference		9
SQSGLVHIW	GNB1L	Protein-coding	Reference		9
DEIIFAEDY	LMCD1	Protein-coding	Reference		9
YEVIKLKGY	LDHA	Protein-coding	Reference		9
YSYPSPITA	PAX9	Protein-coding	Reference		9
FRPLYTHEY	SEC62	Protein-coding	Reference		9
QERIINISY	PLEKHA7	Protein-coding	Reference		9
SSFFQQFFH	CRY1	Protein-coding	Reference		9
IRGGIVSQV	UBA1	Protein-coding	Reference		9
GQELLRIAL	ALKBH4	Protein-coding	Reference		9
TVDKILEAL	ATAD2	Protein-coding	Reference		9
ELREGFVEY	RANBP6	Protein-coding	Reference		9
MLVSLKMSY	WARS1	Protein-coding	Reference		9
LPLDHASLV	SETD1A	Protein-coding	Reference		9
STTNIAGHF	ARHGEF2	Protein-coding	Reference		9
MPAKTELIV	CHD3	Protein-coding	Reference		9
DENPGLQLI	PRKDC	Protein-coding	Reference		9
YTCEFISAY	ADGRF5	Protein-coding	Reference		9
GPMGGGLTL	KMT2A	Protein-coding	Reference		9
AATDIARQV	SEPTIN6	Protein-coding	Reference		9
SIPDIMEQL	MOXD1	Protein-coding	Reference		9
VEIYDRREY	ITGB7	Protein-coding	Reference		9
TELPVMVEL	GFPT1	Protein-coding	Reference		9
HYLSKTYWW	ZBTB11	Protein-coding	Reference		9
SLSEDVRFY	TMEM131	Protein-coding	Reference		9
QAYEALTQI	NUP160	Protein-coding	Reference		9
TSDGLQITL	FAM220A	Protein-coding	Reference		9
PQLYSPELM	MYO19	Protein-coding	Reference		9
YAYLKAIVL	NR2C2	Protein-coding	Reference		9
RARTIYERF	CRNKL1	Protein-coding	Reference		9
FSQGGQFLR	PPT1	Protein-coding	Reference		9
TSIAPLLEK	CASD1	Protein-coding	Reference		9
HAIPLRSSW	GNB1	Protein-coding	Reference		9
LPYTVVIHY	ERAP1	Protein-coding	Reference		9
IYLEVIHNL	DNAJC10	Protein-coding	Reference		9
SRHGLEQYL	CAMLG	Protein-coding	Reference		9
FPLDLRTSM	AMPD2	Protein-coding	Reference		9
SYLENLENL	PCED1B	Protein-coding	Reference		9
MPLSTIREV	CDK6	Protein-coding	Reference		9
MPRTNKTEF	ITGAM	Protein-coding	Reference		9
SITGFFQRK	POLD3	Protein-coding	Reference		9
LYLDKATLI	NXT2	Protein-coding	Reference		9
RISLPLPNF	VIM	Protein-coding	Reference		9
VSTLVEEEF	SART1	Protein-coding	Reference		9
HRFHKIFQM	USP4	Protein-coding	Reference		9
QEYPNSQNW	MAP4	Protein-coding	Reference		9
TYESIFSHF	IL10RA	Protein-coding	Reference		9
SEDQARFYF	CAMKK2	Protein-coding	Reference		9
YIPHGYMEL	KMO	Protein-coding	Reference		9
TIIEHLQEK	ZNFX1	Protein-coding	Reference		9
KEVDVGLAA	ECH1	Protein-coding	Reference		9
KTVDNFVAL	PPIB	Protein-coding	Reference		9
GLKQADTVY	CPS1	Protein-coding	Reference		9
SAASPAVAL	LNX2	Protein-coding	Reference		9
KWMPGITQW	NSUN2	Protein-coding	Reference		9
GEPMNFVHL	CDC42SE1	Protein-coding	Reference		9
SVMRLTISY	HIF1A	Protein-coding	Reference		9
KFRDVYDYF	FNTA	Protein-coding	Reference		9
KVKEFCENL	PPP2R1A	Protein-coding	Reference		9
SMFNGQLLF	HNRNPM	Protein-coding	Reference		9
AEAVVLTLL	GPAA1	Protein-coding	Reference		9
SEDLNKHVL	ZNF217	Protein-coding	Reference		9
SYPTKVRLI	MTA1	Protein-coding	Reference		9
KVADTILFL	TSR1	Protein-coding	Reference		9
NEVDSTLTF	SDHB	Protein-coding	Reference		9
SLVELVSYY	PLCG2	Protein-coding	Reference		9
TVVSSIHNV	WDFY3	Protein-coding	Reference		9
FFPDFIWTV	GBP4	Protein-coding	Reference		9
SPLESDVSL	BBS2	Protein-coding	Reference		9
AEPILPYAL	SLC39A11	Protein-coding	Reference		9
APLLRHWEL	HLA-DOA	Protein-coding	Reference		9
RSSVPGVRL	VIM	Protein-coding	Reference		9
NPLDAGPMV	PTPRF	Protein-coding	Reference		9
LADIVTELY	TOGARAM1	Protein-coding	Reference		9
AYSVEHNQL	PRRC2C	Protein-coding	Reference		9
YQPNFNTNF	CYFIP1	Protein-coding	Reference		9
LADDLAEEL	MPP7	Protein-coding	Reference		9
MPVSAFTVI	COL10A1	Protein-coding	Reference		9
ARISTSPSV	BCOR	Protein-coding	Reference		9
FSDDGAVSL	SNHG16	lincRNA	nuORF		9
AVLQTALIK	DCUN1D4	Out-of-Frame	nuORF		9
KLIGQVHEV	FRY	Protein-coding	Reference		9
FEFDIHQVI	NUP85	Protein-coding	Reference		9
SVQRYVINH	LEPR	Protein-coding	Reference		9
ILGPPPPSF	MATR3	Protein-coding	Reference		9
IAYLRACLN	CXCR6	Protein-coding	Reference		9
GEGSLIIRF	IFNGR2	Protein-coding	Reference		9
KTYHYVPEF	YIPF1	Protein-coding	Reference		9
MTLMVFLFK	FUT8	5' uORF	nuORF		9
LPYSQISGL	PIGS	Protein-coding	Reference		9
RTPSVTAQF	ABI1	Protein-coding	Reference		9
ISMDPKVGW	WDYHV1	Protein-coding	Reference		9
ADQLRFSYL	PTPN1	Protein-coding	Reference		9
FYLSYFDML	SPDEF	Protein-coding	Reference		9
KYIHSANVL	MAPK6	Protein-coding	Reference		9
GESSSEHFL	ADPRS	Protein-coding	Reference		9
YRDDITREV	SPEN	Protein-coding	Reference		9
RYYGNISRF	EHMT2	Protein-coding	Reference		9
FQYSSHVSL	POLDIP2	Protein-coding	Reference		9
SLATAISAK	NA	lincRNA	nuORF		9
WMKERQELR	NT5DC2	Protein-coding	Reference		9
SSAPPHTIL	NXF1	Protein-coding	Reference		9
AQSGTIMAV	MAP2K3	Protein-coding	Reference		9
FPQDITMVP	ZFPM2	Protein-coding	Reference		9
TVLSSWIAK	CADPS2	Protein-coding	Reference		9
KPFGQVIST	RBMS2	Protein-coding	Reference		9
SLTGHISTV	PLRG1	Protein-coding	Reference		9
PYTKVEESF	ALG12	Protein-coding	Reference		9
VETEQIVHY	SACM1L	Protein-coding	Reference		9
ISPENHISL	PRKRA	Protein-coding	Reference		9
HEIIWPAGF	EP300	Protein-coding	Reference		9
FATWPSAPR	BNIP2	Out-of-Frame	nuORF		9
APAAPALYV	SEC16A	Protein-coding	Reference		9
YAKEKLESF	PCMTD1	Protein-coding	Reference		9
SICEKAFLY	GZF1	Protein-coding	Reference		9
EAAPMSLAI	MIDN	Protein-coding	Reference		9
EQPKNYQVW	FNTA	Protein-coding	Reference		9
KLYPLEIVF	EXOSC3	Protein-coding	Reference		9
SEDSYYEAL	SAP30BP	Protein-coding	Reference		9
SNDIPHVVR	WDR36	Protein-coding	Reference		9
RGNDVAFHF	LGALS3	Protein-coding	Reference		9
MLRPNTATF	MANEA	Protein-coding	Reference		9
EVKRHPFFR	GRK5	Protein-coding	Reference		9
SLVDGYFRL	TYK2	Protein-coding	Reference		9
RELLPVKKF	DHX9	Protein-coding	Reference		9
MEYENRIRA	MICU1	Protein-coding	Reference		9
PFLPKPLFF	RRP1B	Protein-coding	Reference		9
SMYLHTEGF	ETV4	Protein-coding	Reference		9
EEHLTTNGY	SORT1	Protein-coding	Reference		9
SYQKVMALW	MACF1	Protein-coding	Reference		9
RFSPSPLSI	PDK3	Protein-coding	Reference		9
IGLREVWYF	EZR	Protein-coding	Reference		9
ELLHKLWWR	VARS2	Out-of-Frame	nuORF		9
EANPNLTWR	PCSK1	Protein-coding	Reference		9
NEWLQVASM	KLHL42	Protein-coding	Reference		9
FVFGFRTHF	RPS24	Protein-coding	Reference		9
NLPKGACAL	DLC1	Protein-coding	Reference		9
SEAPSQPSL	IGHMBP2	Protein-coding	Reference		9
VGPSSLPHL	C1QC	Protein-coding	Reference		9
IADRLNVEF	PRPS2	Protein-coding	Reference		9
LTQPPIRTK	CYCS	Out-of-Frame	nuORF		9
LPAASHPLL	EIF4ENIF1	Protein-coding	Reference		9
TTAAFIRVV	PSMC4	Protein-coding	Reference		9
FGLDLVTEL	RNF213	Protein-coding	Reference		9
QQTLRTVAF	SLC9A8	Protein-coding	Reference		9
RPRDSQLYA	MRPS34	Protein-coding	Reference		9
SIAPPVPLK	BUB1	Protein-coding	Reference		9
QMLELITRL	DICER1	Protein-coding	Reference		9
ALGPQMMGK	ILDR1	Protein-coding	Reference		9
YGFFRAISL	SLC12A9	Protein-coding	Reference		9
KPLHSLVTA	RETREG2	Protein-coding	Reference		9
QESAAVEKL	SYNE2	Protein-coding	Reference		9
TIAPRTHPY	USF2	Protein-coding	Reference		9
FVTPLKEAL	POLE3	Protein-coding	Reference		9
APHRFYTTV	ABI3BP	Protein-coding	Reference		9
SYLQAANAL	COL6A3	Protein-coding	Reference		9
EYIKFLDLF	CPLANE1	Protein-coding	Reference		9
AEVKERVTL	EIF2B5	Protein-coding	Reference		9
EETCTFRIY	FXR2	Protein-coding	Reference		9
LSEKTVLLL	CD59	Protein-coding	Reference		9
LMEEMILYY	TDRD7	Protein-coding	Reference		9
MMNGATSSF	ZBTB5	Protein-coding	Reference		9
ASRDTVIVW	AOC1	Protein-coding	Reference		9
ILLVKHWYR	OAS3	Protein-coding	Reference		9
RERWVRVVA	SNTB2	Protein-coding	Reference		9
QRVELLAKK	DDX6	Protein-coding	Reference		9
QRKGLNYRY	TIMP3	Protein-coding	Reference		9
MPQHIKITV	ITCH	Protein-coding	Reference		9
GRFKDVLVL	ARHGEF2	Protein-coding	Reference		9
DQRVFRLEF	RTF1	Protein-coding	Reference		9
IAIDDIQVL	PTPRK	Protein-coding	Reference		9
KELEDLNKW	PDE4B	Protein-coding	Reference		9
EIKNYIEER	GNG11	Protein-coding	Reference		9
KWQERKEAL	CKAP5	Protein-coding	Reference		9
LLDTVYKGI	PLXNA3	Protein-coding	Reference		9
KIRQLTQEL	GCOM1	Protein-coding	Reference		9
QATTVLHIL	DDX3X	Out-of-Frame	nuORF		9
VEAMEILEL	IST1	Protein-coding	Reference		9
HSSVGQVTW	MAST2	Protein-coding	Reference		9
YRAQLEVKV	PLEKHO2	Protein-coding	Reference		9
ILDDACMNV	MYO1D	Protein-coding	Reference		9
AVDVFQVAK	PTPRG	Protein-coding	Reference		9
SEASALGHL	ARHGAP45	Protein-coding	Reference		9
EYVRDLPVL	UNC13B	Protein-coding	Reference		9
VTTENQLKY	MYO1C	Protein-coding	Reference		9
TLQVVTAHY	ECE1	Protein-coding	Reference		9
ELYYRAIQF	CLTC	Protein-coding	Reference		9
ITADHLIEK	HINT3	Protein-coding	Reference		9
IYADVGEEF	CPSF6	Protein-coding	Reference		9
APLQGQLVA	SDCBP	Protein-coding	Reference		9
VIEKLLTSY	CSDE1	Protein-coding	Reference		9
QQGPLRSIM	MLLT3	Protein-coding	Reference		9
EYIKTWRPR	AKT2	Protein-coding	Reference		9
VIPDEAKAL	SRSF11	Protein-coding	Reference		9
TVSEVIQGL	RASSF5	Protein-coding	Reference		9
TTVPSNTSW	TMEM108	Protein-coding	Reference		9
DLRTKEVVF	SIPA1L3	Protein-coding	Reference		9
IVDGQYMGV	SPSB1	Protein-coding	Reference		9
AEAAVPRTI	NCKIPSD	Protein-coding	Reference		9
ETLNQMIAR	SMARCA2	Protein-coding	Reference		9
APNPIHLTV	EIF3F	Protein-coding	Reference		9
EYAAKFIKK	DAPK2	Protein-coding	Reference		9
SDLYRHQRL	ZNF449	Protein-coding	Reference		9
EEIQRAFAM	NXF1	Protein-coding	Reference		9
TTVPHVFSK	MAP3K1	Protein-coding	Reference		9
ILDELVKSL	RAD18	Protein-coding	Reference		9
AYAPKHQLL	DMXL1	Protein-coding	Reference		9
RAVNEFSGW	SPAST	5' Overlap uORF	nuORF		9
WPDDKVHKL	ASMTL	Protein-coding	Reference		9
SPNTDREVL	CUL7	Protein-coding	Reference		9
DEKVVWTVF	CA4	Protein-coding	Reference		9
ATGDVTLLR	ITPK1	Protein-coding	SAAV		9
HETAVSVSL	ATP11B	Protein-coding	Reference		9
MEKEISNAL	SENP2	Protein-coding	Reference		9
CEGPGLKRW	FEM1B	5' Overlap uORF	nuORF		9
RQFQELNEL	ORAI1	Protein-coding	Reference		9
VEDNPLYVL	CPA3	Protein-coding	Reference		9
QFNGQNNTF	ZMIZ1	Protein-coding	Reference		9
YTFIVPQQR	ANGPTL2	Protein-coding	Reference		9
HYQILLTSF	IL17RA	Protein-coding	Reference		9
QMAEPFRTF	SLC40A1	Protein-coding	Reference		9
STFEGAEML	ZNF292	Protein-coding	Reference		9
SPHRVFHDL	OSTM1	Protein-coding	Reference		9
ASNEVVYRF	KIF2C	Protein-coding	Reference		9
FPKYCEPVV	ORC5	Protein-coding	Reference		9
SEADVAQQF	TUBGCP3	Protein-coding	Reference		9
RVDGVYQVV	UAP1	Protein-coding	Reference		9
NVVVKIEEA	XBP1	Protein-coding	Reference		9
AEYGYIRTV	PKP2	Protein-coding	Reference		9
RLDPNVQKW	CDC73	Protein-coding	Reference		9
TEKKIPVVF	ESD	Protein-coding	Reference		9
YVDDPYQKY	MRPL35	Protein-coding	Reference		9
RPFQSELFA	MAPK12	Protein-coding	Reference		9
EYLVSVPLR	DGAT1	Protein-coding	Reference		9
ELHSELKYR	RNF14	5' uORF	nuORF		9
ISVNPYRSL	MYO1B	Protein-coding	Reference		9
VTFDEIQEV	C11orf96	Protein-coding	Reference		9
RMDEATWYL	MAP3K11	Protein-coding	Reference		9
DEFDQRILY	NF1	Protein-coding	Reference		9
SPVGNRVTV	FP565260.1	Protein-coding	Reference		9
FIADSHQNF	RPN2	Protein-coding	Reference		9
TVVPQVQAV	ANK2	Protein-coding	Reference		9
RPYLVNLLP	HTT	Protein-coding	Reference		9
SFYSKRYSR	ANAPC7	Protein-coding	Reference		9
TSQTLFVLK	TTLL7	Protein-coding	Reference		9
RQPYIWLTI	ATP8B1	Protein-coding	Reference		9
IPMRDFVCA	EXOSC4	Protein-coding	Reference		9
ETVPAFSER	SND1	Protein-coding	Reference		9
KYELDFSHF	TLR2	Protein-coding	Reference		9
IVDDIVHVL	PTCHD1	Protein-coding	Reference		9
SFHRVHTAF	SPTB	Protein-coding	Reference		9
TAAPPAQPL	BRD2	Protein-coding	Reference		9
VLDDKLVFV	ANO6	Protein-coding	Reference		9
AWGVCNHAF	RBX1	Protein-coding	Reference		9
NVIESFTEL	RAB40C	Protein-coding	Reference		9
YAYTGRLEL	KLHL5	Protein-coding	Reference		9
TFVKEITYR	SUPT16H	Protein-coding	Reference		9
LEDFPTISL	FDFT1	Protein-coding	Reference		9
EPIDELPKI	AP4S1	Protein-coding	Reference		9
SENNACINF	CDK14	Protein-coding	Reference		9
VDYERQTAM	CDHR2	Protein-coding	Reference		9
SVIEVINKF	PLCL1	Protein-coding	Reference		9
YVKGFDNAM	FGD4	Protein-coding	Reference		9
FVVENHFTR	COL6A3	Protein-coding	Reference		9
VPASFRLQM	MCMBP	Protein-coding	Reference		9
QAAVTIQRW	CEP131	Protein-coding	SAAV		9
LAHLTGTEF	PDLIM7	Protein-coding	Reference		9
FDLERQNQM	NCKAP5L	Protein-coding	Reference		9
MTSTFGVSR	ARHGEF39	Out-of-Frame	nuORF		9
KTINAVQQM	DPY19L4	Protein-coding	Reference		9
STPDHIREI	MTR	Protein-coding	Reference		9
KYKDIQDKL	SMC6	Protein-coding	Reference		9
VYPEYVIQY	PARP12	Protein-coding	Reference		9
DFKNVLSNR	DVL1	Protein-coding	Reference		9
RSVEEFQCL	CDK11B	Protein-coding	Reference		9
FASGVLLGW	MTLN	Protein-coding	Reference		9
YVKGGLSTF	EXOC2	Protein-coding	Reference		9
ETDVVRAVY	TCEANC	Protein-coding	Reference		9
LLPDIISRL	NCAPD2	Protein-coding	Reference		9
FAKPGTEQY	SNX9	Protein-coding	Reference		9
TASNPKPYM	DMXL2	Protein-coding	Reference		9
NLFEWHFTV	UBE2J1	Protein-coding	Reference		9
TIPPKYREL	CAST	Protein-coding	Reference		9
KVIKTKEEW	UTRN	Protein-coding	Reference		9
VTDFKFALY	HYDIN	Protein-coding	Reference		9
AASPAVALK	LNX2	Protein-coding	Reference		9
KSVTAFFKW	EIF4G1	Protein-coding	Reference		9
MIIVAISPK	TRAF3IP2	Protein-coding	Reference		9
EVTTTVLVR	ICAM1	Protein-coding	Reference		9
MQNPQILAA	NAP1L1	Protein-coding	Reference		9
LEAHTIATL	ZNFX1	Protein-coding	Reference		9
DVVDFFQKY	KMO	Protein-coding	Reference		9
QVPVVMTSL	ELF2	Protein-coding	Reference		9
DFDKPDFKR	SRBD1	Protein-coding	Reference		9
FLSSPSLVF	CMKLR1	Protein-coding	Reference		9
SYKDSTLIM	YWHAE	Protein-coding	Reference		9
TWSSLAVHI	ATG4B	Protein-coding	Reference		9
RALRYYYNK	ERF	Protein-coding	Reference		9
VEHPEFLKA	GSN	Protein-coding	Reference		9
AFHPTAQLL	AMBRA1	Protein-coding	Reference		9
RTAGPHTQF	MED24	Protein-coding	Reference		9
KANPALYVL	PRPF8	Protein-coding	Reference		9
TPHQTFVRL	RPN2	Protein-coding	Reference		9
WTDGRGVHY	MRC1	Protein-coding	Reference		9
SPGWVRLAL	AC135050.2	Protein-coding	Reference		9
EEIKALREA	SPTAN1	Protein-coding	Reference		9
RIFETVNSV	PKN2	Protein-coding	Reference		9
SPTDSVLKI	NEK1	Protein-coding	Reference		9
NADPALNEL	KIF13A	Protein-coding	Reference		9
AAMPRPVSY	KLHL24	Protein-coding	Reference		9
MEARPPPPP	PTPRA	5' uORF	nuORF		9
YIVGQYPRF	XPO1	Protein-coding	Reference		9
LLFAGMQMY	KRTCAP2	Protein-coding	Reference		9
IMPKDIQLA	H3-3B	Protein-coding	Reference		9
YLNDFTHEI	IKZF5	Protein-coding	Reference		9
RENVFKLLP	ANP32A	Protein-coding	Reference		9
IMEDFTTFL	DDX60	Protein-coding	Reference		9
YFCTRRLAL	MED12	Protein-coding	Reference		9
IPVSELESA	TSTD1	Protein-coding	Reference		9
SGYRSGGGF	KRT1	Protein-coding	Reference		9
KLALASLGY	PDCD6IP	Protein-coding	Reference		9
GQNGGILVY	FBXO11	Protein-coding	Reference		9
SAYDVADML	DLC1	Protein-coding	Reference		9
KEVAELTRL	SPTBN1	Protein-coding	Reference		9
IPNNVKVAV	AC092143.1	Protein-coding	Reference		9
VPQPSGRTL	NFATC1	Protein-coding	Reference		9
EEFPAFPRA	SNX15	Protein-coding	Reference		9
KDPVSIEER	EIF3B	Protein-coding	Reference		9
LQALFKEAY	C1orf112	Protein-coding	Reference		9
LVAEVTQQL	CUL3	Protein-coding	Reference		9
ASNAFQETW	LOXL2	Protein-coding	Reference		9
SISHYVIVM	PIGN	Protein-coding	Reference		9
IPMGPMPAA	SYNRG	Protein-coding	Reference		9
QNYRIPQQR	GRB10	Protein-coding	Reference		9
LLDAAMLQI	SYVN1	Protein-coding	Reference		9
HIDTVINAL	AP2A1	Protein-coding	Reference		9
TIFIRGGNK	CCT5	Protein-coding	Reference		9
DVYALKKPY	RPF2	Protein-coding	Reference		9
ARNELQTVY	MTUS1	Protein-coding	Reference		9
LEHSFIKRY	MAP2K7	Protein-coding	Reference		9
QTEDNMLFY	RMC1	Protein-coding	Reference		9
RTFRDVVRF	PIK3R6	Protein-coding	Reference		9
HAGPVPVQV	EHBP1L1	Protein-coding	Reference		9
LEDTCVEWL	HLA-E	Protein-coding	Reference		9
SEAENGVHL	KMT2E	Protein-coding	Reference		9
SPHGGALVM	INTS1	Protein-coding	Reference		9
VLPAVFVCI	ABCA1	Protein-coding	Reference		9
KPFSGPVRL	OSBPL3	Protein-coding	Reference		9
IPQRPYMSV	ABCD1	Protein-coding	Reference		9
SMFHNRHLF	PRMT1	Protein-coding	Reference		9
EVLGQRIPA	TBXAS1	Protein-coding	Reference		9
EMDSERLQY	PPFIBP1	Protein-coding	Reference		9
KYISKPENL	CAB39	Protein-coding	Reference		9
AWMSSVFHF	SLC22A18	Protein-coding	Reference		9
AYIRHLNRI	SPATA17	Protein-coding	Reference		9
IVDQTIEKV	NUMB	Protein-coding	Reference		9
AARAIISEL	EIF4G2	Protein-coding	Reference		9
SVDVTNTTF	COPE	Protein-coding	Reference		9
VPRDLEVVA	FN1	Protein-coding	Reference		9
QRWTVQTCL	TRIM39-RPP21	Protein-coding	Reference		9
FPVIVGHEA	ADH4	Protein-coding	Reference		9
EVQRFEYSR	DOCK1	Protein-coding	Reference		9
ELNPANAVY	SGTA	Protein-coding	Reference		9
HIIENIVAV	RSL1D1	Protein-coding	Reference		9
LSYPDTDVI	AL603832.3	Protein-coding	Reference		9
ETIIRIFKR	EIF2AK4	Protein-coding	Reference		9
FEQQGDVVL	ZBTB6	Protein-coding	Reference		9
YSSSRTLLF	ALG8	Protein-coding	Reference		9
VIRELKEQY	NGDN	Protein-coding	Reference		9
DYMASTIGR	RNF121	Protein-coding	Reference		9
KEAIETIVA	GNAS	Protein-coding	Reference		9
RQAVMNSAL	RBM7	Protein-coding	Reference		9
YLDGVHTVF	PPIL4	Protein-coding	Reference		9
AAYGRSPMV	TLE3	Protein-coding	Reference		9
TLYEGGYFK	UBE2R2	Protein-coding	Reference		9
VNDIQRLLF	FBH1	Protein-coding	Reference		9
APSGESRKF	EIF3CL	Protein-coding	Reference		9
SEDFDIRVF	BBS2	Protein-coding	Reference		9
IYFLHPDAF	TLR5	Protein-coding	Reference		9
SVLPYALIK	CFTR	Protein-coding	Reference		9
DFENRLHVR	TTC39C	Protein-coding	Reference		9
NATGPRPAL	DNM1L	Protein-coding	Reference		9
KSTSRIFLL	MYO1B	Protein-coding	Reference		9
MPSIPVLNA	CAMSAP2	Protein-coding	Reference		9
VPFRQFQNA	CPNE3	Protein-coding	Reference		9
QYPGRSLVF	DDX24	Protein-coding	Reference		9
AANPIQFTL	RRM1	Protein-coding	Reference		9
SPSFPRPSL	ZNF592	Protein-coding	Reference		9
YSSDLIQHY	ZKSCAN5	Protein-coding	Reference		9
IQIKTQVEA	MRFAP1	Protein-coding	Reference		9
FTDEEVDEL	MYL12A	Protein-coding	Reference		9
TVYGGVMYI	KLHL13	Protein-coding	Reference		9
GYKQYWCTF	FERMT2	Protein-coding	Reference		9
DAMSILETI	BOD1L1	Protein-coding	Reference		9
YLRPSLFVY	XRCC6	Protein-coding	Reference		9
AAMKLMTAL	STAG2	Protein-coding	Reference		9
YLDKMNNNI	VGLL4	Protein-coding	Reference		9
YYTKVYQEI	ATP5MPL	Protein-coding	Reference		9
GRYLFLNAI	CNOT1	Protein-coding	Reference		9
NLPLVSSTY	PLIN2	Protein-coding	Reference		9
KSIVNGGSW	NCOA2	Protein-coding	Reference		9
QTLLYTAAK	IPO8	Protein-coding	Reference		9
TPLAGLAPK	BAZ2A	Protein-coding	Reference		9
EALARRLER	RSRC2	Protein-coding	Reference		9
TPALGCSSL	PREB	5' Overlap uORF	nuORF		9
QENVVKTLL	CCNE1	Protein-coding	Reference		9
EEYGKILEV	MLH1	Protein-coding	Reference		9
AENVPASKF	RIC1	Protein-coding	Reference		9
TAFENAYLK	ATM	Protein-coding	Reference		9
YLDAIRSGL	MKRN2	Protein-coding	Reference		9
LLDEAAQAM	HELZ	Protein-coding	Reference		9
VIANINNCL	TNFAIP2	Protein-coding	Reference		9
QIFIGPTYY	POLR2B	Protein-coding	Reference		9
NSCLNPIIY	ADRA1B	Protein-coding	Reference		9
RFHSPSTTW	SCAF11	Protein-coding	Reference		9
SIYKPGQTV	A2M	Protein-coding	Reference		9
RIGNFIVKK	SORD	Protein-coding	Reference		9
SVSNVVITK	EPS15	Protein-coding	Reference		9
AESSRTLLA	DOCK6	Protein-coding	Reference		9
EMAESFPYR	EP300	Protein-coding	Reference		9
AENMIQLQF	MX2	Protein-coding	Reference		9
EVYDDFLHY	CTSC	Protein-coding	Reference		9
QELDFKYVM	TASOR2	Protein-coding	Reference		9
HDAARTGFL	CDKN2D	Protein-coding	Reference		9
APVIFSHSA	DPEP3	Protein-coding	Reference		9
TEQTVSQVL	COPZ1	Protein-coding	Reference		9
DEANIAWKY	MED13	Protein-coding	Reference		9
GPFFRTEQL	NPC1	Protein-coding	Reference		9
ASIGNAQKL	PDLIM1	Protein-coding	Reference		9
QRAILYKRL	RPL7A	Protein-coding	Reference		9
RPAFIPAQM	FUT2	Protein-coding	Reference		9
QEFDIYTQY	PLEKHG3	Protein-coding	Reference		9
GVLNEFIMK	DOP1A	Protein-coding	Reference		9
YSDSTEVKF	KDM4A	Protein-coding	Reference		9
YTYLRINFY	SUPT16H	Protein-coding	Reference		9
FPLARDVYV	MFNG	Protein-coding	Reference		9
LSPVAASSI	DMTF1	5' uORF	nuORF		9
AEVAQQEFL	MACF1	Protein-coding	Reference		9
AIFQDTMRK	SFTPB	Protein-coding	Reference		9
PYLVDTGMF	RDH10	Protein-coding	Reference		9
RLFSRLYTY	NCLN	Protein-coding	Reference		9
RPANPPGVL	MYH10	Protein-coding	Reference		9
FRLHIRNEF	DIAPH3	Protein-coding	Reference		9
MPAPCAQVM	SECISBP2L	Protein-coding	Reference		9
NVSNIHSSF	ANKRD12	Protein-coding	Reference		9
VEKSTSVTY	VCAN	Protein-coding	Reference		9
YMDTAIQTY	TRAPPC8	Protein-coding	Reference		9
YEKFSKEEL	CDC5L	Protein-coding	Reference		9
EETGAKISV	KHDRBS1	Protein-coding	Reference		9
FTEHEVQIY	RPS6KA5	Protein-coding	Reference		9
TPTMPFSSL	RIPK1	Protein-coding	Reference		9
NPLPSKETI	TMSB4X	Protein-coding	Reference		9
TPRIPSRLL	EFNA5	Protein-coding	Reference		9
GETEVLKVI	NSA2	Protein-coding	Reference		9
RGYHGSTVW	POMT1	Protein-coding	Reference		9
IYHTVWKFF	TIPARP	Protein-coding	Reference		9
LYAASFINL	NT5C2	Protein-coding	Reference		9
AELESRVLA	SURF1	Protein-coding	Reference		9
EYLSLETTR	PDE6B	Protein-coding	Reference		9
YPLYTQITV	B4GALT1	Protein-coding	Reference		9
YVSPEDLEA	DNAJC5	Protein-coding	Reference		9
FVSPVSVAA	TMEM185B	Protein-coding	Reference		9
SEAITFQKL	CAPN2	Protein-coding	Reference		9
NVYDSISKF	ATP2B2	Protein-coding	Reference		9
RPLFKDLAA	LTA4H	Protein-coding	Reference		9
FGLARAFSL	CDK9	Protein-coding	Reference		9
GRFPRSTSM	SHANK3	Protein-coding	Reference		9
RYSGNQVLF	AC008695.1	Protein-coding	Reference		9
VPTSTVFYP	TKT	Protein-coding	Reference		9
KENQVIVRM	ESRP1	Protein-coding	Reference		9
ALDNDNYNL	AGL	Protein-coding	Reference		9
KVATVIESL	ATP9A	Protein-coding	Reference		9
YVDREAIFL	VPS13D	Protein-coding	Reference		9
KDVLPSSGL	ZNF417	Protein-coding	Reference		9
IVNLPGCSA	COPG1	Protein-coding	Reference		9
VSSAVILTK	SLC10A7	Protein-coding	Reference		9
LEADVNIKL	SRP54	Protein-coding	Reference		9
EYLSDIAYK	WRN	Protein-coding	Reference		9
QAVRPGLPA	VPS18	Protein-coding	Reference		9
FPVESEAVM	SRA1	Protein-coding	Reference		9
NLLDPGSSY	PAWR	Protein-coding	Reference		9
FPVHLLPDI	SHPK	Protein-coding	Reference		9
ETQIATILR	STK24	Protein-coding	Reference		9
VYWEGYVRF	TMEM70	Protein-coding	Reference		9
SPMEMEDAL	ZNF217	Protein-coding	Reference		9
ASTLSLVNK	SON	Protein-coding	Reference		9
FPIHVQTSL	PRMT7	Protein-coding	Reference		9
TSSKTVLVF	TSPAN3	Protein-coding	Reference		9
QPNFRVSTV	MKNK2	5' Overlap uORF	nuORF		9
ALDESVARL	MYH7B	Protein-coding	Reference		9
SETPVGASI	MUC16	Protein-coding	Reference		9
ALPKLPISL	MED16	Protein-coding	Reference		9
SEEDQVRKW	EIF3M	Protein-coding	Reference		9
SYVAGLPRF	KLHL36	Protein-coding	Reference		9
VETAVKRYY	MPEG1	Protein-coding	Reference		9
REMEEKVTL	NEK9	Protein-coding	Reference		9
LISDFYPGA	IGLL5	Protein-coding	Reference		9
SVAPLVDHL	TMEM156	Protein-coding	Reference		9
AAPCAVSYL	CRTAP	Protein-coding	Reference		9
STEERTFQY	CROT	Protein-coding	Reference		9
HEGPVWQVA	SEC13	Protein-coding	Reference		9
SPASALHSV	FOXB1	Protein-coding	Reference		9
TSLPFLQNR	WDR60	Protein-coding	Reference		9
RALEHFTDL	CLTC	Protein-coding	Reference		9
FSAERTEEW	PIEZO1	Protein-coding	Reference		9
VPIRLIINA	CEP192	Protein-coding	Reference		9
QDLLRRGEL	CHMP7	Protein-coding	Reference		9
ESDSRQIFY	SLC30A5	Protein-coding	Reference		9
TFPLPVATR	EVI5L	Protein-coding	Reference		9
MTLADDVTL	PSMC1	Protein-coding	Reference		9
MTKEYSFLR	GOLGA3	Protein-coding	Reference		9
IGPEVVHPL	SDC4	Protein-coding	Reference		9
KYAPRFNGF	USP32	Protein-coding	Reference		9
SLIKAGLTF	MON2	Protein-coding	Reference		9
TMAIIVNKL	XPO1	Protein-coding	Reference		9
DESLRFLSF	TUBGCP3	Protein-coding	Reference		9
YYPELAFQF	RP2	Protein-coding	Reference		9
QLPLLLPKF	ENTPD3	Protein-coding	Reference		9
VTKQDLGPV	CD74	Protein-coding	Reference		9
EEIEAHIAL	MEX3B	Protein-coding	Reference		9
LEKELVSKY	NUP188	Protein-coding	Reference		9
MVVDLVKRY	ATP8B1	Protein-coding	Reference		9
ILDCQFSEF	SPRYD7	Protein-coding	Reference		9
HYATGVVLF	RFT1	Protein-coding	Reference		9
TPSRYKTEL	ZFP36	Protein-coding	Reference		9
FTDHELQEW	HPCAL1	Protein-coding	Reference		9
KLNDTYVNV	NEMP1	Protein-coding	Reference		9
FAKARNIAI	DOCK9	Protein-coding	Reference		9
DQFATHEAF	UTRN	Protein-coding	Reference		9
VRAAIPIIM	SLC34A2	Protein-coding	Reference		9
FVTQDIPFY	SELENOM	Protein-coding	Reference		9
TPESKIRFV	ECHDC1	Protein-coding	Reference		9
IPLKEMPAV	SPRYD7	Protein-coding	Reference		9
VVLERIEQA	PELO	Protein-coding	Reference		9
SSIEYVVLR	SEC23A	Protein-coding	Reference		9
VMTNVILTM	P2RX4	Protein-coding	Reference		9
RLADELSGW	ATF6B	Protein-coding	Reference		9
AEYFELPEL	KCTD12	Protein-coding	Reference		9
YEENGFLVI	PHYH	Protein-coding	Reference		9
SDYELKYCF	RAVER1	Protein-coding	Reference		9
LAASALPAL	RPL4	Protein-coding	Reference		9
ILTAAHTVY	C1RL	Protein-coding	SAAV		9
AMRLGAEVY	ENO2	Protein-coding	Reference		9
FIFNSQTVY	SLC38A2	Protein-coding	Reference		9
FLLERRLTL	IFRD2	Protein-coding	Reference		9
TELGTLRPP	LYL1	Protein-coding	Reference		9
VEIFTNGKW	SFTPD	Protein-coding	Reference		9
RYALIMHKL	ZBTB11	Protein-coding	Reference		9
LPAEGVKEL	NBAS	Protein-coding	Reference		9
KLMLSTSEY	TP53BP1	Protein-coding	Reference		9
PYQEIKNVI	DIAPH1	Protein-coding	Reference		9
ESLFVEVGR	NEURL1B	Protein-coding	Reference		9
VEHGSVALP	TLN1	Protein-coding	Reference		9
GEANGVWKY	TMEM214	Protein-coding	Reference		9
ARAERVLEL	SHMT2	Protein-coding	Reference		9
AAIEVYNEA	BBS4	Protein-coding	Reference		9
ELYSRSGEL	EXOC4	Protein-coding	Reference		9
NRVLHYWTM	TRIO	Protein-coding	Reference		9
IVDDLVECV	KITLG	Protein-coding	Reference		9
IPFGTPIVV	SFXN5	Protein-coding	Reference		9
IPTAIRTTV	SORBS2	Protein-coding	Reference		9
IPSIRNSIL	USP9Y	Protein-coding	Reference		9
STDWGTLFK	RP11-597D13.9	Antisense	nuORF		9
TVTTVILEV	CPSF3	Protein-coding	Reference		9
NVAEAGEQF	F8A2	Protein-coding	Reference		9
EYLIKPLNK	UFL1	Protein-coding	Reference		9
TLHNWLSFY	CYB5D2	Protein-coding	Reference		9
HPLTQSAVM	CYBC1	Protein-coding	Reference		9
RLMQVGEEF	VPS50	Protein-coding	Reference		9
DSYEGRVSF	PLBD2	Protein-coding	Reference		9
FIFDEAEKL	TOR3A	Protein-coding	Reference		9
NPMGIGVTA	PRDM2	Protein-coding	Reference		9
RESPFSTSA	XPO1	Protein-coding	Reference		9
AEARPFEVL	LZTR1	Protein-coding	Reference		9
KQFPTAFEF	MTM1	Protein-coding	Reference		9
ASSPPLHTW	MS4A2	Protein-coding	Reference		9
SAAEHFSII	MEX3D	Protein-coding	Reference		9
QPLPQVPAP	ZYX	Protein-coding	Reference		9
VWFRIPNQF	HEBP1	Protein-coding	Reference		9
DWLEVVWRR	POGK	Protein-coding	Reference		9
ETVLKTTGY	ARFGAP3	Protein-coding	Reference		9
GYTTALKSF	TTC37	Protein-coding	Reference		9
NTEYDNLLF	CREBRF	Protein-coding	Reference		9
VAPENFFSL	PRCC	Protein-coding	Reference		9
VIFKDFVNK	RNF213	Protein-coding	Reference		9
IAPGVTHEL	ARSA	Protein-coding	Reference		9
EENPEFTSL	THEMIS2	Protein-coding	Reference		9
SMISQTQSL	BCL9L	Protein-coding	Reference		9
NYTEWLQDL	RRBP1	Protein-coding	Reference		9
SIDEAYVDL	POLH	Protein-coding	Reference		9
PYMSSPCHI	RPL17-C18orf32	Protein-coding	Reference		9
IYTNLNQKI	EXOC6B	Protein-coding	Reference		9
SVYKEAIQK	TMTC2	Protein-coding	Reference		9
IMDCKGNLY	RCC2	Protein-coding	Reference		9
SWGIDHHVF	EEF1AKMT3	Protein-coding	Reference		9
ALPKGTIVL	PTGR1	Protein-coding	Reference		9
QTKTVRVFR	SMARCA5	Protein-coding	Reference		9
MPEPAQRWL	SSTR1	Protein-coding	Reference		9
STVLPLYHK	S1PR1	Protein-coding	Reference		9
SEAELLPQL	REPS2	Protein-coding	Reference		9
QYLTSSLHF	MTMR3	Protein-coding	Reference		9
AAGSHVIIL	APEX2	Protein-coding	Reference		9
NDMERIWQY	ACTR1B	Protein-coding	Reference		9
SIIHEIDSI	KCNAB2	Protein-coding	Reference		9
SRTLVRLQL	RAB32	Protein-coding	Reference		9
TAKELNVSF	PCYT1A	Protein-coding	Reference		9
VVVTDLEEL	VCPKMT	Protein-coding	Reference		9
EVLCGVFTR	DDX60	Protein-coding	Reference		9
SGSEIHVEV	MKI67	Protein-coding	Reference		9
DFSKISIVR	TACC1	Protein-coding	Reference		9
AGPPPTRAL	AJUBA	Protein-coding	Reference		9
EPAEILPPA	SH3BP5	Protein-coding	Reference		9
RYGHFQATI	GPNMB	Protein-coding	Reference		9
YLYWGNIAY	EIF5	5' Overlap uORF	nuORF		9
AVDPGLLGY	ATN1	Protein-coding	Reference		9
APRLRALTL	PAXX	Protein-coding	Reference		9
HEVSKRWTF	PRPF39	Protein-coding	Reference		9
SLGQPHIAY	NMI	Protein-coding	Reference		9
VEGFIPKNY	GRAP	Protein-coding	Reference		9
NVDNQAVLL	SYNE3	Protein-coding	Reference		9
EALESLVNR	INF2	Protein-coding	Reference		9
QSDGVYLIY	MFAP4	Protein-coding	Reference		9
SLSQVFLHL	BAZ1A	Protein-coding	Reference		9
TLNIVLVGR	GIMAP8	Protein-coding	Reference		9
TTVSLLFLK	METTL8	ncRNA Retained Intron	nuORF		9
LSSPPHPVW	VDR	Protein-coding	Reference		9
EVPTDLPAY	TPBG	Protein-coding	Reference		9
DIFTRKTKY	TOR1AIP2	5' uORF	nuORF		9
AAAPPAPFR	TNFRSF12A	Protein-coding	Reference		9
EYLEKIIPL	CAND1	Protein-coding	Reference		9
EISSIISKM	TEFM	Protein-coding	Reference		9
VAAPQLPVL	E4F1	Protein-coding	Reference		9
HAYPFTFEI	ARRB1	Protein-coding	Reference		9
EAVELCPAY	AKAP17A	Protein-coding	Reference		9
MVDGKPVNL	RAC1	Protein-coding	Reference		9
IVDCLTEMY	USP9Y	Protein-coding	Reference		9
SYAQGFMLL	PGD	Protein-coding	Reference		9
SLPKGVVEV	SERPINH1	Protein-coding	Reference		9
KIIPEDQSW	SCPEP1	Protein-coding	Reference		9
REGAITFTW	STAT1	Protein-coding	Reference		9
TIRETTEEM	DEPP1	Protein-coding	Reference		9
FRLGSVLVM	CNOT11	Protein-coding	Reference		9
QLDLIVDTM	SCPEP1	Protein-coding	Reference		9
GEDVKPIDL	THAP11	Protein-coding	Reference		9
RAAEPLLTL	NEMF	Protein-coding	Reference		9
NAKDTIFYR	BRPF1	Protein-coding	Reference		9
SECGKAFSL	ZNF749	Protein-coding	Reference		9
SPQARTALL	TIE1	Protein-coding	Reference		9
ASIQQTLKL	SESTD1	Protein-coding	Reference		9
ARIDEVVSR	ALKBH5	Protein-coding	Reference		9
KQIDQFLVV	MTA1	Protein-coding	Reference		9
AIDFPESKL	LRP1	Protein-coding	Reference		9
KVDEEFETV	BICRA	Protein-coding	Reference		9
QATDSILVF	FKBP15	Protein-coding	Reference		9
VAVNKPAEF	FLNA	Protein-coding	Reference		9
SVYGKLRKV	NADSYN1	Protein-coding	Reference		9
VYYPVRHHL	TRRAP	Protein-coding	Reference		9
KNVKEYVRW	REEP3	Protein-coding	Reference		9
GTLSGHASW	WDR61	Protein-coding	Reference		9
SFELIIISR	SLC2A5	Protein-coding	Reference		9
DYLGTVAAR	NIPBL	Protein-coding	Reference		9
TEAPPGDAL	ZSCAN18	Protein-coding	Reference		9
SANKCLLKV	NAPB	Protein-coding	Reference		9
EEQLSINVY	SART3	Protein-coding	Reference		9
TMLDLFFHY	PPP6R1	Protein-coding	Reference		9
YLDKIRDLL	KIF5A	Protein-coding	Reference		9
VSHSTPIRW	TSPYL2	Protein-coding	Reference		9
GYISSLLTL	TMEM176B	Protein-coding	Reference		9
YYQNYFEKL	PATL1	Protein-coding	Reference		9
SEDWIFHVL	SCNN1B	Protein-coding	Reference		9
RPQESRTVF	CDC42BPA	Protein-coding	Reference		9
AVSDVIQQL	ZNF236	Protein-coding	Reference		9
EDGRLVIEF	FRAS1	Protein-coding	Reference		9
KEIFLRELI	HSP90AA1	Protein-coding	Reference		9
SPSIDHDIA	ARHGAP21	Protein-coding	Reference		9
RPFRLGTGA	HECTD4	Protein-coding	Reference		9
FAIDKTIAY	SARDH	Protein-coding	Reference		9
HPAPPGLGA	PLPP2	Protein-coding	Reference		9
IRSFLLKVL	PNPLA2	Protein-coding	Reference		9
EVSAAIIQR	SCN3A	Protein-coding	Reference		9
RSYQGVVQF	VANGL2	Protein-coding	Reference		9
TEIDPICAL	AHCYL2	Protein-coding	Reference		9

## Sheet: 9-mers 5 k
Sequence	Gene	Type	Category	Comment	Length
RDLQRLLEI	PDGFA	Protein-coding	Reference		9
ELYDSLEMY	PACS1	Protein-coding	Reference		9
AAADSIKIW	WDR3	Protein-coding	Reference		9
FADGFVKAL	JUNB	Protein-coding	Reference		9
NGRDQAVPV	MAP7D1	Protein-coding	Reference		9
LVAPATAAY	IRS2	Protein-coding	Reference		9
GYSVIIEKL	KDM1B	Protein-coding	Reference		9
RFYAFGRVF	EEF2	Protein-coding	Reference		9
QTMGVSHSF	MS4A7	Protein-coding	Reference		9
MEKSFLEYY	UBE2Z	Protein-coding	Reference		9
FPFWPAKAL	ZMYND8	Protein-coding	Reference		9
SVSLLIDHV	WDR26	Protein-coding	Reference		9
HENYMKILL	PCMTD1	Protein-coding	Reference		9
TPALLGNMA	ZMYM5	Protein-coding	Reference		9
LPNLTPLSV	TRIM32	Protein-coding	Reference		9
FARERNLHV	HELZ	Protein-coding	Reference		9
QMYNSPYHR	SLC25A28	Protein-coding	Reference		9
RYSPFQCHI	RLF	Protein-coding	Reference		9
SGTDIVRQI	DZIP3	Protein-coding	Reference		9
LPKNPSVVF	FRYL	Protein-coding	Reference		9
QPLEQNQTI	ZNF148	Protein-coding	Reference		9
NPVEFMCQA	PIK3AP1	Protein-coding	Reference		9
FTITKTVEY	RPS6KA3	Protein-coding	Reference		9
GLDTSYWTF	ATP8B1	Protein-coding	Reference		9
VSDFSHPHY	CNDP2	Protein-coding	Reference		9
DEKEQLNEY	PLEC	Protein-coding	Reference		9
VVVDDIERL	NSF	Protein-coding	Reference		9
KLPSNSLGF	RPRD2	Protein-coding	Reference		9
FSEEHPVLL	ACTR1B	Protein-coding	Reference		9
KYLEHPLLL	TTL	Protein-coding	Reference		9
IIAEVVNKI	MYO1B	Protein-coding	Reference		9
ETKSLWWER	KANSL1L	Protein-coding	Reference		9
FLYGVFNGY	TAB1	Protein-coding	Reference		9
MPCPRAVLV	SASH3	5' uORF	nuORF		9
IAPSPQRSR	EIF2AK3	Protein-coding	Reference		9
EFQDFTVPR	PRR14L	Protein-coding	Reference		9
HLMESKLQY	USP24	Protein-coding	Reference		9
SQYQGVVVY	NIP7	Protein-coding	Reference		9
EIFVVVVGR	COL6A1	Protein-coding	Reference		9
FFSEREASF	RPS6KA1	Protein-coding	Reference		9
VTDNSIFSK	CARS1	Protein-coding	Reference		9
YYPIMVTQL	TMEM106A	Protein-coding	Reference		9
SAAMPGASL	B4GALT1	Protein-coding	Reference		9
MVMGATVVM	HERPUD1	Protein-coding	Reference		9
LELEKEFHY	CDX2	Protein-coding	Reference		9
ARLRDSFLR	SIGIRR	Out-of-Frame	nuORF		9
VEAATVSKW	VCAN	Protein-coding	Reference		9
RIREALEVY	LONRF3	Protein-coding	Reference		9
WVEQEPLMY	MRC2	Protein-coding	Reference		9
FLREQTPSY	RP11-452F19.3	lincRNA	nuORF		9
VPFGVPASA	HTRA1	Protein-coding	Reference		9
SPLVKQLQV	SHANK3	Protein-coding	Reference		9
VSVAERVAF	DHX9	Protein-coding	Reference		9
ELDRQELTY	ANKRD40	Protein-coding	Reference		9
SPNSKVNTL	HADHA	Protein-coding	Reference		9
DFFGMSNSY	IK	Protein-coding	Reference		9
EVICSIHFL	PTPN3	Protein-coding	Reference		9
DEYNFVRSY	HIPK1	Protein-coding	Reference		9
YVTEKVLAA	ALDOA	Protein-coding	Reference		9
MPFVRGQSF	LGALS9C	Protein-coding	Reference		9
WAKENRVSI	TTC26	Protein-coding	Reference		9
DKIQSSHNF	GOLM1	Protein-coding	Reference		9
EVLAEPSSR	PHLDB3	Protein-coding	Reference		9
IYTGEVVHR	PLXDC2	Protein-coding	Reference		9
TENLVRELL	PSAT1	Protein-coding	Reference		9
VSSSIVDKY	PSMC6	Protein-coding	Reference		9
LLDNVVNCL	XPO1	Protein-coding	Reference		9
KSSDKQLRI	AHCTF1	Protein-coding	Reference		9
YAVSTVPVA	DDAH1	Protein-coding	Reference		9
KTDAVTVLL	WWC3	Protein-coding	Reference		9
STLFLETVK	CENPC	Protein-coding	Reference		9
AYTPFHAVL	INTS14	Protein-coding	Reference		9
NYPDEFTKL	NF1	Protein-coding	Reference		9
RLPESFPEL	LRRC1	Protein-coding	Reference		9
DYPSRWTAI	IPO7	Protein-coding	Reference		9
ASTKVAELL	FAM83H	Protein-coding	Reference		9
IEHPSMSVY	TP53INP1	Protein-coding	Reference		9
YTLLPFSMR	ADCY7	Protein-coding	Reference		9
SQIAKIVAA	MTFR1L	Protein-coding	Reference		9
SEAPFLHYL	CORO1A	Protein-coding	Reference		9
SWGIDHHVF	EEF1AKMT3	Protein-coding	Reference		9
GQAQGSLSF	ENG	Protein-coding	Reference		9
IADDNTVII	PLD1	Protein-coding	Reference		9
IDSDHLGHR	COASY	Protein-coding	Reference		9
APAPEVCAA	VSTM4	Protein-coding	Reference		9
EVMSVIAQV	ALPK1	Protein-coding	Reference		9
DLLRSSISF	VPS13B	Protein-coding	Reference		9
QTNPLYLAK	IQGAP2	Protein-coding	Reference		9
NTDDPLIFK	ADA	Protein-coding	Reference		9
FSLPHRRPH	CLU	Protein-coding	Reference		9
SSDPGALMY	MMP8	Protein-coding	Reference		9
DIKRGIPNY	UFD1	Protein-coding	Reference		9
AELATRAIP	CTNNB1	Protein-coding	Reference		9
GRAEIIRYI	HPGDS	Protein-coding	Reference		9
YYVNGTYRL	RNF145	Protein-coding	Reference		9
VAAAYADEL	RNF216	Protein-coding	Reference		9
ISSADELLL	MTREX	Protein-coding	Reference		9
GLDSQFVEV	SLC6A6	Protein-coding	Reference		9
IVALMRDYL	TOR4A	Protein-coding	Reference		9
TQQLPHLLK	S100A13	Protein-coding	Reference		9
RYMPQNPCI	RBBP4	Protein-coding	Reference		9
VLFHNAIAA	ARFIP1	Protein-coding	Reference		9
YNIPVIHAF	OSGIN1	Protein-coding	Reference		9
ILIDSIYKV	PLCH1	Protein-coding	Reference		9
SVNGIIFVH	RABL3	Protein-coding	Reference		9
RAQDLPLKK	ESYT1	Protein-coding	Reference		9
YVKDLVVQR	PFKL	Protein-coding	Reference		9
QLDPLVVEL	USP45	Protein-coding	Reference		9
GEQIEIIRI	FYB1	Protein-coding	Reference		9
ETETFPSKY	SYTL2	Protein-coding	Reference		9
LSTLHTVLW	GAK	Protein-coding	Reference		9
SPGRRYYSL	DLAT	Protein-coding	Reference		9
ATADARFWK	DPP3	Protein-coding	Reference		9
SLASQHSAF	KCNS3	5' Overlap uORF	nuORF		9
APSAKVKLL	MPHOSPH8	Protein-coding	Reference		9
ASVPNTLRL	SIGLEC1	Protein-coding	Reference		9
YYYVGFAYL	EIF3L	Protein-coding	Reference		9
RPLDRLFSS	DUS2	Protein-coding	Reference		9
LYATFLPKW	CYP27A1	Protein-coding	Reference		9
GEFNGRIGV	FCHSD2	Protein-coding	Reference		9
YAKIVEIPF	ATP1A1	Protein-coding	Reference		9
KSDRVVVTY	IKZF1	Protein-coding	Reference		9
FISVIKEML	SCYL2	Protein-coding	Reference		9
SLQDYVIEK	SLC26A4	Protein-coding	Reference		9
ARFETQVRL	GOLGB1	Protein-coding	Reference		9
YPLLLREIL	ARHGEF3	Protein-coding	Reference		9
LRHYLRLEI	RNF19B	Protein-coding	Reference		9
QYLSSVDSF	FOSB	Protein-coding	Reference		9
DEAKRYQEF	PLCB3	Protein-coding	Reference		9
WMKERQELR	NT5DC2	Protein-coding	Reference		9
FMRGIEAQF	SMURF1	Protein-coding	Reference		9
MPLTVTNVV	CPD	Protein-coding	Reference		9
RLPESNQTL	TBCD	Protein-coding	Reference		9
GRYGGRVSL	DCHS1	Protein-coding	Reference		9
KYLPEWTAW	PSEN1	Protein-coding	Reference		9
IFSIKPLQF	GXYLT1	Protein-coding	Reference		9
MEAEALAKL	PIK3C2A	Protein-coding	Reference		9
AAAELLQEF	TAS1R3	Protein-coding	Reference		9
DERFQLEEF	CADM4	Protein-coding	Reference		9
TVQVAGETY	THBS2	Protein-coding	Reference		9
TAKPGVSTV	BRD4	Protein-coding	Reference		9
FTKSSTLTY	ZNF708	Protein-coding	Reference		9
SFIIVHPSW	PRUNE2	Protein-coding	Reference		9
MAYETLEQY	SPAG1	Protein-coding	Reference		9
APFSKVLTF	HSPH1	Protein-coding	Reference		9
SLLEHIMIY	PDE10A	Protein-coding	Reference		9
LSSNILTDW	GLB1	Protein-coding	Reference		9
SIDQAFLQF	SCAI	Protein-coding	Reference		9
CEHDFQMLF	LIMS4	Protein-coding	Reference		9
HLVPEVPTV	ZBTB7B	Protein-coding	Reference		9
LSAHITPEW	XPR1	Protein-coding	Reference		9
QASNSLIAW	DDRGK1	Protein-coding	Reference		9
EFEDILEER	GNPAT	Protein-coding	Reference		9
MPAPLGYVP	PRPF6	Protein-coding	Reference		9
GERIFALEA	ITGA1	Protein-coding	Reference		9
YTKVASISF	TMEM131	Protein-coding	Reference		9
DTASSILTY	DST	Protein-coding	Reference		9
VPYEKGFAL	LTA4H	Protein-coding	Reference		9
AEMERTSVL	CEP57	Protein-coding	Reference		9
RPTDGRLSF	FBXO7	Protein-coding	Reference		9
DALRLAAEY	C2CD4A	Protein-coding	Reference		9
FARSPGADL	ACOX3	Protein-coding	Reference		9
GEFGEIEAI	HNRNPAB	Protein-coding	Reference		9
AEDSPKMPL	RNF213	Protein-coding	Reference		9
SIIQRIQEF	NUBP1	Protein-coding	Reference		9
HDATRVYLI	AURKA	Protein-coding	Reference		9
FPIEVRHYL	STAT5A	Protein-coding	Reference		9
NFAPGETPA	SPATS2	Protein-coding	Reference		9
FGHTSIVAY	ZDHHC17	Protein-coding	Reference		9
SPLPHLYSV	FRYL	Protein-coding	Reference		9
LYLTHPRRL	RP11-259G18.1	Pseudogene	nuORF		9
KTHQDQYSF	PRF1	Protein-coding	Reference		9
SPFFPLVSA	TEX10	Protein-coding	Reference		9
YGYSNPKIL	JUN	Protein-coding	Reference		9
VDYERQTAM	CDHR2	Protein-coding	Reference		9
SYSGTFHSL	NBPF1	Protein-coding	Reference		9
SALRVNPAL	RNH1	Protein-coding	Reference		9
EALLNLAER	RNF38	Protein-coding	Reference		9
YRPEMKTEM	HNRNPUL1	Protein-coding	Reference		9
GVADALLYR	COX7A2	Protein-coding	Reference		9
VGDPGQRTL	ARID1A	Protein-coding	Reference		9
ARLDVASEF	ADM	Protein-coding	Reference		9
KWQERKEAL	CKAP5	Protein-coding	Reference		9
NEVYGKESY	ADGRG6	Protein-coding	Reference		9
LLDLIAARV	SYNE1	Protein-coding	Reference		9
LDFERTLGL	DUSP7	Protein-coding	Reference		9
TVHLIEFAR	PLIN2	Protein-coding	Reference		9
ELYEGTEQY	EMC1	Protein-coding	Reference		9
WAPESAPLK	CFL1	Protein-coding	Reference		9
SVPGIFNPH	XPO1	Protein-coding	Reference		9
QLAPAFHEV	CRCP	3' dORF	nuORF		9
LSTTKPFEY	IFI16	Protein-coding	Reference		9
YLFEWRTQY	IGF2R	Protein-coding	Reference		9
EEHLKGDFY	SON	Protein-coding	Reference		9
YVLHIGTIY	AARS1	Protein-coding	Reference		9
LSDLGKLSY	KAT8	Protein-coding	Reference		9
KAASDLTAW	ICA1	Protein-coding	Reference		9
HTISPFMNK	HM13	Protein-coding	Reference		9
RLPVEVPSV	FAM120C	Protein-coding	Reference		9
RPYQPLPEA	REEP3	Protein-coding	Reference		9
MEEGLKVLM	TSR1	Protein-coding	Reference		9
HSFNIPMQL	KDM2A	Protein-coding	Reference		9
QYFKLLEKF	LRRK2	Protein-coding	Reference		9
DLRDNLTAF	UGGT2	Protein-coding	Reference		9
GAHLDLSAF	SF3A3	Protein-coding	Reference		9
SPMPHSSSI	DMXL2	Protein-coding	Reference		9
REYRKFFRA	MYO1B	Protein-coding	Reference		9
RQKFFEEAF	DTNBP1	Protein-coding	Reference		9
MTESKFSKY	U2SURP	Protein-coding	Reference		9
EVSDLTRQY	PPL	Protein-coding	Reference		9
KMWEEAISL	DOCK2	Protein-coding	Reference		9
ISGIKDFSW	EIF3B	Protein-coding	Reference		9
GQYGNPLNK	ADAM10	Protein-coding	Reference		9
ISGGKPLEV	ASCC1	Protein-coding	Reference		9
NYVQIDITR	NCKAP1	Protein-coding	Reference		9
STVNIILGK	ADGRF5	Protein-coding	SAAV		9
DEWIKTISA	KIAA0586	Protein-coding	Reference		9
NSPEKACSL	YWHAB	Protein-coding	Reference		9
VYFRTVELI	MANBA	Protein-coding	Reference		9
RAHIHNGFW	SERINC5	Protein-coding	Reference		9
ASNCFAIRH	ITM2B	Protein-coding	Reference		9
HYLEIITQL	SLC34A2	Protein-coding	Reference		9
DYLCHVYVR	YKT6	Protein-coding	Reference		9
FPHLPGSAP	FIP1L1	Protein-coding	Reference		9
EELQTQRVM	TWIST1	Protein-coding	Reference		9
YEVVDKDSI	SNRNP200	Protein-coding	Reference		9
FPSEITDTV	WNK1	Protein-coding	Reference		9
QEQVSPLTL	SERPINF2	Protein-coding	Reference		9
ELFSNIVPR	RANBP2	Protein-coding	Reference		9
SVYGYGVQK	FUBP3	Protein-coding	Reference		9
QAADAELAW	MACF1	Protein-coding	Reference		9
RVYVDITTY	PIGT	Protein-coding	Reference		9
AAASIANIV	TCP1	Protein-coding	Reference		9
EEINFGKLI	MRE11	Protein-coding	Reference		9
RPHHKILDM	NSUN2	Protein-coding	Reference		9
TQKMVLTNY	ERBIN	Protein-coding	Reference		9
APRFPASAA	SP5	Protein-coding	Reference		9
LVSQLVHSL	NIPBL	Protein-coding	Reference		9
LLPPPLPSL	SERAC1	Protein-coding	Reference		9
NVDENVAEL	MPP6	Protein-coding	Reference		9
TVRGSEGLY	EIF2A	Protein-coding	Reference		9
NLPGVNVKL	AHNAK	Protein-coding	Reference		9
VEDINILSL	SOS1	Protein-coding	Reference		9
TPHFSGLAA	TUFM	Protein-coding	Reference		9
SPQQVMGSL	NARF	Protein-coding	Reference		9
SEDEIFTSL	HDHD2	Protein-coding	Reference		9
NEMIEKREF	MICU2	Protein-coding	Reference		9
QLGPVTQEF	APOA1	Protein-coding	Reference		9
KEYLKALAA	TOX4	Protein-coding	Reference		9
DENRKPVSF	SMARCC1	Protein-coding	Reference		9
DTAKIFKGY	NEXN	Protein-coding	Reference		9
QILRALGAY	SYNE4	Protein-coding	Reference		9
LEACVRDVL	QARS1	Protein-coding	Reference		9
TVAVGLYAM	HMOX1	Protein-coding	Reference		9
VVDDLLDQI	BRD9	Protein-coding	Reference		9
YPYLNVSYI	ZCCHC11	3' Overlap dORF	nuORF		9
SEIEAKVRY	TLN1	Protein-coding	Reference		9
MGNILRLLF	PLA2G7	Protein-coding	Reference		9
LAKMLDALL	DNAH10	Protein-coding	Reference		9
QATPLLHAL	HUWE1	Protein-coding	Reference		9
TLLDPSEKY	CYB5R1	Protein-coding	SAAV		9
REHFQSYDL	NAE1	Protein-coding	Reference		9
HPWTVPTVF	C3AR1	Protein-coding	Reference		9
EVAIPLPAR	ALKBH4	Protein-coding	Reference		9
RLFKDQLVY	FBXO7	Protein-coding	Reference		9
FISEIIHQL	TRIM2	Protein-coding	Reference		9
NEQSLEQVF	CIRBP	Protein-coding	Reference		9
KAADTIEAL	ATP11A	Protein-coding	Reference		9
EYEYLLALR	FRYL	Protein-coding	Reference		9
FRTDLITAM	JADE1	Protein-coding	Reference		9
YYFKANVFF	ARPC3	Protein-coding	Reference		9
YTSVERQEW	F3	Protein-coding	Reference		9
MVCVLILPK	ZNF876P	Pseudogene	nuORF		9
SASCTVILK	LRRC61	ncRNA Processed Transcript	nuORF		9
EEIIKAWSV	KYAT3	Protein-coding	Reference		9
RPWGTEIGA	HEY1	Protein-coding	Reference		9
RLPDGFTQL	SCRIB	Protein-coding	Reference		9
DLYESMAAF	PIK3AP1	Protein-coding	Reference		9
KEQDGLIAF	NUP205	Protein-coding	Reference		9
AELEGLVRA	NSF	Protein-coding	Reference		9
AVLLVFANK	AC073610.2	Protein-coding	Reference		9
MSDPYLSSY	YTHDF1	Protein-coding	Reference		9
TEQTAPKIF	P4HB	Protein-coding	Reference		9
APDQPLKAL	CHAC1	Protein-coding	Reference		9
EEHAVEALW	TSC2	Protein-coding	Reference		9
HTADVHGLY	ZBTB8OS	3' dORF	nuORF		9
IENEEPVVL	HIF1AN	Protein-coding	Reference		9
ASVNVADLW	TNKS	Protein-coding	Reference		9
ITAIEAQHL	GYS1	Protein-coding	Reference		9
AICQWERNK	ABHD2	Protein-coding	Reference		9
RLQVGEEVW	C1QC	Protein-coding	Reference		9
VEDITGLRL	DSP	Protein-coding	Reference		9
YRINLQMRL	INO80B	Protein-coding	Reference		9
VYVAAVREF	WDR75	Protein-coding	Reference		9
KVFNRYLEV	PTPA	Protein-coding	Reference		9
STCEFVRTL	BTRC	Protein-coding	Reference		9
DEKDFYLYY	DDX24	Protein-coding	Reference		9
LFIATSQKF	NCAPH2	Protein-coding	Reference		9
SQSSVVYEI	FAT1	Protein-coding	Reference		9
DSLRLRWLR	NSUN3	Protein-coding	Reference		9
FPVESEAVM	SRA1	Protein-coding	Reference		9
GEDIMKVSL	ZNF112	Protein-coding	Reference		9
ERLELLLQK	STAG2	Protein-coding	Reference		9
FSAPSALRV	PPP2R3C	Protein-coding	Reference		9
VPANIRPVL	FER1L6	Protein-coding	Reference		9
SADRTVKLW	CORO7-PAM16	Protein-coding	Reference		9
SPYGSLNNI	ZCCHC24	Protein-coding	Reference		9
AAWLQVLPV	TMEM87A	Protein-coding	Reference		9
FVPDQKEEL	EPB41L4A	Protein-coding	Reference		9
SSNADWVTK	AL645922.1	Protein-coding	Reference		9
FSDSKIQKY	NIPBL	Protein-coding	Reference		9
AAFQEAFYV	FAF1	Protein-coding	Reference		9
QLSLRTVSL	NPM1	Protein-coding	Reference		9
NVANLISIF	IER5	Protein-coding	Reference		9
NIWGNSTEY	ITGA11	Protein-coding	Reference		9
APSYRTLEL	DENND2B	Protein-coding	Reference		9
QENGSLVEI	RPL9	Protein-coding	Reference		9
NNEQLPMLG	CD74	Protein-coding	Reference		9
AASFRLPAF	COL18A1	Protein-coding	Reference		9
QESNIARTL	JPH2	Protein-coding	Reference		9
AEGKPLALP	PIK3C3	Protein-coding	Reference		9
ISADDISIL	SYNE1	Protein-coding	Reference		9
VETEDGYIL	LIPA	Protein-coding	Reference		9
GVSLMTVPK	IMPACT	5' Overlap uORF	nuORF		9
APINSLLQM	ADGRF5	Protein-coding	Reference		9
YQSNVVVKY	OLFM2	Protein-coding	Reference		9
AADPLASKL	COPB1	Protein-coding	Reference		9
TVAEHVEAI	SCARF1	Protein-coding	Reference		9
IVYPSGKVY	OBSL1	Protein-coding	Reference		9
RIVELFRNL	STAT3	Protein-coding	Reference		9
IGFKGILLF	ACADVL	Protein-coding	Reference		9
EENTLVQNY	BTAF1	Protein-coding	Reference		9
VSFDKACEF	TLN1	Protein-coding	Reference		9
APMSVNLDA	CTC-454I21.3	3' dORF	nuORF		9
HEALRQIYL	CPT1A	Protein-coding	Reference		9
LPYVGMVTI	SEC11C	Protein-coding	Reference		9
ALSPNHRIY	E2F8	Protein-coding	Reference		9
AEQASILSL	ILF2	Protein-coding	Reference		9
FAGDDAPRA	POTEF	Protein-coding	Reference		9
AVYNNIMRR	IFIH1	Protein-coding	Reference		9
TYVKDLNCL	TIAM1	Protein-coding	Reference		9
VQYPSSINL	LAMC1	Protein-coding	Reference		9
KPAEFTIDA	FLNC	Protein-coding	Reference		9
VVRNMTSEF	GGT1	Protein-coding	Reference		9
GRIPGIYGR	SMC4	Protein-coding	Reference		9
IYTEVRELV	CKAP4	Protein-coding	Reference		9
SLSPSLLGY	NFATC2	Protein-coding	Reference		9
APYARPNFL	GALNT4	Protein-coding	Reference		9
YLNQTVTEF	USP47	Protein-coding	Reference		9
ATDPSARTL	ASNS	Protein-coding	Reference		9
ALDDTVLQV	CHSY3	Protein-coding	Reference		9
WATQGLAVA	MANF	Protein-coding	Reference		9
SVDETILLM	POLE2	Protein-coding	Reference		9
RQDSAAVGF	CTTN	Protein-coding	Reference		9
FADQAEILL	NUP210	Protein-coding	Reference		9
IIVDIFHGL	USP15	Protein-coding	Reference		9
TAVGSFILK	ANAPC4	Protein-coding	Reference		9
NVAEFVCKY	TRIM13	Protein-coding	Reference		9
DEFSHIMAM	FBXO4	Protein-coding	Reference		9
NEVEQRHTL	TPR	Protein-coding	Reference		9
NLDPNSAYY	SLU7	Protein-coding	Reference		9
VFPKEPVEL	HLA-DPA1	Protein-coding	Reference		9
SMFPIPSQF	GNPTAB	Protein-coding	Reference		9
RLDEAAQRL	XAB2	Protein-coding	Reference		9
LQDICPLLY	NUP155	Protein-coding	Reference		9
AEVPARPAP	MAGI3	Protein-coding	Reference		9
ISGPISTSK	SPECC1L	Protein-coding	Reference		9
YIVEQIPTY	PLBD1	Protein-coding	Reference		9
SYTSVLSRL	EPG5	Protein-coding	Reference		9
LPCGHTQTV	A2M	Protein-coding	Reference		9
LDADIYSAI	C12orf29	Protein-coding	Reference		9
YSEKIVDMY	MYH11	Protein-coding	Reference		9
IEVAKTQAL	TRIM65	Protein-coding	Reference		9
AEIRAINEA	ANXA6	Protein-coding	Reference		9
ITKADAAEF	CBLB	Protein-coding	Reference		9
SAEPLSKPW	IMPG2	Protein-coding	Reference		9
SSITASLRF	TUBA1C	Protein-coding	Reference		9
FEMATRAAL	RHOA	Protein-coding	Reference		9
LYQKVAQEI	ELMO1	Protein-coding	Reference		9
EPLRLGVGA	TYMP	Protein-coding	Reference		9
EVAIRLLEM	KSR1	Protein-coding	Reference		9
YPQQLNPEA	MAF	Protein-coding	Reference		9
TPLSASTKM	ERN1	Protein-coding	Reference		9
DTIPNIMFF	CHRNA1	Protein-coding	Reference		9
TLHGLQQYY	DDX39B	Protein-coding	Reference		9
YDFLIAEKV	SLC12A8	Protein-coding	Reference		9
HPNEGALVL	PACS1	Protein-coding	Reference		9
KYISKPENL	CAB39	Protein-coding	Reference		9
FQNEVARQL	ERP44	Protein-coding	Reference		9
GSTTVRVSW	PTPRF	Protein-coding	Reference		9
LADVTHLLL	ZYG11B	Protein-coding	Reference		9
TMFVQRQVF	XRCC5	Protein-coding	Reference		9
ALDQEIIEV	AC245033.1	Protein-coding	Reference		9
TTSNFTFSK	MCM3AP	Protein-coding	Reference		9
SYSHIMALI	FDPS	Protein-coding	Reference		9
AEGHYTVSY	SPART	Protein-coding	Reference		9
NRKPSPQDI	RNF213	Protein-coding	Reference		9
HLDMVLPEV	IP6K1	Protein-coding	Reference		9
NEKAVHADF	COPS9	Protein-coding	Reference		9
SARTPGPAV	COX5A	Protein-coding	Reference		9
SELIRHQKI	ZNF605	Protein-coding	Reference		9
TEADAEKTF	NCL	Protein-coding	Reference		9
IYRAQLELF	FAM126B	Protein-coding	Reference		9
SEVDLTRSF	GMPR2	Protein-coding	Reference		9
TEIEHKVAF	SYNE2	Protein-coding	Reference		9
ITVGDIGPK	ACOX1	Protein-coding	Reference		9
ALDVLTHVL	BCAP31	Protein-coding	Reference		9
SEHVKLEQL	ARHGAP1	Protein-coding	Reference		9
AELDKTNKF	ARHGAP26	Protein-coding	Reference		9
SVYGSLASV	HMGCS1	Protein-coding	Reference		9
EVTEFGNKY	PTGES2	Protein-coding	Reference		9
VSDSSALNL	ADAR	Protein-coding	Reference		9
HAAKVILQV	RNF213	Protein-coding	Reference		9
FYVESRSMF	VPS35L	Protein-coding	Reference		9
NVAYAQGVV	MS4A15	Protein-coding	Reference		9
NTKPEILTY	KIT	Protein-coding	Reference		9
EYSLIQETI	TLN2	Protein-coding	Reference		9
VPSEPGRLA	ITGB4	Protein-coding	Reference		9
CPLLKPWAL	ALDOA	Protein-coding	Reference		9
SEADEEFYL	CENPC	Protein-coding	Reference		9
REAQIMHQL	ZAP70	Protein-coding	Reference		9
FVDPGERLY	NCK1	Protein-coding	Reference		9
TTFTALTEK	FGF1	Protein-coding	Reference		9
AACSKFFYK	ZNF131	Protein-coding	Reference		9
EYFESPFTI	MT-CO3	Protein-coding	Reference		9
KPAREFRAL	COG1	Protein-coding	Reference		9
VPVFRNLSL	MFSD12	Protein-coding	Reference		9
QQAWPLEGF	TTC17	Protein-coding	Reference		9
RTSEIYVHR	DDX24	Protein-coding	Reference		9
STPENYHYL	MYO10	Protein-coding	Reference		9
MAAAGNYAW	RTCB	Protein-coding	Reference		9
PSSSPTHLW	FAM117B	Protein-coding	Reference		9
LPPPPGGKT	NECAP2	Protein-coding	Reference		9
VEADDVRAW	TRIM8	Protein-coding	Reference		9
TTNDIVISK	IK	Protein-coding	Reference		9
EFLAHARGR	VPS51	Protein-coding	Reference		9
QSLTHILAL	CCHCR1	Protein-coding	Reference		9
VTHEFNLNK	ITGA1	Protein-coding	Reference		9
VADSVLTKV	RNF213	Protein-coding	Reference		9
NIIHNLGMY	ORMDL1	Protein-coding	Reference		9
TINAAHVEY	TUFM	Protein-coding	Reference		9
SVVGKINKV	THBS3	Protein-coding	Reference		9
SFHNIHNTF	BUB3	Protein-coding	Reference		9
LPAPNTATV	ATF7IP	Protein-coding	Reference		9
HSASLYTRW	ASH1L	Protein-coding	Reference		9
LSLLPLSEK	PLEC	Protein-coding	Reference		9
FVFLGLTDN	OR4E2	Protein-coding	Reference		9
QEEPVQPLL	SLC7A6OS	Protein-coding	Reference		9
APLPGGPRA	SLC22A18	Protein-coding	Reference		9
MFVGVGASR	YME1L1	Protein-coding	Reference		9
AVYDVFVFH	TMTC2	Protein-coding	Reference		9
DYLKELFRR	RNGTT	Protein-coding	Reference		9
APHQPGPSL	CX3CL1	Protein-coding	Reference		9
FYATSIFQL	STK36	Protein-coding	Reference		9
TLNRIMVSR	ANXA3	Protein-coding	Reference		9
GTQPYFFNK	MTX2	Protein-coding	Reference		9
SFHVISQHF	ATP13A4	Protein-coding	Reference		9
QELLDEAEL	FAM167B	Protein-coding	Reference		9
AAFFHGQAL	CP	Protein-coding	Reference		9
EYNEGLVKR	SRCAP	Protein-coding	Reference		9
REIQELGQL	VPS16	Protein-coding	Reference		9
NYLKDGPYI	PRPF8	Protein-coding	Reference		9
DYIEPALYR	KDM4A	Protein-coding	Reference		9
MVVEERCVY	PRELID1	Protein-coding	Reference		9
SVWDLTFDK	USP40	Protein-coding	Reference		9
KPHLFPVTV	FLVCR2	Protein-coding	Reference		9
WVDKNRLAL	KAT8	Protein-coding	Reference		9
SALFQHITA	JKAMP	Protein-coding	Reference		9
AAFDKIQQL	CPSF2	Protein-coding	Reference		9
YAITTLHNL	CTNNB1	Protein-coding	Reference		9
FPGDHSVAI	OVCH1-AS1	Antisense	nuORF		9
RTFRDHIMF	USP6NL	Protein-coding	Reference		9
KPLAGAKIV	AHCYL2	Protein-coding	Reference		9
SPIIGKDVL	EPB41L1	Protein-coding	Reference		9
IPATQSQKI	LAMB3	Protein-coding	Reference		9
KARDVPLEM	BARX2	Protein-coding	Reference		9
NPDLRRNVL	TCEA2	Protein-coding	Reference		9
HDSLSVGSF	HECTD1	Protein-coding	Reference		9
MTQNRVFLR	DOCK5	Protein-coding	Reference		9
EVHSSFIHR	BMP7	Protein-coding	Reference		9
VYLDKFIRL	GNL3L	Protein-coding	Reference		9
MPPPPLQHV	CBLL1	Protein-coding	Reference		9
NTIDSTSSF	CABLES1	Protein-coding	Reference		9
DEVTKRFSA	GPAT4	Protein-coding	Reference		9
QEFSFFDKV	SIN3B	Protein-coding	Reference		9
PYVDRQNRI	PLEKHA2	Protein-coding	Reference		9
SPYDVQKIV	IL17RE	Protein-coding	Reference		9
LIFTESKRK	N4BP2L2	Out-of-Frame	nuORF		9
RAFLIRELF	IFI30	Protein-coding	Reference		9
FLNDQAMLY	TRAPPC8	Protein-coding	Reference		9
LPLTPLPVG	TLE5	Protein-coding	Reference		9
QSDTRTIYV	ATP11B	Protein-coding	Reference		9
VFVVDSAAF	SRPRB	Protein-coding	Reference		9
KYGSVIQLL	ITPR3	Protein-coding	Reference		9
AAPCAVSYL	CRTAP	Protein-coding	Reference		9
TVYLRDIAL	FASTKD2	Protein-coding	Reference		9
YSIHQIAQM	ATG4B	Protein-coding	Reference		9
MEDVVLVRI	ETNK1	Protein-coding	Reference		9
IYSVNKEQL	XIAP	Protein-coding	Reference		9
SRAGIATQF	ZNF148	Protein-coding	Reference		9
TEYPKIRTF	BBOF1	Protein-coding	Reference		9
ASCEVLTVK	PPM1H	Protein-coding	Reference		9
NPNMRLSQL	CCDC124	Protein-coding	Reference		9
NRLKNAFVK	GATAD2B	Protein-coding	Reference		9
NQTPAHVYY	U2SURP	Protein-coding	Reference		9
SVGPVSPNR	LILRB2	Protein-coding	Reference		9
DEEETYRLW	POLR2E	Protein-coding	Reference		9
EEQQRLLLY	MED12	Protein-coding	Reference		9
APLPLPSEF	GORASP2	Protein-coding	Reference		9
STMAIIVNK	XPO1	Protein-coding	Reference		9
KVRAELERW	SLMAP	Protein-coding	Reference		9
IYPAVCTNI	SLC29A3	Protein-coding	SAAV		9
GPYLLGVKA	IREB2	Protein-coding	Reference		9
QEIEFDTSL	FER	Protein-coding	Reference		9
TAVGHALVL	COL6A3	Protein-coding	Reference		9
ITNEIVDYI	TPP1	Protein-coding	Reference		9
ATFLDPRYK	ZBED1	Protein-coding	Reference		9
QPVSTPVTV	PPP6C	Protein-coding	Reference		9
FAPNQTREL	EPB41L1	Protein-coding	Reference		9
QPHHIGVTI	NFIX	Protein-coding	Reference		9
KVTDDLVCL	SRP9	Protein-coding	Reference		9
FLAKMTNGF	VCP	Protein-coding	Reference		9
FLDPRPLTV	CYP1B1	Protein-coding	Reference		9
SGPDIARSV	EPS8L2	Protein-coding	Reference		9
VYLVAGKLF	RAI1	Protein-coding	Reference		9
FLNSIYTQL	MUC5B	Protein-coding	Reference		9
TYYGSFVTR	EIF3H	Protein-coding	Reference		9
LFIQGKLLF	ARMCX6	Protein-coding	Reference		9
NLDNPIQTV	NOMO2	Protein-coding	Reference		9
NVDEIFLKL	RAB12	Protein-coding	Reference		9
IPFGTPIVV	SFXN5	Protein-coding	Reference		9
IRAAPPPLF	CTSA	Protein-coding	Reference		9
VPFLRQVVP	RRP36	Protein-coding	Reference		9
GRTELAIKL	VPS16	Protein-coding	Reference		9
NIIPVIAKA	SEPTIN3	Protein-coding	Reference		9
RIISEINRL	EMILIN1	Protein-coding	Reference		9
MSYPAKVTL	TMEM38B	Protein-coding	Reference		9
MPMSRVSTV	ARMCX5	Protein-coding	Reference		9
REEPLTPRL	INPPL1	Protein-coding	Reference		9
AVDHINAVI	IQGAP2	Protein-coding	Reference		9
FPYLYNNLP	PRPF8	Protein-coding	Reference		9
DGKLSIQCY	HMGCS1	Protein-coding	Reference		9
LSAPLHPEF	CCDC92	Protein-coding	Reference		9
NAIANASTL	SNRPA1	Protein-coding	Reference		9
YMIAHITGL	TYMS	Protein-coding	Reference		9
VPSTERMVL	UBTF	Protein-coding	Reference		9
TPRIPSRLL	EFNA5	Protein-coding	Reference		9
PRAGTEIRF	AAR2	Protein-coding	Reference		9
QVQRIFRVK	NYNRIN	Protein-coding	Reference		9
EAYGFVARI	VWF	Protein-coding	Reference		9
RSPSAPLAL	HPS1	Protein-coding	Reference		9
LMDIFGDRY	GIMAP4	Protein-coding	Reference		9
SFHRVHTAF	SPTB	Protein-coding	Reference		9
EVVEKYEIY	NUF2	Protein-coding	Reference		9
VLRGAIETY	ASPH	Protein-coding	Reference		9
REHFRTIGL	JRK	Protein-coding	Reference		9
VIGPELVHV	DLG1	Protein-coding	Reference		9
DGYAFQNLI	TLK2	Protein-coding	Reference		9
AVPIYSSAL	RREB1	Protein-coding	Reference		9
AVFHTLIAY	ANKH	Protein-coding	Reference		9
ISREWTQKY	UBE2D3	Protein-coding	Reference		9
ELIAKIPNF	SETSIP	Protein-coding	Reference		9
AVDRAIMEY	ABCA3	Protein-coding	Reference		9
VYSDYLQTI	PCED1B	Protein-coding	Reference		9
LLVEEIHRL	ABRACL	Protein-coding	Reference		9
SPLFLHFVI	TNS3	Protein-coding	Reference		9
LLDLALEGM	UGCG	Protein-coding	Reference		9
TESPQRVII	CCDC47	Protein-coding	Reference		9
LPSGASPRV	PLEKHG5	Protein-coding	Reference		9
STVHEILCK	ANXA2	Protein-coding	Reference		9
NLDKNTMGY	DNAJC11	Protein-coding	SAAV		9
IARNLTQQL	PLIN2	Protein-coding	Reference		9
YPNKPPTVR	UBE2B	Protein-coding	Reference		9
GPYKIILTA	GANAB	Protein-coding	Reference		9
TETELALKY	VWA2	Protein-coding	Reference		9
HPSLLPHSA	ZFHX3	Protein-coding	Reference		9
TLTQGGVTY	FHL3	Protein-coding	Reference		9
VIRNIVEAA	RPS26	Protein-coding	Reference		9
DELLQTRVL	CASP1	Protein-coding	Reference		9
LVADKYWKK	PRCP	Protein-coding	Reference		9
KPPVNGSYF	AP001273.2	Protein-coding	Reference		9
AEAEAAVGL	ZNF574	Protein-coding	Reference		9
APRYQHIGL	ITGAM	Protein-coding	Reference		9
GPYIALRSI	POU5F2	Protein-coding	Reference		9
SEVGKEEFL	NUP160	Protein-coding	Reference		9
YPLTQLVVV	ABHD2	Protein-coding	Reference		9
VETGEIVAL	CDK20	Protein-coding	Reference		9
TSLGYQVGK	ZNF317	Protein-coding	Reference		9
SLYIANHAY	ALDOC	Protein-coding	Reference		9
SEFGLKISF	CTH	Protein-coding	Reference		9
QEKEDLQEL	LMNA	Protein-coding	Reference		9
SMPQDFRPV	PARD6B	Protein-coding	Reference		9
LVRKDLQNF	S100A9	Protein-coding	Reference		9
TAAPSPLRL	CHPF	Protein-coding	Reference		9
READLPDNI	REST	Protein-coding	Reference		9
VVTVENPKF	PSMA6	Protein-coding	Reference		9
KLMTALVNV	STAG2	Protein-coding	Reference		9
VLDLEFNYL	TLR8	Protein-coding	Reference		9
TAKNVEVTV	DOCK1	Protein-coding	Reference		9
SARWAQEAY	SKI	Protein-coding	Reference		9
SAFYRKYEL	VPS16	Protein-coding	Reference		9
SPFENTENA	PPP6R3	Protein-coding	Reference		9
SVLDIETRK	WDR36	Protein-coding	Reference		9
APMRPSYSA	TNS1	Protein-coding	Reference		9
FLIPLVRTL	NBEAL1	Protein-coding	Reference		9
SETPVGASI	MUC16	Protein-coding	Reference		9
DVKPSWTTR	TMEM237	Protein-coding	Reference		9
FAHCTVITI	ABCC2	Protein-coding	Reference		9
RYDPFSNTW	KLHL35	Protein-coding	Reference		9
ATLWGGLLR	TMEM9B	Protein-coding	Reference		9
QETEVLYQL	HIF3A	Protein-coding	Reference		9
FVNPGVVEF	TTC14	Protein-coding	Reference		9
SETPVDVRV	APLP2	Protein-coding	Reference		9
APLEFIEKA	CYP39A1	Protein-coding	Reference		9
PYLVDTGMF	RDH10	Protein-coding	Reference		9
FPDGTIVRV	CENPJ	Protein-coding	Reference		9
AQLNAFLSK	RNF213	Protein-coding	Reference		9
IYKWITDNF	FOXJ1	Protein-coding	Reference		9
AEVTELHVI	RNF213	Protein-coding	Reference		9
MPLLKSEVA	EXOSC10	Protein-coding	Reference		9
FAPPNTPVV	FAT1	Protein-coding	Reference		9
EYVRTLYDF	CRKL	Protein-coding	Reference		9
YQTAISENY	CAPZA1	Protein-coding	Reference		9
IIIDSVPEV	ZHX3	Protein-coding	Reference		9
HPWASLIRA	ERMP1	Protein-coding	Reference		9
IEDPGEHHF	GALC	Protein-coding	Reference		9
MTNGFHMTW	TPGS2	Protein-coding	Reference		9
GLVPAAPPK	MAP4	Protein-coding	Reference		9
ASVHDAVTF	SLC26A6	Protein-coding	Reference		9
DHALRTISY	APBA2	Protein-coding	Reference		9
TYALGIYHL	RER1	Protein-coding	Reference		9
SAFPFLQEY	GSTA4	Protein-coding	Reference		9
GPREAVSGL	TMEM39B	Protein-coding	Reference		9
KEDSDEVHL	LSP1	Protein-coding	Reference		9
EAVIWEVLR	TRO	Protein-coding	Reference		9
FEEGDIIYI	OSTF1	Protein-coding	Reference		9
SEVKPEVSL	ARMCX1	Protein-coding	Reference		9
QVDAQLLTV	RNF40	Protein-coding	Reference		9
APLEIVSKL	CMIP	Protein-coding	Reference		9
REYWNEQSA	TRAM2	Protein-coding	Reference		9
LPRIEAASM	LRP1	Protein-coding	Reference		9
SVFRDLVIK	KPNA2	Protein-coding	Reference		9
HRTGLYNYY	SERPINH1	Protein-coding	Reference		9
AEHFLEQQM	CCT3	Protein-coding	Reference		9
TQNGPVFAK	CRKL	Protein-coding	Reference		9
DAFWNSSKY	GPAT4	Protein-coding	Reference		9
FLREYLYVY	TRAPPC8	Protein-coding	Reference		9
VYPGYYFTF	MBOAT1	Protein-coding	Reference		9
ISVAEVEKW	MTR	Protein-coding	Reference		9
RDAARYHFF	AC097637.1	Protein-coding	Reference		9
GRLDLQRSL	FAM53B	Protein-coding	Reference		9
MPHQTPNQI	MASTL	Protein-coding	Reference		9
TYESIFSHF	IL10RA	Protein-coding	Reference		9
SDLPRGGCL	STARD8	Protein-coding	Reference		9
ASFIQHQKW	ZNF619	Protein-coding	Reference		9
EPVEPLTRA	WDR91	Protein-coding	Reference		9
GSAANSFHF	EEF2K	Protein-coding	SAAV		9
QMLPSSITM	TOX4	Protein-coding	Reference		9
QETLGKGTY	NUAK1	Protein-coding	Reference		9
SIPELQNFL	RASSF5	Protein-coding	Reference		9
WEKQESIVL	SMARCAD1	Protein-coding	Reference		9
IVDNPADFY	DNTTIP2	Protein-coding	Reference		9
ISNEFIMLI	SIPA1L2	Protein-coding	Reference		9
LLDNDHYAM	LONP2	Protein-coding	Reference		9
IYQEVWNLF	PI4KA	Protein-coding	Reference		9
IEDDLVSAL	PUS1	Protein-coding	Reference		9
NEIVKIQSL	IQGAP2	Protein-coding	Reference		9
TLNAIALQY	LYSMD3	Protein-coding	Reference		9
DFYKPGTSY	SPON1	Protein-coding	Reference		9
ADLFRLIAF	RIN2	Protein-coding	Reference		9
EVASLEALR	FN3K	Protein-coding	Reference		9
TVVNFLIRV	TRRAP	Protein-coding	Reference		9
SSNGSVYTW	ABCA1	Protein-coding	Reference		9
SQHQAIERF	IL32	Protein-coding	Reference		9
GYPSLQNSF	SEC24A	Protein-coding	Reference		9
YYSNLHQTF	METTL18	Protein-coding	Reference		9
MPLGTIHCI	OSBP	Protein-coding	Reference		9
VTFRDPLLK	SHANK3	Protein-coding	Reference		9
QRIQLAEKF	CMTR1	Protein-coding	Reference		9
VFKQINNYI	DOCK9	Protein-coding	Reference		9
SVFAFGENK	RCC2	Protein-coding	Reference		9
MYKLYPNAR	SPG21	Protein-coding	Reference		9
LATTILQHW	PRKDC	Protein-coding	Reference		9
AEDSALTKL	TRRAP	Protein-coding	Reference		9
IPARFAGVL	VWF	Protein-coding	Reference		9
ATAELTIAK	CNTRL	Protein-coding	Reference		9
LLQEPPRTV	PAWR	Protein-coding	Reference		9
LYQEYNAYL	SYMPK	Protein-coding	Reference		9
HDLLKLKKF	VPS4B	Protein-coding	Reference		9
GEYEWVHKP	RPF1	Protein-coding	Reference		9
EEVQRKLGF	IFI44	Protein-coding	Reference		9
GLPSGWAKF	USP8	Protein-coding	Reference		9
MSPLSETEM	MAP4	Protein-coding	Reference		9
LEAAKSIAA	TLN2	Protein-coding	Reference		9
TVIENIHTI	USP24	Protein-coding	Reference		9
KAQLRFFEF	KIF16B	Protein-coding	Reference		9
KVAVVLIQK	TRAPPC11	Protein-coding	Reference		9
MMDTVISLL	STAG2	Protein-coding	Reference		9
GTIKDIVTR	IARS1	Protein-coding	Reference		9
NLEIDPNAQ	KRT84	Protein-coding	Reference		9
RSFPSVREL	TYK2	Protein-coding	Reference		9
EGKDLFTQR	CDC25A	Protein-coding	Reference		9
ISIKDIFAA	FAM114A1	Protein-coding	Reference		9
FVSGVIVKI	LARP7	Protein-coding	Reference		9
TEDEIATIL	STK4	Protein-coding	Reference		9
MTREEFLER	TPGS1	Protein-coding	Reference		9
KEQEPMPTV	JPT2	Protein-coding	Reference		9
IQSRIVYYL	PFKFB3	Protein-coding	Reference		9
AELERTNKF	ARHGAP10	Protein-coding	Reference		9
RPYEPINSI	GTF3C2	Protein-coding	Reference		9
NPLHVGAEA	BOD1L1	Protein-coding	Reference		9
FFYQRLVEF	NME6	Protein-coding	Reference		9
EVVTNHAGF	PLTP	Protein-coding	Reference		9
SPQNVPEKL	ADD3	Protein-coding	Reference		9
APAPKAYVL	PGP	Protein-coding	Reference		9
KYSLIKGNF	S100A8	Protein-coding	Reference		9
VLLDSSLEY	CCT3	Protein-coding	Reference		9
RTYPVQEYF	DHX9	Protein-coding	Reference		9
IAEEQQRIL	DPYSL2	Protein-coding	Reference		9
SIASFVTVK	POGZ	Protein-coding	Reference		9
ELQRFYSLR	SNX29	Protein-coding	Reference		9
IYPKLLDNF	AIG1	Protein-coding	Reference		9
NIASLVRLV	KCTD2	Protein-coding	Reference		9
ATELQSMMY	SUPT3H	Protein-coding	Reference		9
DAFERIDSF	TMF1	Protein-coding	Reference		9
VEKIGEEFL	PYGB	Protein-coding	Reference		9
SEASFQEAL	GCLM	Protein-coding	Reference		9
EEFNREMFW	CCNDBP1	Protein-coding	Reference		9
QELDDILKF	CHD3	Protein-coding	Reference		9
NLMSASSVF	SCOC	Protein-coding	Reference		9
LTLVEPILK	TMEM9B	Protein-coding	Reference		9
MALATKTEV	MAP4	Protein-coding	Reference		9
NSELSCQLY	TYMS	Protein-coding	Reference		9
HLPDFVKQL	CEP350	Protein-coding	Reference		9
VSDTVVEPY	AC092143.1	Protein-coding	Reference		9
FTIARYMEL	ZSWIM5	Protein-coding	Reference		9
TPQGPPEIY	CDV3	Protein-coding	Reference		9
QLRVEELEM	GLG1	Protein-coding	Reference		9
EIITNTLSF	TBXAS1	Protein-coding	Reference		9
FYGKSLLEL	NASP	Protein-coding	Reference		9
KEFENPEVP	RAD21	Protein-coding	Reference		9
YEYDFERGR	BTK	Protein-coding	Reference		9
QGLLDRETW	EPPK1	Protein-coding	Reference		9
TILEEAKEL	DIAPH1	Protein-coding	Reference		9
EVYIIAVQR	HEATR5A	Protein-coding	Reference		9
SYLQAANAL	COL6A3	Protein-coding	Reference		9
YSYGACVAF	FASN	Protein-coding	Reference		9
VEAKPELSL	AKAP9	Protein-coding	Reference		9
TAPPGVLKI	RASIP1	Protein-coding	Reference		9
IIVGNPKAL	UPF1	Protein-coding	Reference		9
NPRLWYAAL	SERINC3	Protein-coding	Reference		9
NLDAATYQV	AC118553.2	Protein-coding	Reference		9
WTEKMMDKY	CPA3	Protein-coding	Reference		9
KPFSDIIEP	PPARD	Protein-coding	Reference		9
AEVEQKLQL	CCAR1	Protein-coding	Reference		9
EALKQLAEW	CHMP4A	Protein-coding	Reference		9
KVNESSLNW	CNN3	Protein-coding	Reference		9
SPICDFLEL	CCAR2	Protein-coding	Reference		9
KYGIQMPAF	IQGAP1	Protein-coding	Reference		9
TWTPSALKF	COL6A2	Protein-coding	Reference		9
TRNNFAVGY	VDAC2	Protein-coding	Reference		9
TQSPSLVQY	UBAP2L	Protein-coding	Reference		9
ASATVAIPK	HDLBP	Protein-coding	Reference		9
RVHPEEQGW	MLPH	Protein-coding	Reference		9
TEVIFKVAL	TBC1D4	Protein-coding	Reference		9
YEELVRMVL	MYL6	Protein-coding	Reference		9
VEEQRSVIL	OSBPL11	Protein-coding	Reference		9
AVAKPFITY	KARS1	Protein-coding	Reference		9
KSTDVAKTF	LCP1	Protein-coding	Reference		9
SRLPRQLFL	LMF2	Protein-coding	Reference		9
AACGGHVEL	ANKHD1-EIF4EBP3	Protein-coding	Reference		9
QLSEVFIQL	SMARCA4	Protein-coding	Reference		9
DILFVRTSY	USP9X	Protein-coding	Reference		9
AQNGIPLRI	PEG10	Protein-coding	Reference		9
FTPDHVVYA	CAVIN1	Protein-coding	Reference		9
ETALLVDRY	CSTF3	Protein-coding	Reference		9
SEFYEPEAL	RUFY1	Protein-coding	Reference		9
AEYIENYCL	FAR1	Protein-coding	Reference		9
YYISASRFW	MRPS10	Out-of-Frame	nuORF		9
AEEVGVEHL	PSMD7	Protein-coding	Reference		9
REQNEKYYL	SIN3A	Protein-coding	Reference		9
YSQKDPLIL	SLC38A5	Protein-coding	Reference		9
ELDRQIKSF	SPTAN1	Protein-coding	Reference		9
IPNSPFTVM	FLNB	Protein-coding	Reference		9
RYSPSPLSM	PDK4	Protein-coding	Reference		9
LLEDSARVL	FOXO3	Protein-coding	Reference		9
HFYGKAIEL	SGTA	Protein-coding	Reference		9
KGAEVILNY	YAE1	Protein-coding	Reference		9
QVDDLKYEL	MTG2	Protein-coding	Reference		9
SYGSVFKAI	STK3	Protein-coding	Reference		9
CRTFHTIGF	ZFP36L2	Protein-coding	Reference		9
YIYEHREEF	PLA2G6	Protein-coding	Reference		9
SRTSVQPTF	UBR4	Protein-coding	Reference		9
SESPWLHAP	FCMR	Protein-coding	Reference		9
NYAFKIYDF	CIB2	Protein-coding	Reference		9
ISNDLYLTL	DOCK3	Protein-coding	SAAV	Neoantigen	9
EMKQIIKIR	RUVBL1	Protein-coding	Reference		9
GAAPPTPPR	LTBP2	Protein-coding	Reference		9
LPPSANTSV	TMEM116	Protein-coding	Reference		9
ISHSWEESF	FAM122A	Protein-coding	Reference		9
ETIAKYEIM	VPS26A	Protein-coding	Reference		9
AVFQQLFQK	VIL1	Protein-coding	Reference		9
AVRLIMDSL	MFN2	Protein-coding	Reference		9
KEASDPFSL	NCAPG2	Protein-coding	Reference		9
ARAELEMRL	NUMA1	Protein-coding	Reference		9
SVADLAFAH	EDC4	Protein-coding	Reference		9
RATHRLLLL	GNAS	Protein-coding	Reference		9
EVFYQTQGR	RNPEPL1	Protein-coding	Reference		9
TLKIGDHKF	KLHL18	Protein-coding	Reference		9
LPYPAPEGI	BCOR	Protein-coding	Reference		9
YQGEGSDEL	HCLS1	Protein-coding	Reference		9
TQAPIFISF	OXA1L	Protein-coding	Reference		9
RDIEHLTSL	ENPP2	Protein-coding	Reference		9
YTAPQPGKY	FLNA	Protein-coding	Reference		9
HARDFTVSA	EIF4A2	Protein-coding	Reference		9
IAGTVVGHW	FAM120A	Protein-coding	Reference		9
RSHYFEVEI	SPRYD3	Protein-coding	Reference		9
PLFAYIQEF	ARRDC3	Protein-coding	Reference		9
IELLNALRY	TGFBI	Protein-coding	Reference		9
GIVAHIQEV	CCDC88C	Protein-coding	Reference		9
REPVEHYRL	TMEM86A	Protein-coding	Reference		9
LPVSLPTHA	ADCY7	Protein-coding	Reference		9
DLWKRLQQY	COG5	Protein-coding	Reference		9
DALHQATAV	ZBTB46	Protein-coding	Reference		9
KQFHLTPVM	NMT1	Protein-coding	Reference		9
AWIEHVHVI	EIF2AK1	Protein-coding	Reference		9
LELIGHAVA	IFIT2	Protein-coding	Reference		9
EVQSYIRKR	KTN1	Protein-coding	Reference		9
SPLTRSLYV	METTL9	Protein-coding	Reference		9
FVKPAVVTV	TBCB	Protein-coding	Reference		9
LSKETGSSF	INPP4B	Protein-coding	Reference		9
NEETFLKKY	ALB	Protein-coding	Reference		9
QLISIGSSY	KCTD2	Protein-coding	Reference		9
EELDVKHAL	SMC6	Protein-coding	Reference		9
RPRISTSTL	COQ4	Protein-coding	Reference		9
EVISVLQKY	BLM	Protein-coding	Reference		9
YPLYTQITV	B4GALT1	Protein-coding	Reference		9
FPTEGFQRV	NHS	Protein-coding	Reference		9
AEQDIKDSF	ZNF100	Protein-coding	Reference		9
FINSRIITV	NSUN2	Protein-coding	Reference		9
VFKIPSTAY	ABCA1	Protein-coding	Reference		9
SEISQVFEI	STAU1	Protein-coding	Reference		9
ESYKWTDIW	ACVRL1	Protein-coding	Reference		9
RIIDVVYNA	RPS8	Protein-coding	Reference		9
KETLAKAVL	CPNE2	Protein-coding	Reference		9
RLKDVVRAY	GCC1	Protein-coding	Reference		9
FALLPRLEY	ASCC1	Protein-coding	Reference		9
KADPSHFEL	RPS6KA1	Protein-coding	Reference		9
RPESALPVA	PSMB8	Protein-coding	Reference		9
AQNAVRLHY	CTNNB1	Protein-coding	Reference		9
YTAKGELEL	EXO5	Protein-coding	Reference		9
ELYTGKILF	PRPF4B	Protein-coding	Reference		9
FATPFLVVR	COX7C	Protein-coding	Reference		9
QRNLYIAGF	BCAP31	Protein-coding	Reference		9
ILPVHITSL	NOA1	Protein-coding	Reference		9
KLYAKAEAL	BROX	Protein-coding	Reference		9
FPAVGMHSL	SPRYD3	Protein-coding	Reference		9
TEAVKEITL	ATG3	Protein-coding	Reference		9
EEFPQTLSL	CEP68	Protein-coding	Reference		9
YIIQNIPGF	TSPYL1	Protein-coding	Reference		9
YPDYKYRPR	SOX4	Protein-coding	Reference		9
EVANAGIKL	TRIM24	Protein-coding	Reference		9
GEAFTKCGF	ACTR10	Protein-coding	Reference		9
WYSGVNRPR	FAR1	Protein-coding	Reference		9
YPANSIVVV	BRI3	Protein-coding	Reference		9
SYFSGSHMF	CCNJL	Protein-coding	Reference		9
ARIGSTVNM	MFSD1	Protein-coding	Reference		9
FSCSTSLRY	ZNF669	Protein-coding	Reference		9
LSFPYSYEV	FNDC3B	Protein-coding	Reference		9
SAIPYALRV	FGG	Protein-coding	Reference		9
QLDETVEAL	RNF40	Protein-coding	Reference		9
GTAGLLEQW	HMCES	Protein-coding	Reference		9
SEAFLPQSI	CFLAR	Protein-coding	Reference		9
ATNGVLHIL	STAB1	Protein-coding	Reference		9
IPSQPFLTA	MON2	Protein-coding	Reference		9
NTNILKFGY	TMOD3	Protein-coding	Reference		9
SEFKDIEEI	GJB2	Protein-coding	Reference		9
FSEHLGVYR	NECAB3	Protein-coding	Reference		9
SPYMLHTTL	TDRD7	Protein-coding	Reference		9
SYSPYDHKI	CDKAL1	Protein-coding	Reference		9
ASLFSVLVR	BUD23	Protein-coding	Reference		9
FAGFPSAAA	ZFP36L1	Protein-coding	Reference		9
DQIVTKAAY	USP4	Protein-coding	Reference		9
IADGLPVAV	PIM3	Protein-coding	Reference		9
HEEAGIFKL	DMC1	Protein-coding	Reference		9
EYVGKVFRV	CDH5	Protein-coding	Reference		9
VIFQGSIRY	KIAA0930	Protein-coding	Reference		9
GRIDRKIEF	PSMC1	Protein-coding	Reference		9
SLREVEARY	KRT18	Protein-coding	Reference		9
WLDSVVTQV	RFX2	Protein-coding	Reference		9
LEAHTIATL	ZNFX1	Protein-coding	Reference		9
YMKGADVVM	ATP9A	Protein-coding	Reference		9
NPNAMLVNL	IQGAP1	Protein-coding	Reference		9
DVFCIAQSY	NARS1	Protein-coding	Reference		9
AVPEIMDRI	ACSL3	Protein-coding	Reference		9
SEMRYGIEI	OS9	Protein-coding	Reference		9
RSAWAVEFF	QSOX1	Protein-coding	Reference		9
TSEDRFIQY	PDE8A	Protein-coding	Reference		9
LPGDIILKV	LNX1	Protein-coding	Reference		9
SVSPVVHVR	HNRNPLL	Protein-coding	Reference		9
TLYEAVREV	RPL10A	Protein-coding	Reference		9
TLEDRAATL	BCAR3	Protein-coding	Reference		9
RSDFNEIVY	TMEM117	Protein-coding	Reference		9
RADDARQLF	GNAI2	Protein-coding	Reference		9
SPRFVPKEL	KLHDC7A	Protein-coding	Reference		9
FELSRVITL	TTC13	Protein-coding	Reference		9
FPFVDDNEV	NFE2L2	Protein-coding	Reference		9
FPVEVNTVL	PRMT5	Protein-coding	Reference		9
NEIDDERIL	FMNL2	Protein-coding	Reference		9
PTAEDNLEY	CRKL	Protein-coding	Reference		9
VPQRPYMTL	ABCD3	Protein-coding	Reference		9
NAPLFIRAV	FHOD1	Protein-coding	Reference		9
AAPGRWLPL	SLC25A37	5' uORF	nuORF		9
EEDEEALHY	SETSIP	Protein-coding	Reference		9
GSYWKEGRW	SLU7	Protein-coding	Reference		9
VAESGLPAL	WDFY4	Protein-coding	Reference		9
IPVSSHNSL	MEF2C	Protein-coding	Reference		9
KEMEEQVEI	EVI5	Protein-coding	Reference		9
LLPSGFMSL	CD34	Protein-coding	Reference		9
LVIDAVREI	BCAP31	Protein-coding	Reference		9
LEWEGGREP	EFS	Protein-coding	Reference		9
RALQLHLHW	CA9	Protein-coding	Reference		9
IEVSLPEAA	TCAF1	Protein-coding	Reference		9
AAAQHFTAL	SHROOM2	Protein-coding	Reference		9
FSRQRLQAF	KRI1	Protein-coding	Reference		9
SLPKERHRW	CAMTA1	Protein-coding	Reference		9
EVFPEFAAA	OGT	Protein-coding	Reference		9
EYLSDIAYK	WRN	Protein-coding	Reference		9
REMTRLAGF	ABCD3	Protein-coding	Reference		9
AESLGELHY	RP11-73E17.2	Antisense	nuORF		9
YEETRQEVL	TACC1	Protein-coding	Reference		9
SPVEPTVTI	HLA-DQB1	Protein-coding	Reference		9
VELFRTAYF	IRF9	Protein-coding	Reference		9
VTEIDQDKY	FLNA	Protein-coding	Reference		9
FPNEFIVET	ITM2A	Protein-coding	Reference		9
KEVAPPAVL	JAK2	Protein-coding	Reference		9
KEEGVRDVL	IARS1	Protein-coding	Reference		9
GPRIPIWAA	RTL10	Protein-coding	Reference		9
AYVRQFQVI	RAPGEFL1	Protein-coding	Reference		9
TPVASRQSL	RAD18	Protein-coding	Reference		9
GLKPLDVAF	SEPTIN2	Protein-coding	Reference		9
VAMGHIMYF	SLC40A1	Protein-coding	Reference		9
FEDAQGHIW	MMP11	Protein-coding	Reference		9
TALPMVPIV	WRN	Protein-coding	Reference		9
LPADYVPSI	WDR36	Protein-coding	Reference		9
NAAFPFLAY	TFRC	Protein-coding	Reference		9
VEDRGTVVA	UNC45A	Protein-coding	Reference		9
LSVPIIIKY	CHRNB1	Protein-coding	Reference		9
AEGASAPLM	JUP	Protein-coding	Reference		9
SILDVHVNV	TAT	Protein-coding	Reference		9
LSDPVNRAY	PPM1F	Protein-coding	Reference		9
GTYAGPVLW	PIGG	Protein-coding	Reference		9
MPSPVSPKL	AFF4	Protein-coding	Reference		9
GRTSRIAGL	NCSTN	Protein-coding	Reference		9
GEDYTCITF	TOP2B	Protein-coding	Reference		9
AMTYVQSHF	UBR3	Protein-coding	Reference		9
SVLGISTPK	FAM177A1	Protein-coding	Reference		9
RVIEFAAKF	NCAPG	Protein-coding	Reference		9
GYARLIETL	CAMTA2	Protein-coding	Reference		9
GTMEWIMIK	SMIM4	Protein-coding	Reference		9
AEEQNFLQL	CD209	Protein-coding	Reference		9
VSIRTGLEL	PLTP	Protein-coding	Reference		9
YNHLFETKR	FKBP3	Protein-coding	Reference		9
SVYLHPNSY	HDAC6	Protein-coding	Reference		9
ILKSPGSVV	ATP6AP2	Protein-coding	Reference		9
FIAPTGHSL	SEPTIN11	Protein-coding	Reference		9
RQADFVQVL	COG6	Protein-coding	Reference		9
SVNSVAVLR	GIGYF1	Protein-coding	Reference		9
MLANDIARL	EHD1	Protein-coding	Reference		9
NVDEAINFI	ALDH3A2	Protein-coding	Reference		9
RYASINAHL	CSNK1A1	Protein-coding	Reference		9
VAIPSYICY	LPGAT1	Protein-coding	Reference		9
SQSQLFHSV	ARFGEF3	Protein-coding	Reference		9
VPNTKDLSL	GSR	Protein-coding	Reference		9
QEFGVKSAF	RPRD2	Protein-coding	Reference		9
LLMDRVDEM	EIF3H	Protein-coding	Reference		9
VAFLRLEDF	PKN3	Protein-coding	Reference		9
STNLIIHQK	ZNF79	Protein-coding	Reference		9
FLDKELTGL	HMGCR	Protein-coding	Reference		9
SEEIYINQL	ABR	Protein-coding	Reference		9
AIANFTNQK	BMP2K	Protein-coding	Reference		9
AAALKAAAF	KDM5C	5' uORF	nuORF		9
SFFSGHASF	PLPP3	Protein-coding	Reference		9
ELKTYRVLR	AP3M2	5' uORF	nuORF		9
DTVNIASRM	ADCY9	Protein-coding	Reference		9
WEQGFSQSF	CTNNB1	Protein-coding	Reference		9
VYSPRTQWI	MMP19	Protein-coding	Reference		9
FEFLKENNF	CLK3	Protein-coding	Reference		9
YESPRKICY	DDB1	Protein-coding	Reference		9
VENLTHVTL	DCTN4	Protein-coding	Reference		9
NYQVTNSMF	CNOT2	Protein-coding	Reference		9
SLWSIISKV	VMP1	Protein-coding	Reference		9
FVVDEVHLI	SNRNP200	Protein-coding	Reference		9
MPYGTVNLL	EDEM2	Protein-coding	Reference		9
LEAAKLANY	CERS5	Protein-coding	Reference		9
QETAVNIAY	ATP10A	Protein-coding	Reference		9
IPYHIVNIV	SARS1	Protein-coding	Reference		9
APLFTAEAL	ANKIB1	Protein-coding	Reference		9
STGGAILQK	IL2RG	5' Overlap uORF	nuORF		9
GRACIRPEI	MGAT1	Protein-coding	Reference		9
EPPEHMAEL	QSOX1	Protein-coding	Reference		9
YLQDKIYEV	CDYL2	Protein-coding	Reference		9
QIIQEKRGY	IFITM1	Protein-coding	Reference		9
QPLQNVSTV	CLINT1	Protein-coding	Reference		9
EAAAILMAR	SEC23A	Protein-coding	Reference		9
EIGNMITSR	IPP	Protein-coding	Reference		9
ALADYIQRK	SHROOM3	Protein-coding	Reference		9
VEDRIGSSL	USP32	Protein-coding	Reference		9
IPKKGFVEV	DNAJC16	Protein-coding	Reference		9
SGYPGSHGI	PTK2	Protein-coding	Reference		9
RTPSVTAQF	ABI1	Protein-coding	Reference		9
YLHSKEIVY	PRKX	Protein-coding	Reference		9
TYLNYVVHL	ZNF292	Protein-coding	Reference		9
VLDSHIHAY	PTPRZ1	Protein-coding	Reference		9
ASNGLALYR	PPAN-P2RY11	Protein-coding	Reference		9
NVPDSFNEV	INTS2	Protein-coding	Reference		9
ALDEYTSEL	ISYNA1	Protein-coding	Reference		9
HYSENMFTF	TARS3	Protein-coding	Reference		9
SEADLQNQF	NOL8	Protein-coding	Reference		9
IPCDLHVYI	HHLA3	3' dORF	nuORF		9
VVPARSEAL	DIDO1	Protein-coding	Reference		9
YYQDQVDDF	UTP3	Protein-coding	Reference		9
ISVNPYRSL	MYO1B	Protein-coding	Reference		9
FIAEHYMFL	DEGS1	Protein-coding	Reference		9
QAIDDLMPA	CKB	Protein-coding	Reference		9
AEYDRPNLL	VPS41	Protein-coding	Reference		9
VQKVDQYLY	HK2	Protein-coding	Reference		9
EEFDEVSRI	STAT1	Protein-coding	Reference		9
VYPNWAIGL	SLC6A6	Protein-coding	Reference		9
KVYENDDQL	MIER1	Protein-coding	Reference		9
GAAELRAEL	ZNF579	Protein-coding	Reference		9
SEHELDVAL	SOGA1	Protein-coding	Reference		9
AVSATIIQR	SCN7A	Protein-coding	Reference		9
EVIEQIENL	NKTR	Protein-coding	Reference		9
EELQRNISL	CLEC12A	Protein-coding	Reference		9
APPPPLEPA	CCAR2	Protein-coding	Reference		9
SSDDSKLEY	ACAP2	Protein-coding	Reference		9
ETCSAVYHL	BPTF	Protein-coding	Reference		9
SDLQRTQLL	ASXL1	Protein-coding	Reference		9
RNIGRILGL	UBR5	Protein-coding	Reference		9
TMDPKPLAY	GPR155	Protein-coding	Reference		9
QALGITTKI	RPLP0	Protein-coding	Reference		9
SVLEPGTAK	C2CD2	Protein-coding	Reference		9
RIRLPHLEA	APTX	Protein-coding	Reference		9
REDIKELFL	LY86	Protein-coding	Reference		9
GTCLLIANK	CARM1	Protein-coding	Reference		9
TESQQIRYF	ATP13A3	Protein-coding	Reference		9
VTMPATETK	MAGED2	Protein-coding	Reference		9
HIDTILHVL	AP1G2	Protein-coding	Reference		9
ETVEQELLF	DDX52	Protein-coding	Reference		9
HLSELNTKL	GOLGA4	Protein-coding	Reference		9
RLDNGQVGL	PACSIN2	Protein-coding	Reference		9
FTVDMDTAL	CADPS2	Protein-coding	Reference		9
RDATRVLQM	PSKH1	Protein-coding	Reference		9
LPLAHVLEL	ACSL3	Protein-coding	Reference		9
MTDSVTCLY	LRRK2	Protein-coding	Reference		9
QEFGLARFK	PRELID1	Protein-coding	Reference		9
AEFVIHSGF	SETD3	Protein-coding	Reference		9
DERLLQEAL	SURF6	Protein-coding	Reference		9
DYLEKYYKF	NNMT	Protein-coding	Reference		9
DEEAKVIGM	FRYL	Protein-coding	Reference		9
IMAKQVEQL	EIF3A	Protein-coding	Reference		9
DETSLATHF	ZNF532	Protein-coding	Reference		9
HNSGVPVYL	DGCR8	Protein-coding	Reference		9
GSYSLEEPK	SDC1	Protein-coding	Reference		9
QTMDMIISK	GPR89A	Protein-coding	Reference		9
GELSLARVL	RAPGEF1	Protein-coding	Reference		9
KRLDLTYSF	HSPG2	Protein-coding	Reference		9
ITSSPHPEY	KLHL23	Protein-coding	Reference		9
GEMVEELIL	GMPR2	Protein-coding	Reference		9
ILIACGTSY	GFPT1	Protein-coding	Reference		9
SSLSLFFRK	RBL2	Protein-coding	Reference		9
FANGRSTGL	ACTL6A	Protein-coding	Reference		9
SEDPEKYFL	ADAMTS7	Protein-coding	Reference		9
SYIDEQFER	SEPTIN2	Protein-coding	Reference		9
IKEETTSHL	KNG1	Protein-coding	Reference		9
NQKNLHILY	RASSF6	Protein-coding	Reference		9
KPATAIGVI	KIF5B	Protein-coding	Reference		9
PLYLKGGVA	COX7A2	Protein-coding	Reference		9
IQSEQINAV	TTC37	Protein-coding	Reference		9
TPNEKFYGV	P3H1	Protein-coding	Reference		9
EVGPKFRGV	AAR2	Protein-coding	Reference		9
KANGKVIRW	ZFYVE9	Protein-coding	Reference		9
AIAEVLNQL	DSP	Protein-coding	Reference		9
QVVDTVVKV	PROX1	Protein-coding	Reference		9
VVGAVVFQK	LMAN2	Protein-coding	Reference		9
HEMIHAYLF	SPRTN	Protein-coding	Reference		9
VEQALFARL	UBE4A	Protein-coding	Reference		9
NVDGKGYLL	IRF1	Protein-coding	Reference		9
ATFTGILGK	BEST1	Protein-coding	Reference		9
FGFPEKITV	TRDMT1	Protein-coding	Reference		9
YPLTLGSNI	SLC34A2	Protein-coding	Reference		9
GAQPPSILK	WBP11	Protein-coding	Reference		9
RIPVHSSAL	WWC3	Protein-coding	Reference		9
VSAPEVSRW	ASB2	Protein-coding	Reference		9
EVLLLVHNL	CEACAM5	Protein-coding	Reference		9
SKPEFTVDL	ARHGAP12	Protein-coding	Reference		9
ESAYNAFNR	VPS28	Protein-coding	Reference		9
QSCYVAVAR	HSPA4	Protein-coding	Reference		9
SPVLLPRAA	AP1AR	5' uORF	nuORF		9
APAPVSEAV	CAST	Protein-coding	Reference		9
QVICLNIFR	SSH1	3' dORF	nuORF		9
EEADRLITY	CUL4B	Protein-coding	Reference		9
TEDKTELYM	RNF213	Protein-coding	Reference		9
EQYESTIGF	EPB41	Protein-coding	Reference		9
RWQAIYKQF	CAPNS1	Protein-coding	Reference		9
IVDCITESL	U2SURP	Protein-coding	Reference		9
STMGYMAAK	HSP90AA1	Protein-coding	Reference		9
GEFQTQHSY	SPG11	Protein-coding	Reference		9
LPPLRTVTV	DAB2IP	Protein-coding	Reference		9
AFPPHHPLI	RTCB	Protein-coding	Reference		9
GAIPAFISL	KPNA2	Protein-coding	Reference		9
QSPVALRPL	FAM96A	5' Overlap uORF	nuORF		9
FIIDSSRSV	MATN2	Protein-coding	Reference		9
LPRHHPLVL	KDM4A	Protein-coding	Reference		9
WLDKVLTQM	SMAD9	Protein-coding	Reference		9
FVSENVTQY	NCOA2	Protein-coding	Reference		9
APGLAWGPL	LTBR	Protein-coding	Reference		9
NPYTLRFEA	ADGRL2	Protein-coding	Reference		9
QVIEESSVY	DCLRE1A	Protein-coding	Reference		9
ADGVHLLGF	FBXL18	Protein-coding	Reference		9
LPYAYYRQA	SYNPO2	Protein-coding	Reference		9
HNRSPVSFR	SIK2	Protein-coding	Reference		9
ITYTFHSTW	STT3A	Protein-coding	Reference		9
SPGLRDVAL	MAP3K1	Protein-coding	Reference		9
IPVGQIVTI	LTN1	Protein-coding	Reference		9
DMKDGFLAF	TRAPPC1	Protein-coding	Reference		9
SVEESVLLY	ZNF451	Protein-coding	Reference		9
EFLAQTLQR	LTA4H	Protein-coding	Reference		9
EEIQGLTTA	ACTN1	Protein-coding	Reference		9
YIEDLKKFL	ATP1B3	Protein-coding	Reference		9
HVIANSGQF	NCKAP1L	Protein-coding	Reference		9
GSSDFQVHF	USP9Y	Protein-coding	Reference		9
KYGPVVSLL	UHMK1	Protein-coding	Reference		9
SVADLAESI	LDHA	Protein-coding	Reference		9
DIVQKLLQY	ILK	Protein-coding	Reference		9
QTDPVTLQY	HELZ2	Protein-coding	Reference		9
YPLLLKELA	PREX1	Protein-coding	Reference		9
VVDELDNQM	AK6	Protein-coding	Reference		9
IRSNNINTL	BBS2	Protein-coding	Reference		9
EVSSSLILR	SETMAR	Protein-coding	Reference		9
FVPVTIPHA	CYP1B1	Protein-coding	Reference		9
YPKRPDWNI	CCDC66	Protein-coding	Reference		9
EEIKALREA	SPTAN1	Protein-coding	Reference		9
LPPGTKVTI	ZNF280D	Protein-coding	Reference		9
VEVDLEHEW	CAD	Protein-coding	Reference		9
KTTKLYSRF	CDC40	Protein-coding	Reference		9
TASSIFRTL	EDIL3	Protein-coding	Reference		9
ALKPGLSAY	ENTPD6	Protein-coding	Reference		9
TETELAQRL	LYST	Protein-coding	Reference		9
SDDGTVRIW	WDR33	Protein-coding	Reference		9
YPYAETILM	PLEKHB2	Protein-coding	Reference		9
RPLGAGQEV	CPSF3	Protein-coding	Reference		9
ALVNKFIGY	GAPVD1	Protein-coding	Reference		9
TPFAGSRSI	SVEP1	Protein-coding	Reference		9
FLQEYIVNR	AKAP8	Protein-coding	Reference		9
SSAKPGPAL	MRTFB	Protein-coding	Reference		9
AEIRSLVTW	IFIT3	Protein-coding	Reference		9
YLENVYPEL	GALNT2	Protein-coding	Reference		9
ILDCVHVTT	ITPR1	Protein-coding	Reference		9
VEHPEVARL	DDX17	Protein-coding	Reference		9
SMDQTILLW	WDR12	Protein-coding	Reference		9
DEGFIIRHF	MYO6	Protein-coding	Reference		9
EPPPPYLPA	LAPTM4A	Protein-coding	Reference		9
SIFRTPISK	ASPM	Protein-coding	Reference		9
EYASVQVPR	SIRPA	Protein-coding	Reference		9
SPLSSRQSF	TBC1D9B	Protein-coding	Reference		9
SESLEVLCL	LRRK1	Protein-coding	Reference		9
RFHSPSTTW	SCAF11	Protein-coding	Reference		9
SPQAAMFQV	MAP3K6	Protein-coding	Reference		9
YGPMKSGNF	HNRNPA2B1	Protein-coding	Reference		9
EVALVLLGR	SCRIB	Protein-coding	Reference		9
NLPSELPQL	JMJD7-PLA2G4B	Protein-coding	Reference		9
STAAVGVLK	RSBN1	Protein-coding	Reference		9
YPLELQVSA	CD1D	Protein-coding	Reference		9
AYMTVLQSI	NCKAP1	Protein-coding	Reference		9
QPLFQAVAA	FERMT3	Protein-coding	Reference		9
VYVEKISFL	LRRC8E	Protein-coding	Reference		9
SVYGDFSCK	IRF1	Protein-coding	Reference		9
KPADVILDP	BTN3A3	Protein-coding	Reference		9
KLDETGVAL	TOP2B	Protein-coding	Reference		9
DVFSVKTEM	TSNAX	Protein-coding	Reference		9
MFPLVKSAL	COX7B	Protein-coding	Reference		9
NYQKRFQNL	OGFR	Protein-coding	Reference		9
EEFSKVTGL	HNRNPR	Protein-coding	Reference		9
TEEITFEAL	EFR3A	Protein-coding	Reference		9
EEQVARESY	OTUD5	Protein-coding	Reference		9
KDYERVLEL	RPAP3	Protein-coding	Reference		9
ITLPAGTEK	ARHGAP4	Protein-coding	Reference		9
TAAPSAPAL	LAT	Protein-coding	Reference		9
QEYPDLIHI	SP100	Protein-coding	Reference		9
TIRSVQQTL	TOX3	Protein-coding	Reference		9
SENPGEISL	SNX18	Protein-coding	Reference		9
ETIFALPRM	KIAA1109	Protein-coding	Reference		9
YRHDLINQL	USP9X	Protein-coding	Reference		9
SPALSVQSV	UBE2W	Protein-coding	Reference		9
LPALRPQSA	TSPAN12	5' Overlap uORF	nuORF		9
IVKEAIESA	DYNLT1	Protein-coding	Reference		9
EELCAVNLY	PRKDC	Protein-coding	Reference		9
GEYPKLLRL	COG5	Protein-coding	Reference		9
QQVPVNQVF	RPL3	Protein-coding	Reference		9
IVQATRTSL	ATF7IP	Protein-coding	Reference		9
RPEASRITL	VWF	Protein-coding	Reference		9
AGDPVARYF	POLR2E	Protein-coding	Reference		9
MEKLLFEYL	TINF2	Protein-coding	Reference		9
AMNPVEHPF	RPL8	Protein-coding	Reference		9
GRYPGVSNY	NAE1	Protein-coding	Reference		9
FSEPRAIFY	PKN1	Protein-coding	Reference		9
FLNYSTINY	GPNMB	Protein-coding	Reference		9
HSSIRSLEV	KIAA0100	Protein-coding	Reference		9
SVRQPSLHM	MTA1	Protein-coding	Reference		9
VPADASAHI	TTLL4	Protein-coding	Reference		9
NPYDSVKKI	UBD	Protein-coding	Reference		9
AELVVFKGL	IFFO1	Protein-coding	Reference		9
KSVTEVDTL	TMEM161B	Protein-coding	Reference		9
LSTEVQSLY	RAD50	Protein-coding	Reference		9
EVATRMQSF	PHGDH	Protein-coding	Reference		9
ALWRVYTEV	RBFOX2	Protein-coding	Reference		9
SPMPGVVVA	PCCA	Protein-coding	Reference		9
ATDYHVRVY	FNDC3B	Protein-coding	Reference		9
MAGPLRAPL	CST3	Protein-coding	Reference		9
DFYGEVRTR	PTEN	Protein-coding	Reference		9
VETAVKRYY	MPEG1	Protein-coding	Reference		9
VADERTRIL	ABCA3	Protein-coding	Reference		9
DFTKKGFLF	HK1	Protein-coding	Reference		9
KSVTAFFKW	EIF4G1	Protein-coding	Reference		9
GTTHNFLYK	PLA2G4C	Protein-coding	Reference		9
NSNDAFVLK	GSN	Protein-coding	Reference		9
AAPQSVCAL	A2M	Protein-coding	Reference		9
MPAPEIVSY	ZBTB43	Protein-coding	Reference		9
QRLDLQIKL	LYSMD2	Protein-coding	Reference		9
LPRESAEAF	LACC1	Protein-coding	Reference		9
SAAHFVMFF	TXNDC5	Protein-coding	Reference		9
SLNNTLANI	COLEC12	Protein-coding	Reference		9
ALDCSEVTV	NAPRT	Protein-coding	Reference		9
KVNESVVSI	MMRN1	Protein-coding	Reference		9
YQVGINQRF	CTTNBP2NL	Protein-coding	Reference		9
SLITRLLEV	PPP1CB	Protein-coding	Reference		9
VYPPTPTVI	MFHAS1	Protein-coding	Reference		9
YLNDAFLEF	LRRC7	Protein-coding	Reference		9
EVVSNVQEY	COQ10A	Protein-coding	Reference		9
GYNPDTVAF	EEF1A1	Protein-coding	Reference		9
SSVGKVSVL	ELP5	Protein-coding	Reference		9
NETLHYETF	ICAM2	Protein-coding	Reference		9
FETSAKTGY	RAB20	Protein-coding	Reference		9
NEKITRLTY	DSP	Protein-coding	Reference		9
NSCANPILY	SSTR3	Protein-coding	Reference		9
EIMSMGYER	RAD23B	Protein-coding	Reference		9
SYFDEPVEL	ARFGAP3	Protein-coding	Reference		9
VTNESPLKY	UBE3A	Protein-coding	Reference		9
SVSDLAPPR	ANAPC16	Protein-coding	Reference		9
EYLSYVENR	NUB1	Protein-coding	Reference		9
VYPLMKEYF	TFIP11	Protein-coding	Reference		9
EVTFVPGLY	TOP2B	Protein-coding	Reference		9
IDRDGFLFR	KCTD8	Protein-coding	Reference		9
TILKASVEY	TFEC	Protein-coding	Reference		9
QSSDLQAFF	SLFN11	Protein-coding	Reference		9
RTHSLLLLL	RNASE4	Protein-coding	Reference		9
DLLGHYAVM	ILF2	Protein-coding	Reference		9
EMPADLPSL	ALB	Protein-coding	Reference		9
EIIKLIADY	TIGD6	Protein-coding	Reference		9
VAYQHAFLY	NOC2L	Protein-coding	Reference		9
FTFRNTVTY	SVEP1	Protein-coding	Reference		9
YSEAVASHY	CASK	Protein-coding	Reference		9
NEASVMKEF	IGF1R	Protein-coding	Reference		9
SLSSPLNPK	BAZ1B	Protein-coding	Reference		9
SRNEGVATY	CTNNB1	Protein-coding	Reference		9
AESIHLWEV	WDR18	Protein-coding	Reference		9
QELTYQELL	ANKRD40	Protein-coding	Reference		9
YPVTEIQEA	TP53I3	Protein-coding	Reference		9
NESVWQISL	ZNFX1	Protein-coding	Reference		9
DTISPYSRM	DEGS1	Protein-coding	Reference		9
FITKIISKF	TANC1	Protein-coding	Reference		9
FLRIAFNSY	PRKCD	Protein-coding	Reference		9
DQYANRLAY	AKAP11	Protein-coding	Reference		9
QYLEEAPKF	TRAPPC6A	Protein-coding	Reference		9
VIDRGPSSY	NADK	Protein-coding	Reference		9
RVRDFVAKL	SORT1	Protein-coding	Reference		9
RVLEAVCEF	RIPOR1	Protein-coding	Reference		9
FPAVGEPNI	OGT	Protein-coding	Reference		9
SLDALLSQV	MED8	Protein-coding	Reference		9
YAFAEFQEH	RBM28	Protein-coding	Reference		9
YLVNDIYEL	NAA25	Protein-coding	Reference		9
GVFEPTIVK	TCP1	Protein-coding	Reference		9
FLLPVINEM	MRFAP1	Protein-coding	Reference		9
AEVVEGSRY	PJA2	Protein-coding	Reference		9
MGYSHSLVI	RCC2	Protein-coding	Reference		9
IAIPFGTAL	HERC4	Protein-coding	Reference		9
LAADIFAIA	MOSMO	Protein-coding	Reference		9
SYLILHRRI	ZKSCAN1	Protein-coding	Reference		9
EQIKEYHHL	RNF213	Protein-coding	Reference		9
EFSFVLGSR	TMCO3	Protein-coding	Reference		9
HEDYIRQFL	BLVRA	Protein-coding	Reference		9
QPLIGAIAA	ALDH3A2	Protein-coding	Reference		9
NESGVLLHF	LRRK2	Protein-coding	Reference		9
APLPMMPVA	COL4A2	Protein-coding	Reference		9
SAFEFLSSA	MDH1	Protein-coding	Reference		9
SEDDGTVLL	TARDBP	Protein-coding	Reference		9
AEAEIILQL	NAV3	Protein-coding	Reference		9
AIFKPVMSK	HDAC1	Protein-coding	Reference		9
YIPGKNRDL	CORO1C	Protein-coding	Reference		9
VAPAYGVYL	ALG8	Protein-coding	Reference		9
GLDDSLLEL	S100PBP	Protein-coding	Reference		9
SPFLGSQSA	SIK1B	Protein-coding	Reference		9
KYALELQKL	ALPL	Protein-coding	Reference		9
LAASVISKW	SLC30A7	Protein-coding	Reference		9
TPLNMVVQA	EPS8	Protein-coding	Reference		9
VYYVHNIKF	LRRC8A	Protein-coding	Reference		9
LYSEVSHLL	RICTOR	Protein-coding	Reference		9
LESQVRELL	SPECC1	Protein-coding	Reference		9
TVIKLAILY	TNFAIP8	Protein-coding	Reference		9
HAVGPSTAM	TCF4	Protein-coding	Reference		9
VEYDLPALL	BIRC6	Protein-coding	Reference		9
VLIPDVAAY	FCGBP	Protein-coding	Reference		9
SETCEVYVW	HERC1	Protein-coding	Reference		9
SSNSSFVLK	CENPJ	Protein-coding	Reference		9
YYQHIVTTL	PCYOX1	Protein-coding	Reference		9
IVAKRLESL	SBNO1	Protein-coding	Reference		9
EEFDRYSGY	DPP8	Protein-coding	Reference		9
IPSEWHIEL	HEATR1	Protein-coding	Reference		9
SPFQVTTGY	DAZ1	Protein-coding	Reference		9
QLAEQIKLY	SEL1L3	Protein-coding	Reference		9
LFGDFAAEK	RRS1	Protein-coding	Reference		9
QPSSLLPLA	AC068580.4	Protein-coding	Reference		9
RISTYLHMW	SLC41A3	Protein-coding	Reference		9
GLPTGRPEF	BCOR	Protein-coding	Reference		9
CPFTGNVSI	RPS11	Protein-coding	Reference		9
PSVPVFLEV	AP002748.5	Protein-coding	Reference		9
MPTMRLLSF	SSR2	3' Overlap dORF	nuORF		9
IESPPAFTA	TADA1	Protein-coding	Reference		9
PKAGKFGPA	CGAS	Protein-coding	Reference		9
YIRSETYKY	RSU1	Protein-coding	Reference		9
GLRPLDVAF	SEPTIN1	Protein-coding	Reference		9
EYSPAYAIR	AP001781.2	Protein-coding	Reference		9
LPRQPVPSV	CPT1C	Protein-coding	Reference		9
LPGELFHVV	BMT2	Protein-coding	Reference		9
FLPKGYLAL	TTC7A	Protein-coding	Reference		9
EAFHYIFNV	ADD3	Protein-coding	Reference		9
FREPRLLVV	RPSA	Protein-coding	Reference		9
FEITPPVVL	NPM1	Protein-coding	Reference		9
KPSRWLQTF	PWWP3A	Protein-coding	Reference		9
LTEAPLNPK	POTEE	Protein-coding	Reference		9
VLFGVETHV	ISOC1	Protein-coding	Reference		9
DEFITVHSM	TGFBRAP1	Protein-coding	Reference		9
LEMLSEARA	CDC5L	Protein-coding	Reference		9
LFPAAHRPK	FAM180A	Protein-coding	Reference		9
DITEPSIGR	NID1	Protein-coding	Reference		9
FYNSFLEQL	AL121900.1	Protein-coding	Reference		9
TLAGAATCF	SLC7A2	Protein-coding	Reference		9
AESTLQLRY	LEPR	Protein-coding	Reference		9
VTPFLGKYR	GPAT2	Protein-coding	Reference		9
DIFAKFSAY	CLIC4	Protein-coding	Reference		9
VPIPKTGTL	ENG	Protein-coding	Reference		9
GPLGSTIPM	DAZAP2	Protein-coding	Reference		9
TQPHPNTVY	STMN3	Protein-coding	Reference		9
LQTEIANLL	FOS	Protein-coding	Reference		9
FALGVYRTL	KDELR1	Protein-coding	Reference		9
TVSEPAVTV	SON	Protein-coding	Reference		9
VTEIIFVLK	MON2	Protein-coding	Reference		9
SEFVHIVAI	ATP9A	Protein-coding	Reference		9
AVSPTVSQL	PPP1R9A	Protein-coding	Reference		9
EEIPKIFQI	ROCK1	Protein-coding	Reference		9
SEAFSVASA	RPN2	Protein-coding	Reference		9
VLYDRRWVR	CCZ1	ncRNA Retained Intron	nuORF		9
ETKRIFLDR	FAM220A	Protein-coding	Reference		9
MLPVRLATA	PNPLA2	Protein-coding	Reference		9
AYHNSPAYL	SMARCE1	Protein-coding	Reference		9
KNVKEYVRW	REEP3	Protein-coding	Reference		9
SEEQIKEYF	HNRNPDL	Protein-coding	Reference		9
VEHMGMVLL	SPOCD1	Protein-coding	Reference		9
VQPDRVWTL	AP001453.5	Protein-coding	Reference		9
GTLSSYIVK	WDR70	Protein-coding	Reference		9
GPDDPRGLL	BICD1	Protein-coding	Reference		9
YVDAVINHM	AMY1B	Protein-coding	Reference		9
IPTMLSVHA	MED24	Protein-coding	Reference		9
TMADKIIMY	CTR9	Protein-coding	Reference		9
QVADVVLIY	ARHGEF26	Protein-coding	Reference		9
QEEWFKAEL	GRAP2	Protein-coding	Reference		9
ESIDQYIER	NUSAP1	Protein-coding	Reference		9
SYSSRAYFF	GPR137C	Protein-coding	Reference		9
NIYGFGSSY	VWA5A	Protein-coding	Reference		9
TVNVEPLTK	DCTN1	Protein-coding	Reference		9
CYVGVVHRL	CXCR5	Protein-coding	Reference		9
KTATFAISI	EIF4A2	Protein-coding	Reference		9
YINSGTLQF	UBN1	Protein-coding	Reference		9
IPRLERILL	GTF2I	Protein-coding	Reference		9
IYIWDLNNF	SEC31A	Protein-coding	Reference		9
ERLNVFITM	FPR3	Protein-coding	Reference		9
TLADIIARL	NYNRIN	Protein-coding	Reference		9
LPHVFVNCV	ORC5	Protein-coding	Reference		9
APIEAQVRL	RBM5	Protein-coding	Reference		9
VYTTMAEHF	TSPAN1	Protein-coding	Reference		9
EMLEILINR	CENPK	Protein-coding	Reference		9
VAMKFAQVF	SOAT1	Protein-coding	Reference		9
HPMSEYPTY	MUC1	Protein-coding	Reference		9
EYTVQQALF	AKAP11	Protein-coding	Reference		9
YGKPVIAAA	TP53BP2	Protein-coding	Reference		9
WDYAHQHGI	CTSZ	Protein-coding	Reference		9
VEVVDGVKL	CEMIP2	Protein-coding	Reference		9
SPLDPSKEV	ARID5B	Protein-coding	Reference		9
IEKPPVGTW	SASH3	Protein-coding	Reference		9
AEFQDPLGY	KDM5D	Protein-coding	Reference		9
RRHWGGNVL	RPL7A	Protein-coding	Reference		9
IEDGVPQHL	COL6A3	Protein-coding	Reference		9
LYLPCTWSI	COQ2	Protein-coding	Reference		9
ALANVSIEK	COPB1	Protein-coding	Reference		9
DYGEVNQLL	SESN3	Protein-coding	Reference		9
VEVPETPKA	MAGED2	Protein-coding	Reference		9
SFQYDHEAF	RCN1	Protein-coding	Reference		9
YYDEIINAL	PLXNB2	Protein-coding	Reference		9
NYVEDIPFL	ACP6	Protein-coding	Reference		9
KLDAQVKEL	RPN1	Protein-coding	Reference		9
AIDQLHLEY	ACTN4	Protein-coding	Reference		9
GVVPQLVKL	KPNA2	Protein-coding	Reference		9
APRTFSNSL	MTERF1	Protein-coding	Reference		9
FTILDVRPA	HCCS	Protein-coding	Reference		9
SENQSLLRM	ATP2A3	Protein-coding	Reference		9
SLDDLCSQL	ATG4D	Protein-coding	Reference		9
GAHGDFHAF	MMP12	Protein-coding	Reference		9
VELREPNVL	HLA-DRA	Protein-coding	Reference		9
LLPTGVFQV	PHF11	Protein-coding	Reference		9
EPSLELANH	PIWIL4	Protein-coding	Reference		9
RYFENPQVI	TRRAP	Protein-coding	Reference		9
YPASPWSHI	PRKD2	Protein-coding	Reference		9
RFKNKAYLL	DICER1	Protein-coding	Reference		9
YAPEDAEVL	SBF1	Protein-coding	Reference		9
IPPTALNSI	DGKD	Protein-coding	Reference		9
IRTPVKVNF	NFATC2	Protein-coding	Reference		9
KVADTILFL	TSR1	Protein-coding	Reference		9
EVVERILFI	TBC1D13	Protein-coding	Reference		9
AASPVVAEY	LIME1	Protein-coding	Reference		9
FPSNIFYEG	UPF1	Protein-coding	Reference		9
QFYETMLVR	DNAH6	Protein-coding	Reference		9
VVAGVLIVK	SORT1	Protein-coding	Reference		9
LLHEVDTQY	CDR2	Protein-coding	Reference		9
AEQQIKDNL	NCOA4	Protein-coding	Reference		9
HVIDKFLLL	RENBP	Protein-coding	Reference		9
IEDTFRQFL	ATP6V1F	Protein-coding	Reference		9
VFEEAFFKF	SLC4A3	Protein-coding	Reference		9
RPGLRLLAL	CKMT1B	Protein-coding	Reference		9
DTVIKPLLV	A2M	Protein-coding	Reference		9
RSVDEVNYW	AC011462.1	Protein-coding	Reference		9
SVARIYPFW	TTC38	Protein-coding	Reference		9
LPKLIDFSA	HCK	Protein-coding	Reference		9
ASHYEDVHW	MFAP3	Protein-coding	Reference		9
FLDDSQIVT	GNB4	Protein-coding	Reference		9
HELRQAIGL	GCA	Protein-coding	Reference		9
ETVSTTLRY	CYP2A7	Protein-coding	Reference		9
TLDDTVAEF	MVD	Protein-coding	Reference		9
QPIAEKIIA	NXN	Protein-coding	Reference		9
IVDAVIEQV	AKAP13	Protein-coding	Reference		9
MEKIITQVF	TBC1D4	Protein-coding	Reference		9
VVNSVPLDL	PARP14	Protein-coding	Reference		9
QDLERKLRF	PALLD	Protein-coding	Reference		9
KVVDDTLEL	AKAP11	Protein-coding	Reference		9
NPARSFGPA	AQP4	Protein-coding	Reference		9
QEAEAAQRL	TBCB	Protein-coding	Reference		9
REFDGTEVL	IFT81	Protein-coding	Reference		9
ITYEELRNK	OCIAD1	Protein-coding	Reference		9
DGNFRLLSY	AP3M2	Protein-coding	Reference		9
STVIFAVVK	MCHR1	Protein-coding	Reference		9
FIFEKILQL	RALGAPA1	Protein-coding	Reference		9
QTSGVLMVF	ARFGEF3	Protein-coding	Reference		9
AGISFSVKK	MLH1	Protein-coding	Reference		9
LIDEPSAYL	ABCE1	Protein-coding	Reference		9
HPDKDVRLL	PDS5B	Protein-coding	Reference		9
YAVVLNATW	SCD	Protein-coding	Reference		9
FLDNLHINL	UGGT2	Protein-coding	Reference		9
HELQRFYSL	SNX29	Protein-coding	Reference		9
STFTNITYR	ITGB3	Protein-coding	Reference		9
VVKGKVEYL	CBX1	Protein-coding	Reference		9
EAFESDLAA	ACTN3	Protein-coding	Reference		9
LPGPSPPRV	RGS12	Protein-coding	Reference		9
SYEIITPWR	ADAM9	Protein-coding	Reference		9
QLWNIFNQV	GTF3C3	Protein-coding	Reference		9
VIFVGANPK	ASAH2	Protein-coding	Reference		9
GRAKYWLER	RANBP2	Protein-coding	Reference		9
DLDDLYVHL	THOC2	Protein-coding	Reference		9
QALQHPWIA	CAMK1	Protein-coding	Reference		9
LTEKLKLLY	TBC1D9	Protein-coding	Reference		9
VLDENKSWY	HEPH	Protein-coding	Reference		9
EVTDLLASF	ANKRD54	Protein-coding	Reference		9
KEFAEILHF	CYRIA	Protein-coding	Reference		9
AEAAINILK	PRKRA	Protein-coding	Reference		9
TTTSSVARW	ALOX5	5' Overlap uORF	nuORF		9
LAFPGEMLL	SLC1A4	Protein-coding	Reference		9
GYGFGSDRF	HNRNPH1	Protein-coding	Reference		9
TWLDNALVL	TRPC4AP	Protein-coding	Reference		9
EAYHSVIKY	TRAPPC12	Protein-coding	Reference		9
QLDGIHVTI	IL16	Protein-coding	Reference		9
RSFPGFQAF	EXOSC10	Protein-coding	Reference		9
TLNVSTTRY	ANKRD10	Protein-coding	Reference		9
NASPLFLHF	TNS3	Protein-coding	Reference		9
PQNAPNYWY	IFIT3	Protein-coding	Reference		9
FSEHGSLKY	ALDH18A1	Protein-coding	Reference		9
AEHLMLLEA	DCAF6	Protein-coding	Reference		9
DLRQELLAF	PI4KB	Protein-coding	Reference		9
YELQFRLGP	AGL	Protein-coding	Reference		9
VVDPNDPQM	PARP8	Protein-coding	Reference		9
EAARLSVAA	PLEC	Protein-coding	Reference		9
AVVDIYHSR	TADA2A	Protein-coding	Reference		9
DERNYHVFY	MYO7A	Protein-coding	Reference		9
RIPSAFRHL	TMEM135	Protein-coding	Reference		9
VEFIRHDRF	FBXO11	Protein-coding	Reference		9
VGALRVLAY	CD14	Protein-coding	Reference		9
EEMDLFTKY	PPP2R3C	Protein-coding	Reference		9
LQNRLRVFL	SRRT	Protein-coding	Reference		9
SLKPIDYVF	CRYBG3	Protein-coding	Reference		9
LIFSTVHGL	IFT122	Protein-coding	Reference		9
AQFQEFLRK	FANCC	Protein-coding	Reference		9
GRSVFDIGF	BCDIN3D	Protein-coding	Reference		9
GEEVDVHSL	NXN	Protein-coding	Reference		9
TMKCIVNEY	SAMD9	Protein-coding	Reference		9
DSFDGRLTF	ARSK	Protein-coding	Reference		9
GEDGSLWSF	MAF1	Protein-coding	Reference		9
AALVLQTIW	CTNND1	Protein-coding	Reference		9
RIDSIHHLL	LRRCC1	Protein-coding	Reference		9
ITPPFNPNV	SGK1	Protein-coding	Reference		9
ALDESVARL	MYH7B	Protein-coding	Reference		9
HLAAFITVM	TMEM39A	Protein-coding	Reference		9
MFVSVVQKR	ANKRD28	ncRNA Retained Intron	nuORF		9
ISEAGVMTW	IL17RA	Protein-coding	Reference		9
MTWGGLSTR	MOXD1	Protein-coding	Reference		9
AATKVTTVL	VPS13D	Protein-coding	Reference		9
SAHLAFMTF	SLC17A9	Protein-coding	Reference		9
GGFDGTAHL	KLHL12	Protein-coding	Reference		9
YAIFKSQDF	ARV1	Protein-coding	Reference		9
HEDRHIKFY	STRN	Protein-coding	Reference		9
RSLEISQSY	ATM	Protein-coding	Reference		9
WLYNRKTSR	CREBBP	Protein-coding	Reference		9
AGLEKYPIW	HIVEP2	Protein-coding	Reference		9
APFDQNLSI	USP48	Protein-coding	Reference		9
SPHPHSVVL	ACOT2	Protein-coding	Reference		9
SPLGMPHGA	ITPR3	Protein-coding	Reference		9
LPSDLTRAA	CREBZF	Protein-coding	Reference		9
NADPQAVTM	MAGED2	Protein-coding	Reference		9
QEELVKISL	COL6A3	Protein-coding	Reference		9
QMFDSKNMM	TUBB2B	Protein-coding	Reference		9
NEFKGSDAL	CAMKK2	Protein-coding	Reference		9
VETELQLTF	PACS1	Protein-coding	Reference		9
IIDGKIFCV	PPP4C	Protein-coding	Reference		9
ISSQTTERF	SYNE1	Protein-coding	Reference		9
GVSPNYDKW	ABL1	Protein-coding	Reference		9
NPPNPSESL	EXPH5	Protein-coding	Reference		9
KENETRVVL	ITGA2B	Protein-coding	Reference		9
DSISITSHY	FKBP9	Protein-coding	Reference		9
RGAHIRFEF	DOCK4	Protein-coding	Reference		9
TVDSPPWQL	CCDC88C	Protein-coding	Reference		9
DTILANAKY	GNPDA2	Protein-coding	Reference		9
RSFVEYNSW	DUSP8	Protein-coding	Reference		9
ASISFDASK	TMEM131	Protein-coding	Reference		9
LVGPEFHEK	PLEC	Protein-coding	Reference		9
MPFPELPRP	MAPK1IP1L	Protein-coding	Reference		9
KPAFFAEKL	ANXA1	Protein-coding	Reference		9
SAPLGKMSL	KIAA1191	Protein-coding	Reference		9
HLSPYGNIY	ITGB6	Protein-coding	Reference		9
SSVHVPVSA	POC5	Protein-coding	Reference		9
QPQARVVVL	PAFAH1B3	Protein-coding	Reference		9
EFLHAIEKR	SBNO2	Protein-coding	Reference		9
SPQAEQPSL	ZC3HC1	Protein-coding	Reference		9
PFAPAIQTF	UBA7	Protein-coding	Reference		9
VEWEGATAS	MTF2	Protein-coding	Reference		9
YPFPGRLLP	TRIM68	Protein-coding	Reference		9
EENDFFNSF	PHF3	Protein-coding	Reference		9
HYAYSFKYL	SUPT6H	Protein-coding	Reference		9
HRVALSVQL	SHARPIN	Protein-coding	Reference		9
NYTSEAHQI	ELMOD2	Protein-coding	Reference		9
LYKDVRDLL	ANKZF1	Protein-coding	Reference		9
FERLVILDY	PI4K2B	Protein-coding	Reference		9
YEVIYLTEP	HSP90B1	Protein-coding	Reference		9
NHPNIVKLY	MAP3K7	Protein-coding	Reference		9
KYAMMFAEL	HUWE1	Protein-coding	Reference		9
ILPTVLVAV	SLC11A1	Protein-coding	Reference		9
RFVMKAHSF	SOAT1	Protein-coding	Reference		9
FSAKVSPGF	TLCD4	Protein-coding	Reference		9
VLDAITQEL	SMARCAL1	Protein-coding	Reference		9
AEVASAVCL	BIRC6	Protein-coding	Reference		9
QGYSDFINR	DDX1	Protein-coding	Reference		9
AEALKAVLL	LSS	Protein-coding	Reference		9
RLIDLHTNV	SCFD1	Protein-coding	Reference		9
VETEQVVYL	SYNJ1	Protein-coding	Reference		9
IASDIVSRF	DOCK7	Protein-coding	Reference		9
ARFVQVAHL	BCL6	Protein-coding	Reference		9
FIPDGRVSV	TXNIP	Protein-coding	Reference		9
YAKDMLTSL	CCDC82	Protein-coding	Reference		9
LERLMHLEF	COL6A3	Protein-coding	Reference		9
DDALVITHY	ZPR1	Protein-coding	Reference		9
AYQLMTDVF	PUM2	Protein-coding	Reference		9
HLTDITLKV	KARS1	Protein-coding	Reference		9
KYVPAIAHL	CPVL	Protein-coding	Reference		9
LPEEHARFY	PRKCI	Protein-coding	Reference		9
YYFYHGLSW	NAA10	Protein-coding	Reference		9
SNNTPQLNR	CNOT2	Protein-coding	Reference		9
LPRTPGRDF	SETD1B	Protein-coding	Reference		9
FRTRLHFTY	VPS13B	Protein-coding	Reference		9
METVKLLDY	VRK1	Protein-coding	Reference		9
RIRLSDARL	CADM4	Protein-coding	Reference		9
TEDDGRPIY	NSMCE1	Protein-coding	Reference		9
LVVTNLDKL	NCKAP1	Protein-coding	Reference		9
LYVGKTSLI	RAB36	Protein-coding	Reference		9
RLLDLHQSW	PGGT1B	Protein-coding	Reference		9
HSISGNFQF	FUCA2	Out-of-Frame	nuORF		9
TERADYVAL	AGRN	Protein-coding	Reference		9
IMPSSSHLF	XRN1	Protein-coding	Reference		9
EGYPFPREV	HIRIP3	Protein-coding	Reference		9
RYPTTFVMV	ARL6IP5	Protein-coding	Reference		9
EASDLQIAA	CROT	Protein-coding	Reference		9
TMISSIQVY	ATL1	Protein-coding	Reference		9
QEQKGRLCF	PLEC	Protein-coding	Reference		9
KTPDFILQV	C15orf41	Protein-coding	Reference		9
HPIDSQVAM	DIAPH2	Protein-coding	Reference		9
FPNALFVVY	LCMT2	Protein-coding	Reference		9
LPAYGRTTL	DMTN	Protein-coding	Reference		9
TEKELRDAL	TRIM23	Protein-coding	Reference		9
HIRDFLQVF	TAF1	Protein-coding	Reference		9
GYQDNIARL	DES	Protein-coding	Reference		9
RVWQWDEKW	SUPT6H	Protein-coding	Reference		9
KGSNVLLFF	CSGALNACT1	Protein-coding	Reference		9
WFKGWKVTR	EEF1A1	Protein-coding	Reference		9
AEDFEKLTL	ADAM9	Protein-coding	Reference		9
IVFEGVIGK	NRP2	Protein-coding	Reference		9
VAVHVFSEF	TMC6	Protein-coding	Reference		9
TVLSSWIAK	CADPS2	Protein-coding	Reference		9
MEIERILGV	DYNC1H1	Protein-coding	Reference		9
IASVGSREM	AP2A2	Protein-coding	Reference		9
QSQGAITFK	MPP7	Protein-coding	Reference		9
YVQDRIRAL	METTL1	Protein-coding	Reference		9
GYNNDNQEF	HNRNPR	Protein-coding	Reference		9
VEARLQSVL	DCTN2	Protein-coding	Reference		9
APHPFPHPA	GSE1	Protein-coding	Reference		9
TSTLPVIYK	TIGD7	Protein-coding	Reference		9
LEKAIQIMY	CPQ	Protein-coding	Reference		9
RPVWDVRSA	RNASE10	Protein-coding	Reference		9
QADASKQLW	SMG7	Protein-coding	Reference		9
SELPAIHDL	FGD5	Protein-coding	Reference		9
QRSDAKITF	IDI1	Protein-coding	Reference		9
SADPGNLKY	SMG1P3	Pseudogene	nuORF		9
RLYQHAVEY	VPS4A	Protein-coding	Reference		9
QYNPLPIEY	SPIRE1	Protein-coding	Reference		9
NIKSFEETY	OFD1	Protein-coding	Reference		9
VTNPYQATI	POLD2	Protein-coding	Reference		9
NEDPEGVVL	DDR1	Protein-coding	Reference		9
TSAPPFASA	NUP50	Protein-coding	Reference		9
RQILKGLQF	WNK1	Protein-coding	Reference		9
LTEEKMELY	REV3L	Protein-coding	Reference		9
SVYEGGVFF	UBE2E3	Protein-coding	Reference		9
ILSGVILEV	CYGB	Protein-coding	Reference		9
IPYSAVDQA	SCP2	Protein-coding	Reference		9
LPSKPSSTL	PACSIN2	Protein-coding	Reference		9
DVYNPFETR	SCAMP3	Protein-coding	Reference		9
IRMEVGPTM	GCHFR	Protein-coding	Reference		9
EEERFHTVL	CRACR2B	Protein-coding	Reference		9
KVNKIEIHY	NCAPH	Protein-coding	Reference		9
IPTHHINAL	WFS1	Protein-coding	Reference		9
YSVIRGEAF	A2M	Protein-coding	Reference		9
RYIYNREEF	HLA-DPB1	Protein-coding	Reference		9
YPQKIKAEL	RIN2	Protein-coding	Reference		9
GVIHLIDQV	POSTN	Protein-coding	Reference		9
VYVDKVEKM	AMOT	Protein-coding	Reference		9
LPHSGGPAA	TNRC18	Protein-coding	Reference		9
MVAGTTMAM	FAM168A	Protein-coding	Reference		9
LLEEQYFEL	ROCK1	Protein-coding	Reference		9
ARYAEAVQL	TTC30B	Protein-coding	Reference		9
VEYDKFIES	RFNG	Protein-coding	Reference		9
YTDNLVRVW	RACK1	Protein-coding	Reference		9
VPQPSGRTL	NFATC1	Protein-coding	Reference		9
MYPDYFAKR	NDUFB9	Protein-coding	Reference		9
YEAIHHEDL	HCK	Protein-coding	Reference		9
NSDVSLLNY	HIPK1	Protein-coding	Reference		9
DVAYIIHLY	VPS13C	Protein-coding	Reference		9
LLKEPTGAF	FAM214A	5' uORF	nuORF		9
DGHTYLNTV	KLHL4	Protein-coding	Reference		9
VYTAERAKF	COL6A2	Protein-coding	Reference		9
RTAPLLLSY	NUP160	Protein-coding	Reference		9
AAIENLPGF	TADA2B	Protein-coding	Reference		9
GQNPTEAEL	CALM2	Protein-coding	Reference		9
HAQTVVLCV	RPS27L	Protein-coding	Reference		9
QQVSNLIHY	NCEH1	Protein-coding	Reference		9
HYLHLAFLM	EVI2A	Protein-coding	Reference		9
FSIEPWLKV	FAM111B	Protein-coding	Reference		9
PQIGDKVEF	CSDE1	Protein-coding	Reference		9
ATPNEIFLK	UFSP2	Protein-coding	Reference		9
ISISDHTAL	GART	Protein-coding	Reference		9
SSFQFSIQK	DSN1	Protein-coding	Reference		9
QELQEVVEF	YME1L1	Protein-coding	Reference		9
ALAPAGFSY	DOT1L	Protein-coding	Reference		9
FIADQLDHL	MRPL57	Protein-coding	Reference		9
FYSADAVCF	PSPH	Protein-coding	Reference		9
GSYGRKTVL	OAS2	Protein-coding	Reference		9
LVSDRFWVR	DPP7	Protein-coding	Reference		9
VAYDSKQYY	ZFR	Protein-coding	Reference		9
YPLEDLPSL	KDM5A	Protein-coding	Reference		9
KTGETMIQW	PPP4R2	Protein-coding	Reference		9
AANPEVLKW	FAM13A	Protein-coding	Reference		9
YSRDPHTEF	COL12A1	Protein-coding	Reference		9
VALPPGLAV	MMS19	Protein-coding	Reference		9
HVAPVAGQL	SLC52A1	Protein-coding	Reference		9
QFALASHFF	ETNK1	Protein-coding	Reference		9
SSAKDTPLF	RAB11FIP1	Protein-coding	Reference		9
LTSELITHI	MX1	Protein-coding	Reference		9
ALDSGFNSV	LRCH3	Protein-coding	Reference		9
RSEAVIAQF	SORL1	Protein-coding	Reference		9
FLYPGLADS	AL645922.1	Protein-coding	Reference		9
AIIENLKYF	C1GALT1C1	Protein-coding	Reference		9
LPQPPQEKA	COL1A1	Protein-coding	Reference		9
STIFHVQQR	FUT2	Protein-coding	Reference		9
TVSVPGMEK	COPG2	Protein-coding	Reference		9
VAAPQPRSL	MREG	5' Overlap uORF	nuORF		9
GELVESLKL	SNRK	Protein-coding	Reference		9
SAADLVHFL	EPS8	Protein-coding	Reference		9
AENISKDLY	AKIP1	Protein-coding	Reference		9
DLLKTLAPY	SERTAD2	Protein-coding	Reference		9
KANPALYVL	PRPF8	Protein-coding	Reference		9
AEWSSKTSY	TCHP	Protein-coding	Reference		9
NEVSLLTAL	PPRC1	Protein-coding	Reference		9
STSHLMWKR	EPAS1	Protein-coding	Reference		9
YTSVTPVLR	PTBP1	Protein-coding	Reference		9
ETNTGEVYR	SNRPD3	Protein-coding	Reference		9
RPMQQVDTL	FBXO38	Protein-coding	Reference		9
WEIQNTSHL	CHPF	Protein-coding	Reference		9
ELAVVREQR	TBCD	Protein-coding	Reference		9
FPKPPSYNV	NDFIP1	Protein-coding	Reference		9
FTLPSVVHR	SPEN	Protein-coding	Reference		9
APVPPPTSL	MAN2C1	Protein-coding	Reference		9
RYISQTQGL	HIPK3	Protein-coding	Reference		9
SEVIFGHVL	ACAT2	Protein-coding	Reference		9
VEFFHVEDL	MCL1	Protein-coding	Reference		9
AEHADTVQL	TUBGCP2	Protein-coding	Reference		9
VRAIAVQKL	PIK3CG	Protein-coding	Reference		9
SPLRVIRSL	DCAF10	Protein-coding	Reference		9
KIAEIEAEM	DRG1	Protein-coding	Reference		9
SAADGPRVF	FARSA	Protein-coding	Reference		9
YEDLLRQEL	KCNK1	Protein-coding	Reference		9
DEFIIKTVM	PIP5K1C	Protein-coding	Reference		9
TVSPLFQKL	MARS1	Protein-coding	Reference		9
VSTQNLLLL	APOL1	Protein-coding	Reference		9
EAVTGVVGR	TMTC3	Protein-coding	Reference		9
EEPLGRQLW	AGAP2	Protein-coding	Reference		9
DSLLFAHKR	PRKDC	Protein-coding	Reference		9
SSNFRGGLG	KRT8	Protein-coding	Reference		9
ENRHLQFER	METTL7A	Protein-coding	Reference		9
IVDGRVYYI	ZBTB33	Protein-coding	Reference		9
AEINQAALL	TRPC4AP	Protein-coding	Reference		9
KSFEAPIKW	HM13	3' Overlap dORF	nuORF		9
EEDPNIFAY	METTL6	Protein-coding	Reference		9
LTDRELEEY	ADD1	Protein-coding	Reference		9
SPPAAPLSV	WWP2	Protein-coding	Reference		9
LANPNYLNF	MED31	Protein-coding	Reference		9
SYVRWEGVF	SLC38A10	Protein-coding	Reference		9
RIADIFVKK	FGD6	Protein-coding	Reference		9
NIVERLKEV	TRIM6-TRIM34	Protein-coding	Reference		9
ETSAGFLSR	ABCC3	Protein-coding	Reference		9
MIDGLVSQL	AHCTF1	Protein-coding	Reference		9
GQPGAFTCY	RPL5	Protein-coding	Reference		9
DLAHTTLAY	PICK1	Protein-coding	Reference		9
YLDWDVSEL	DGKA	Protein-coding	Reference		9
SELEDFPVL	EXD2	Protein-coding	Reference		9
VADLHLYLY	GARS1	Protein-coding	Reference		9
ISRNHVVDI	GPD2	Protein-coding	Reference		9
SGPKFNSAI	RBM39	Protein-coding	Reference		9
KLPAPLPGL	NUP93	Protein-coding	Reference		9
SFYGIGTTR	ZMAT2	Out-of-Frame	nuORF		9
LLREKVEFL	NFE2L1	Protein-coding	Reference		9
PYPQYFTQL	HSDL1	Protein-coding	Reference		9
YLQDVQNAY	ZFYVE16	Protein-coding	Reference		9
SSLPTVEKW	SGSM3	Protein-coding	Reference		9
AIDDIYFQA	ZBTB1	Protein-coding	Reference		9
STLQDLLFH	CTBP1	Protein-coding	Reference		9
MEKVEAIMW	GIMAP6	Protein-coding	Reference		9
TEVIHTGTL	ZNF845	Protein-coding	Reference		9
SVITQVFHV	HDLBP	Protein-coding	Reference		9
GSYSGKVEL	IGSF8	Protein-coding	Reference		9
LEEGPAPVL	NYNRIN	Protein-coding	Reference		9
TTGSNFSFK	RGPD8	Protein-coding	Reference		9
VYKGEEATF	FNDC3B	Protein-coding	Reference		9
ITDPSVIVM	OSBPL8	Protein-coding	Reference		9
SEINKPNFY	DNTTIP2	Protein-coding	Reference		9
ALANIAVDK	HLA-DRA	Protein-coding	Reference		9
FYIHEVQEL	HERC4	Protein-coding	Reference		9
ESNPPSLMR	TTC14	Protein-coding	Reference		9
GAWHTQIQW	COG7	Protein-coding	Reference		9
QGPDGRLEL	FANCE	Protein-coding	Reference		9
SENFVKSEW	TLR2	Protein-coding	Reference		9
KLEERVYNV	MSR1	Protein-coding	Reference		9
RRDSIVAEL	COPE	Protein-coding	Reference		9
SSDYVEIHY	ADAM23	Protein-coding	Reference		9
LLDTSSVLV	HMGCR	Protein-coding	Reference		9
ARKETEFLR	STK38	Protein-coding	Reference		9
KPVFLPRNL	SIN3A	Protein-coding	Reference		9
DELTYKTLF	STAB1	Protein-coding	Reference		9
YLHSQVVSV	AL669918.1	Protein-coding	Reference		9
EAMPKVAKY	HEBP1	Protein-coding	Reference		9
KTLDLDDRW	ABRAXAS1	Protein-coding	SAAV		9
RPFHGWTSL	MOGS	Protein-coding	Reference		9
QEDVRLIGL	SNRNP200	Protein-coding	Reference		9
VEGPFSKAF	HPS3	Protein-coding	Reference		9
DIYRDVAEY	SLC26A6	Protein-coding	Reference		9
LVDTSYKTL	NDC1	Protein-coding	Reference		9
ASITLQQQL	TOP1	Protein-coding	Reference		9
VFVDRAACF	SPTLC1	Protein-coding	Reference		9
RAYDGTTYL	USP39	Protein-coding	Reference		9
TEWQSGQRW	APOE	Protein-coding	Reference		9
AVVAAQSNW	SRP72	Protein-coding	Reference		9
FYPPKVELF	PAICS	Protein-coding	Reference		9
TVASFYTTK	CHD9	Protein-coding	Reference		9
RRISGVDRY	NDUFA1	Protein-coding	Reference		9
SRVQVQKAF	APOL6	Protein-coding	Reference		9
QVDEVTDLL	ANKRD54	Protein-coding	Reference		9
ASSENLLHL	CD2AP	Protein-coding	Reference		9
FPDKVAIQL	PYGB	Protein-coding	Reference		9
DGYINLVAY	IP6K1	Protein-coding	Reference		9
DTRTGLVLR	WDR81	Protein-coding	Reference		9
AVFSLAIKL	ATAD1	Protein-coding	Reference		9
SDKVRVITL	ALG5	Protein-coding	Reference		9
QEVASFVTK	THTPA	Protein-coding	Reference		9
QTNLILQTF	PDCD10	Protein-coding	Reference		9
VQFVPFREF	CPNE2	Protein-coding	Reference		9
AAAGDHVSL	HBS1L	Protein-coding	Reference		9
VGAAVFDAL	KCNK3	Protein-coding	Reference		9
EPSEVFINR	PSPC1	Protein-coding	Reference		9
YLPVGSHNL	POLE	Protein-coding	Reference		9
EVVPNVAAR	KLF13	5' uORF	nuORF		9
VEAVEQNTL	SH3BGRL3	Protein-coding	Reference		9
APWDRQNPL	LILRB4	Protein-coding	Reference		9
GVISGLQEY	CNTRL	Protein-coding	Reference		9
QVFEHMLDV	AL645922.1	Protein-coding	Reference		9
IVPATLPQL	NR3C1	Protein-coding	Reference		9
VGVYRPPPK	FBL	Protein-coding	Reference		9
QELAQKLGF	ZC3H7A	Protein-coding	Reference		9
TVDEVIEEV	ZNF638	Protein-coding	Reference		9
MPSPYGRRI	TOP2B	Protein-coding	Reference		9
VYLHDFQRF	PLCG2	Protein-coding	Reference		9
LSDLFSDDY	CEBPB	Protein-coding	Reference		9
SPFPKQPQV	APOBR	Protein-coding	Reference		9
GRSLIKLNF	PPIL2	Protein-coding	Reference		9
ESFKEKFVR	HIGD2A	Protein-coding	Reference		9
HPVYCVNVV	DYNC1I1	Protein-coding	Reference		9
VALDFEQEM	POTEF	Protein-coding	Reference		9
SELEAAPYL	GTF3C2	Protein-coding	Reference		9
QEFVRALAA	RPS19	Protein-coding	Reference		9
SGSEIHVEV	MKI67	Protein-coding	Reference		9
SSAPPGPTL	MINDY1	Protein-coding	Reference		9
FLDSELSML	R3HCC1L	Protein-coding	Reference		9
LPSPLALLP	ZNF534	Protein-coding	Reference		9
SETGHVYTF	SRF	Protein-coding	Reference		9
DMHIQITDF	PDPK1	Protein-coding	Reference		9
HELLERIGL	SASH3	Protein-coding	Reference		9
KYSHFQHLL	HPS3	Protein-coding	Reference		9
TTIARASVL	LIMCH1	Protein-coding	Reference		9
QDIERIHQF	DTX3L	Protein-coding	Reference		9
SLDPEPIAI	WDR91	Protein-coding	Reference		9
SPTKAVPAL	SMG7	Protein-coding	Reference		9
REMFEVTGL	CHID1	Protein-coding	Reference		9
RGVSAFSTW	TCERG1	Protein-coding	Reference		9
YYALVVRGR	FASN	Protein-coding	Reference		9
TLTDVAHEY	SUPT7L	Protein-coding	Reference		9
FAIGVGEEF	ITGAE	Protein-coding	Reference		9
VSIPNSPFR	FLNA	Protein-coding	Reference		9
ILAQEIVKA	SAE1	Protein-coding	Reference		9
FIFKSDVGF	FASTKD2	Protein-coding	Reference		9
HAYPFTFEI	ARRB1	Protein-coding	Reference		9
YEDALYTVL	UNC13D	Protein-coding	Reference		9
HTIGPFSSF	TTLL5	Protein-coding	Reference		9
ASTSRLLSV	TMEM25	Protein-coding	Reference		9
MPYLEHESF	CDC7	Protein-coding	Reference		9
NAKYVSLHV	NAA10	Protein-coding	Reference		9
RQFQELNEL	ORAI1	Protein-coding	Reference		9
MLPGFLHRL	ACTR10	Protein-coding	Reference		9
IMDRIYKNV	ACSL3	Protein-coding	Reference		9
TTFPKIHSR	SECISBP2	Protein-coding	Reference		9
GSWDGTLRL	RACK1	Protein-coding	Reference		9
KAIEQADLL	AP1S2	Protein-coding	Reference		9
GLGGGSVRF	KRT19	Protein-coding	Reference		9
VTDEVFNFL	TMEM120B	Protein-coding	Reference		9
VSVPDSLLW	KCTD12	Protein-coding	Reference		9
REMENYEKI	THOC7	Protein-coding	Reference		9
SENVLQVHL	ORC4	Protein-coding	Reference		9
NLNPQNLAR	PIGZ	Protein-coding	Reference		9
NEYPTPRSY	C2orf74	Protein-coding	Reference		9
IPFYGILGA	FADS2	Protein-coding	Reference		9
FLYGMVHVY	EMC6	Protein-coding	Reference		9
VPFSSCLEA	USP5	Protein-coding	Reference		9
EEVEAHQSW	JOSD1	Protein-coding	Reference		9
GMDDIFSHI	DNAJA2	Protein-coding	Reference		9
GESLIRTAF	MON2	Protein-coding	Reference		9
EEELLDKVY	CCZ1B	Protein-coding	Reference		9
RTYPVEILY	DHX8	Protein-coding	Reference		9
SFFPRGFLW	MOGS	Protein-coding	Reference		9
KQQNPRLVY	PDXK	Protein-coding	Reference		9
DYEEFSKER	CASP8	Protein-coding	Reference		9
LPRGRVVML	LPAR2	Protein-coding	Reference		9
STFESKSYK	FGA	Protein-coding	Reference		9
DEIADKAEW	TANGO6	Protein-coding	Reference		9
FTMKTVLML	CSNK1A1	Protein-coding	Reference		9
SEAIQTSHF	FOCAD	Protein-coding	Reference		9
SEIPSEIAI	ITPR1	Protein-coding	Reference		9
HYINMPVQF	CEP192	Protein-coding	Reference		9
QYNPHVHQL	DLG5	Protein-coding	Reference		9
FPDFSTRDI	EED	Protein-coding	Reference		9
AAINFQPKM	BBS4	Protein-coding	Reference		9
RVMDVINSA	PGS1	Protein-coding	Reference		9
MAGEALFLR	LINC00847	lincRNA	nuORF		9
DELVKKYSL	BAZ1B	Protein-coding	Reference		9
RTVDARLKL	ACTR3	Protein-coding	Reference		9
ETIVIINKF	RNF145	Protein-coding	Reference		9
DEFPDLSAH	CKB	Protein-coding	Reference		9
AAANVVRNI	PSMB9	Protein-coding	Reference		9
EEYVVEKVL	CBX5	Protein-coding	Reference		9
LPYDQTRVI	PTPN18	Protein-coding	Reference		9
LPLTKITSA	PNRC1	Protein-coding	Reference		9
QSIAFISRL	TMEM33	Protein-coding	Reference		9
AYNNVKACL	WRNIP1	Protein-coding	Reference		9
REEIKPIRL	CPT1A	Protein-coding	Reference		9
AAMAVFEDK	PSMB7	Protein-coding	Reference		9
EALGALMAA	RIPOR1	Protein-coding	Reference		9
SEPERVASV	SH3BP4	Protein-coding	Reference		9
ALDSGLLNL	PGBD1	Protein-coding	Reference		9
IPYTPAMQR	HMOX1	Protein-coding	Reference		9
VYTKVSAYL	TMPRSS4	Protein-coding	Reference		9
EERSVPTAY	SFSWAP	Protein-coding	Reference		9
TANEKILMM	DOCK2	Protein-coding	Reference		9
APILVPHTA	VPS52	Protein-coding	Reference		9
HLRHDEIMF	EXTL3	Protein-coding	Reference		9
GQNGGILVY	FBXO11	Protein-coding	Reference		9
MPSPRLLAA	MFGE8	Protein-coding	SAAV		9
QPVANVPAV	WNK1	Protein-coding	Reference		9
SVAASFFAR	KIF26B	Protein-coding	Reference		9
QVIEDSTGV	FNDC3B	Protein-coding	Reference		9
RTAVYSLHK	METTL5	Protein-coding	Reference		9
GYPFRLFDF	MED23	Protein-coding	Reference		9
FRDFRGVSR	MVP	Protein-coding	Reference		9
PFAKPLPTF	EP400	Protein-coding	Reference		9
FASLPQVER	WDR1	Protein-coding	Reference		9
ELDQGTPQY	PACSIN2	Protein-coding	Reference		9
FVDDEELAY	COQ4	Protein-coding	Reference		9
TYMPATSAM	RBMS1	Protein-coding	Reference		9
SPAVLKSEL	RBM10	Protein-coding	Reference		9
ASFDGISKF	PEPD	Protein-coding	Reference		9
QETKEAQLY	NASP	Protein-coding	Reference		9
AVGPVHNSV	BIRC6	Protein-coding	Reference		9
SSYFRIHER	ZNF14	Protein-coding	Reference		9
EVLSGYLER	ARIH1	Protein-coding	Reference		9
TTIEEMHLL	COG6	Protein-coding	Reference		9
FACEVLYNI	NCF2	Protein-coding	Reference		9
STVADAYRW	TPCN1	Protein-coding	Reference		9
PYMSSPCHI	RPL17-C18orf32	Protein-coding	Reference		9
LSSNLQHHF	ANGEL2	Protein-coding	Reference		9
RISDIRLFI	NSFL1C	Protein-coding	Reference		9
TPIEAQTRV	RBM10	Protein-coding	Reference		9
RPQLKGVVL	MRPS12	Protein-coding	Reference		9
IPTSRVITL	NUGGC	Protein-coding	Reference		9
QWHSVAVTI	LAMA3	Protein-coding	Reference		9
SLRVGDPVY	MTARC2	Protein-coding	Reference		9
YEHDQWRRY	FAM120B	Protein-coding	Reference		9
SPRVQFQSL	ZNF655	Protein-coding	Reference		9
DERLLLKSH	ARHGEF1	Protein-coding	Reference		9
TEFNGIRDY	OTULINL	Protein-coding	Reference		9
SERLGEQNF	COL6A2	Protein-coding	Reference		9
TASEVLDSL	USP19	Protein-coding	Reference		9
TVRETQTMY	GRAMD1B	Protein-coding	Reference		9
ALDRILQQL	PTPRB	Protein-coding	Reference		9
RQHRMMILY	SNRNP200	Protein-coding	Reference		9
SSDGYLYKW	FRYL	Protein-coding	Reference		9
QELYWSHPR	RPS29P9	Pseudogene	nuORF		9
ISSDGQFAL	RACK1	Protein-coding	Reference		9
EYISTEFNR	PAF1	Protein-coding	Reference		9
AVEKGVPLY	ENO1	Protein-coding	Reference		9
EYVFSVSTF	COL6A3	Protein-coding	Reference		9
IYVPSSYHL	SLF2	Protein-coding	Reference		9
ALDTINILL	ARID1B	Protein-coding	Reference		9
SSALLQLLK	RUNX1	5' uORF	nuORF		9
VPKAAIVAR	TXNIP	Protein-coding	Reference		9
NLKITITGY	NOMO2	Protein-coding	Reference		9
SLVNRRPCF	ALB	Protein-coding	Reference		9
KEFSPFGTI	PABPC1	Protein-coding	Reference		9
GEIDASLKA	AHNAK	Protein-coding	Reference		9
EITEVALEY	TXNDC11	Protein-coding	Reference		9
KIYEGAYHV	MGLL	Protein-coding	Reference		9
GENEYFRVF	CBL	Protein-coding	Reference		9
TAMPPGLAK	BRD2	Protein-coding	Reference		9
QALMPTLEA	CREBBP	Protein-coding	Reference		9
HAPLTNIPL	DROSHA	Protein-coding	Reference		9
RPAANFDAI	ANXA7	Protein-coding	Reference		9
ETGELITFY	RERE	Protein-coding	Reference		9
FLPEAPLGL	ARTN	Protein-coding	Reference		9
LDALRNLGL	ARHGEF12	Protein-coding	Reference		9
LTSVVLTLK	DHX40	Protein-coding	Reference		9
PYSINMNVF	KLF5	Protein-coding	Reference		9
EETLANNTW	VIRMA	Protein-coding	Reference		9
MEEEIPKNY	TRRAP	Protein-coding	Reference		9
SPFGQIMEI	TIAL1	Protein-coding	Reference		9
SIKDLNATF	ADAP2	Protein-coding	Reference		9
FPEDVVRVI	FGD2	Protein-coding	Reference		9
RLPPELSRV	CRLF1	Protein-coding	Reference		9
EVVAFIQHF	VPS13D	Protein-coding	Reference		9
LIDEQILCV	PPP6C	Protein-coding	Reference		9
IYIVRAFGL	DYSF	Protein-coding	Reference		9
KTISSYTAF	PRPF8	Protein-coding	Reference		9
KSFAIGVQF	SLCO2A1	Protein-coding	Reference		9
[truncated: 3,001 more rows]

## Sheet: 9-mers 10 k
Sequence	Gene	Type	Category	Comment	Length
HLDEAIHVL	TCF3	Protein-coding	Reference		9
MPNYPFINI	ETV3	Protein-coding	Reference		9
RSMKEFLAK	PRKACB	Protein-coding	Reference		9
RTATYLPEV	AMMECR1	Protein-coding	Reference		9
RTSETNTLF	RASA4	Protein-coding	Reference		9
ELDNMFVHL	TTLL1	Protein-coding	Reference		9
MRANITAIR	CCT3	Protein-coding	Reference		9
YYPEYKLLF	ATP6V0D1	Protein-coding	Reference		9
GSDPYVRMY	ESYT2	Protein-coding	Reference		9
LPEFTKSEY	KLHL24	Protein-coding	Reference		9
APADGFSDL	GLG1	Protein-coding	Reference		9
SYLPLAHMF	ACSL5	Protein-coding	Reference		9
VALPCYLLY	ABCC3	Protein-coding	Reference		9
AYPHRLNLF	RPRD2	Protein-coding	Reference		9
VTIEDVQKL	PSAT1	Protein-coding	Reference		9
YAAEGLRTL	ATP10A	Protein-coding	Reference		9
RPPLPTQQF	PRR5-ARHGAP8	Protein-coding	Reference		9
FQMLYADCY	DHCR24	Protein-coding	Reference		9
LTVSNIESF	SETX	Protein-coding	Reference		9
SIIRSQTSM	MICU1	Protein-coding	Reference		9
QPINFSVSL	SEC16A	Protein-coding	Reference		9
LPYFACQIA	DPY19L4	Protein-coding	Reference		9
MPRPRLLAA	MFGE8	Protein-coding	Reference		9
QLYEYLQNR	NOP58	Protein-coding	Reference		9
AEPRGTITL	OSBPL2	Protein-coding	Reference		9
FEYPVQIEP	BTBD3	Protein-coding	Reference		9
HVLDSGLAY	PPP1R37	Protein-coding	Reference		9
STDPEALHY	AFAP1	Protein-coding	Reference		9
GQPDVVRLL	NBEAL2	Protein-coding	Reference		9
TEIPGTKVF	TPMT	Protein-coding	Reference		9
SSTSQSLLF	NUP153	Protein-coding	Reference		9
YYYYFRTGK	C1orf27	Out-of-Frame	nuORF		9
VPGPQHTEL	STARD8	Protein-coding	Reference		9
PQSPIVRAF	GLMP	Protein-coding	Reference		9
IYGSTFLYL	MACO1	Protein-coding	Reference		9
LSMPGFIQK	CTC1	Protein-coding	Reference		9
VEPIHAVVL	ZGPAT	Protein-coding	Reference		9
NERLAYVTY	E2F6	Protein-coding	Reference		9
GYMEGYYTF	FBXO3	Protein-coding	Reference		9
DTLKQFLQY	EFHC2	Protein-coding	Reference		9
VLPFRRESL	CPSF1	Protein-coding	Reference		9
QTNLILQTF	PDCD10	Protein-coding	Reference		9
AEPKLAFVI	RPL7	Protein-coding	Reference		9
LSDEEAVHY	PIK3C3	Protein-coding	Reference		9
AVAIKAMAK	EIF5A	Protein-coding	Reference		9
SVVAVLVYK	TLR4	Protein-coding	Reference		9
QRAILYKRL	RPL7A	Protein-coding	Reference		9
MQDPNFHTM	NCOA2	Protein-coding	Reference		9
IVFEGVIGK	NRP2	Protein-coding	Reference		9
ALDNALQTF	XPO7	Protein-coding	Reference		9
SEDFNKMNF	WDFY1	Protein-coding	Reference		9
SPPRIFQTV	MIS18BP1	Protein-coding	Reference		9
SAEEVIVKL	USP19	Protein-coding	Reference		9
ITPETAEKL	CDC42	Protein-coding	Reference		9
VLDTLTKVL	AL139260.3	Protein-coding	Reference		9
RSVPTSTVF	TKT	Protein-coding	Reference		9
VSTQNLLLL	APOL1	Protein-coding	Reference		9
FYTRELSNF	IARS2	Protein-coding	Reference		9
HEMEPAEAI	HLTF	Protein-coding	Reference		9
ALPDQSFLW	PDCD6	Protein-coding	Reference		9
SQNSVVIIR	DHX9	Protein-coding	Reference		9
HYPVNSITF	TNS2	Protein-coding	Reference		9
DIDIRPGLY	ACTL6A	Protein-coding	Reference		9
HPDSHQLFI	G3BP1	Protein-coding	Reference		9
GSDVVDWLY	DVL2	Protein-coding	Reference		9
YPNPYSKHV	PRELID1	Protein-coding	Reference		9
ALDEGDIAL	PSMC2	Protein-coding	Reference		9
KSMLFLLSK	DDX3X	Out-of-Frame	nuORF		9
SAHEFLFHY	ARSD	Protein-coding	Reference		9
EYVPEIVNF	CARS1	Protein-coding	Reference		9
IPLESNHTI	KDR	Protein-coding	Reference		9
NEAELSLVL	VPS16	Protein-coding	Reference		9
YAIEKVREI	TRPM7	Protein-coding	Reference		9
SPREVQVTM	GDF15	Protein-coding	Reference		9
RTTIEKPVW	CP	Protein-coding	Reference		9
YVTGSTIVL	TP53INP2	Protein-coding	Reference		9
REDLSAHLM	PSMB9	Protein-coding	Reference		9
YGGPVGAGI	KRT7	Protein-coding	Reference		9
AESRTVIRY	MYOC	Protein-coding	Reference		9
PVVRDFLYK	COL6A3	Protein-coding	Reference		9
TVRDFTQVF	XAB2	Protein-coding	Reference		9
READLPDNI	REST	Protein-coding	Reference		9
EEFRHVIAW	ETV3	Protein-coding	Reference		9
SADPNVVDL	GINS3	Protein-coding	Reference		9
QRAAVIERF	DDX19B	Protein-coding	Reference		9
LPWASTHSL	PAQR8	Protein-coding	Reference		9
SEYEMSIAA	ATAD1	Protein-coding	Reference		9
EFSDIIKSR	UTRN	Protein-coding	Reference		9
VLFPLKSEF	YARS1	Protein-coding	Reference		9
SEMDTSVKF	ITGAV	Protein-coding	Reference		9
LEEPYEIQL	DAPK1	Protein-coding	Reference		9
VTISHPLEW	LUZP1	5' uORF	nuORF		9
REHEEYLKL	DDRGK1	Protein-coding	Reference		9
MAHRFAQEY	ADPRS	Protein-coding	Reference		9
RPYQDAPVA	SIGLEC8	Protein-coding	Reference		9
MPNGTVQRF	BPTF	Protein-coding	Reference		9
DFQCFQQAR	COL18A1	Protein-coding	Reference		9
EYVSRNIFK	COL6A3	Protein-coding	Reference		9
FLDSEVSEL	NCAPG	Protein-coding	Reference		9
VANGRSLVW	TSEN34	Protein-coding	Reference		9
LYQFRYVNR	CALCOCO1	Protein-coding	Reference		9
VYGPFYANI	TCP11L2	Protein-coding	Reference		9
RVREFVGQL	VWA1	Protein-coding	Reference		9
AEIQSRLAY	PNPLA6	Protein-coding	Reference		9
DYLEGLLTK	KBTBD7	Protein-coding	Reference		9
APCNNRLYI	KLHL6	Protein-coding	Reference		9
RPYPVMRKI	PAQR8	Protein-coding	Reference		9
RMEKLNQLW	LRPAP1	Protein-coding	Reference		9
DYIEFPCYR	ALOX5	Protein-coding	Reference		9
AVESFTVQR	HLA-DRB1	Protein-coding	SAAV		9
ITIDPTCSW	ZMIZ2	Protein-coding	Reference		9
LVIDAVREI	BCAP31	Protein-coding	Reference		9
DLTEYLSRF	HNRNPDL	Protein-coding	Reference		9
AEHYTETAL	SRPK1	Protein-coding	Reference		9
KQVKYFIHY	MORF4L1	Protein-coding	Reference		9
EPDEQRSEL	TJP3	Protein-coding	Reference		9
SLYKTHPQY	HK1	Protein-coding	Reference		9
RIMSGESTF	MSH6	Protein-coding	Reference		9
GQKGTLIGY	SLC30A5	Protein-coding	Reference		9
KSRDYLLTL	TMEM39B	Protein-coding	Reference		9
LYYIGGEVF	SMAD2	Protein-coding	Reference		9
AYIDARTLR	ZBTB11	Protein-coding	Reference		9
FLHEKLESL	RASA1	Protein-coding	Reference		9
AVDWLHELL	DEPDC1B	Protein-coding	Reference		9
AEHAGFAVP	RP11-315O6.1	Antisense	nuORF		9
SYGTVSQIF	CLEC5A	Protein-coding	Reference		9
FDDFSHYEK	YTHDF2	Protein-coding	Reference		9
QLDIIIHSL	XRCC5	Protein-coding	Reference		9
YMVTERATY	PLD3	Protein-coding	Reference		9
EAAAPLRVR	ARRDC2	Protein-coding	Reference		9
RGYLFLEVF	MFSD1	Protein-coding	Reference		9
LPIANVARI	NFYB	Protein-coding	Reference		9
GRMGFVHNF	RASGRP2	Protein-coding	Reference		9
AQLHPLSGY	DHX32	Protein-coding	Reference		9
IELGARVPA	ARMC5	Protein-coding	Reference		9
KATNVCTRF	SMARCA5	Protein-coding	Reference		9
QDLLHSSRF	PIAS1	Protein-coding	Reference		9
QVVSFLHTV	ATRX	Protein-coding	Reference		9
MPFVRNIVT	TFIP11	Protein-coding	Reference		9
VAGAPALRL	MISP	Protein-coding	Reference		9
YFYSSLSRF	HERPUD1	Protein-coding	Reference		9
MSEDSNLHY	C11orf52	Protein-coding	Reference		9
TVNGAEVLM	TRAPPC13	Protein-coding	Reference		9
MRFLTAVNL	GSTK1	Protein-coding	Reference		9
ASVFHATAF	SERPINH1	Protein-coding	Reference		9
TYVISVVFR	GJB1	Protein-coding	Reference		9
YTTGHWDNY	ZNF513	Protein-coding	Reference		9
STDIGALMY	MMP1	Protein-coding	Reference		9
APHLLRLFV	MORF4L1	Protein-coding	Reference		9
NPMNVFHVV	PCDHGB1	Protein-coding	Reference		9
FESKVDAIL	COL6A3	Protein-coding	Reference		9
FAHVTSLGY	ZNF551	Protein-coding	Reference		9
SEVVAIKKM	TAOK2	Protein-coding	Reference		9
AFPAALPAF	NOVA2	Protein-coding	Reference		9
SPISRTDEI	KIAA1217	Protein-coding	Reference		9
IEKLLELLY	FAM107B	3' Overlap dORF	nuORF		9
LLDELPMIY	ACER3	Protein-coding	Reference		9
DDLQRAIAL	USP25	Protein-coding	Reference		9
STLSPIAPR	ELK1	Protein-coding	Reference		9
GTDVLSTRY	CPA3	Protein-coding	Reference		9
MYPDQVQLL	FBXO21	Protein-coding	Reference		9
EVWPHSTER	LYSMD1	Protein-coding	Reference		9
TTAPGPLFK	IRF2	Out-of-Frame	nuORF		9
QETDSPLFL	XPO4	Protein-coding	Reference		9
MAYPSLVAM	IGBP1	Protein-coding	Reference		9
KQSNLATGL	SH3D19	Protein-coding	Reference		9
QIKDAIGRY	TARS1	Protein-coding	Reference		9
HASDRIIAL	TKT	Protein-coding	Reference		9
YPLLLKVLL	WDFY4	Protein-coding	Reference		9
TLYPGRVIL	TRPM2	Protein-coding	Reference		9
HINAQIMQL	SOD2	Protein-coding	Reference		9
WLNRSTILY	NTM	Protein-coding	Reference		9
NQASRPYSF	F8	Protein-coding	Reference		9
MYIRYIHKL	DOCK3	Protein-coding	Reference		9
ANTDVFLSK	PRXL2A	Protein-coding	Reference		9
ATYNEIVTF	FXR1	Protein-coding	Reference		9
EYLAVRQLK	LONP2	Protein-coding	Reference		9
ESSKPPILR	INSIG1	Protein-coding	Reference		9
AARLPLDAA	GPNMB	Protein-coding	Reference		9
FALHSASVF	AAMP	Protein-coding	Reference		9
AMDTLNVSM	KLF5	Protein-coding	Reference		9
FIREHIEEL	COPS2	Protein-coding	Reference		9
YGAAVVHNV	RNF167	Protein-coding	Reference		9
LPNANYPSA	ARID1A	Protein-coding	Reference		9
HDFEAKQAY	NPR3	Protein-coding	Reference		9
QSEPRVRLV	BAG6	Protein-coding	Reference		9
VIDSLTVKI	RPN1	Protein-coding	Reference		9
SPYQGGVFF	UBE2D3	Protein-coding	Reference		9
HSLESQVTF	DOCK8	Protein-coding	Reference		9
TPAPGFSSM	MOV10	Protein-coding	Reference		9
IKEETTSHL	KNG1	Protein-coding	Reference		9
EYATKISRF	PITHD1	Protein-coding	Reference		9
NVMGEQFSY	ATP6AP1	Protein-coding	Reference		9
YLPELIPHL	TNPO1	Protein-coding	Reference		9
VASDLVMKV	UGGT1	Protein-coding	Reference		9
ILDDLFLHT	RARS1	Protein-coding	Reference		9
KLPKGTVSF	CSDE1	Protein-coding	Reference		9
LPRSKIICL	CCR6	Protein-coding	Reference		9
QSNAVPLFL	KPNA3	Protein-coding	Reference		9
EELLRSQLY	COMMD1	Protein-coding	Reference		9
MAEEGLRVV	ABHD16A	Protein-coding	Reference		9
MEAIPVKQF	PTPRG	Protein-coding	Reference		9
QEFVRALAA	RPS19	Protein-coding	Reference		9
FELIKETRF	MYCBP2	Protein-coding	Reference		9
VLDVSFNRL	GP1BA	Protein-coding	Reference		9
TASQVASTW	PICALM	Protein-coding	Reference		9
TPQPAGGRL	IPMK	Protein-coding	Reference		9
EVWRQLERR	NORAD	lincRNA	nuORF		9
VVDSIMTAL	RBM5	Protein-coding	Reference		9
SPFGGFKMS	ALDH1A2	Protein-coding	Reference		9
LQVSGRVEY	PIK3CB	Protein-coding	Reference		9
RPAALGLRL	CRLS1	Protein-coding	Reference		9
FYSFFHLSF	UNC93B1	Protein-coding	Reference		9
NYIEKVRFL	DES	Protein-coding	Reference		9
FASEPYYNR	SP100	Protein-coding	Reference		9
NQKLLAEAL	PRKCD	Protein-coding	Reference		9
SEFKNSQHF	IFT46	Protein-coding	Reference		9
MALGPGREY	CA9	Protein-coding	Reference		9
QPIAEKIIA	NXN	Protein-coding	Reference		9
ITTLFLFSK	NIPBL	Protein-coding	Reference		9
KYHGYPYSF	MAGT1	Protein-coding	Reference		9
RSLVPAAEL	PLEC	Protein-coding	Reference		9
STAMNFGTK	COX19	Protein-coding	Reference		9
TENKLRLHY	NUP93	Protein-coding	Reference		9
KQRTLYEAL	SYNE1	Protein-coding	Reference		9
IPMRDFVCA	EXOSC4	Protein-coding	Reference		9
HLVPEVPTV	ZBTB7B	Protein-coding	Reference		9
ILRAQMEVY	OPTN	Protein-coding	Reference		9
DFVGVHQER	NUP188	Protein-coding	Reference		9
GEIKVLQGF	GOPC	Protein-coding	Reference		9
GGFQMHYEK	EID1	Protein-coding	Reference		9
WQYRQLSAL	RPL15	Protein-coding	Reference		9
FVRTFLTTY	SOS1	Protein-coding	Reference		9
VYNPELDKW	KLHL11	Protein-coding	Reference		9
KTSVLVVQF	TPCN1	Protein-coding	Reference		9
SAAHFVMFF	TXNDC5	Protein-coding	Reference		9
QETLGKGTY	NUAK1	Protein-coding	Reference		9
SYNDYVREF	YTHDC1	Protein-coding	Reference		9
YPYYGEKSA	NOTCH2	Protein-coding	Reference		9
AINPKLMQL	DDX17	Protein-coding	Reference		9
SPKIPGIDL	HERC3	Protein-coding	Reference		9
TAIDILTTV	IPO9	Protein-coding	Reference		9
RALDTPVMV	DCAF13	Protein-coding	Reference		9
TVTSQNLQL	CD74	Protein-coding	Reference		9
ARVERMEQF	CDC37	Protein-coding	Reference		9
GFTELHSLW	CHD4	Protein-coding	Reference		9
AECAGKLFL	SEC24C	Protein-coding	Reference		9
LLFADQLSY	RNF213	Protein-coding	Reference		9
FVDNQYWRY	MMP12	Protein-coding	Reference		9
RAYPHVFTK	UQCRQ	Protein-coding	Reference		9
HYGDFIEFL	ZSWIM4	Protein-coding	Reference		9
FARPASPSL	PPP1R13L	Protein-coding	Reference		9
DTWHYFLHR	MSMO1	Protein-coding	Reference		9
VFPTRTARF	QTRT1	Protein-coding	Reference		9
QQFLMHSVY	BMP2K	Protein-coding	Reference		9
DFNGFYTER	TUBGCP2	Protein-coding	Reference		9
IYSRLFDWI	MYO1A	Protein-coding	Reference		9
LVESTYLLY	EDEM1	Protein-coding	Reference		9
RDYQELMNT	KRT1	Protein-coding	Reference		9
TLKDSGSYF	FCGR3A	Protein-coding	Reference		9
EVGPLVTSM	VCAN	Protein-coding	Reference		9
DAATIVALR	NACC2	Protein-coding	Reference		9
RPAPQIQEA	NMB	Protein-coding	Reference		9
FDHPHIVKL	PTK2	Protein-coding	Reference		9
AASPVYRRY	SNX33	Protein-coding	Reference		9
HSQQHVLVM	HTT	Protein-coding	Reference		9
KETEIVKKL	CEBPZ	Protein-coding	Reference		9
AIDALEAQL	TEP1	Protein-coding	Reference		9
AMYTYFQAK	QSOX1	Protein-coding	Reference		9
GLGGGSVRF	KRT19	Protein-coding	Reference		9
NVLEQITSF	MED12	Protein-coding	Reference		9
GPDDPRGLL	BICD1	Protein-coding	Reference		9
IIDENFAEL	L1TD1	Protein-coding	Reference		9
RPNERYRLL	ARHGAP27	Protein-coding	Reference		9
DIYKGLPDL	VAV3	Protein-coding	Reference		9
ILDPHVVLL	NUP88	Protein-coding	Reference		9
TALSNLITW	MCMBP	Protein-coding	Reference		9
SAVTTFEAL	RNF220	Protein-coding	Reference		9
APSTIIFHL	RPN2	Protein-coding	Reference		9
KINESTQNW	CNN1	Protein-coding	Reference		9
PSEYDTPLY	SETD3	Protein-coding	Reference		9
DMYSSPYLR	TCAF1	Protein-coding	Reference		9
SSTRHIVTF	VWF	Protein-coding	Reference		9
IADDISHGL	AMPD1	Protein-coding	Reference		9
NQVKGIFGF	WARS1	Protein-coding	Reference		9
GQSPLSQKY	NRBF2	Protein-coding	Reference		9
RSALVNNTI	DICER1	Protein-coding	Reference		9
SLQEEIAFL	VIM	Protein-coding	Reference		9
EYVPGAHQF	LAMA1	Protein-coding	Reference		9
GTFRHTLWK	RNF213	Protein-coding	Reference		9
LYAALHHRI	RANBP3	Protein-coding	Reference		9
AVLDYVMTR	ABHD13	Protein-coding	Reference		9
NYQRLFDFF	MAN2A2	Protein-coding	Reference		9
RRFFHLIQL	DOCK9	Protein-coding	Reference		9
CFYDIKLGR	AIFM1	Protein-coding	Reference		9
NVDEAFEQL	RRAS	Protein-coding	Reference		9
DALDHYKTV	INF2	Protein-coding	Reference		9
TIDDGIFEV	HSPA1B	Protein-coding	Reference		9
SEFVHVVAI	ATP9B	Protein-coding	Reference		9
REFDFFNKI	PI4KA	Protein-coding	Reference		9
IFHEKTSEF	SLC7A2	Protein-coding	Reference		9
YPIQPAVTA	TEAD1	Protein-coding	Reference		9
SVKIPSSPR	EIF4G2	Out-of-Frame	nuORF		9
SERWFWNGA	GNPTAB	Out-of-Frame	nuORF		9
RVIEPFSRV	PSMD11	Protein-coding	Reference		9
DYNEIFQPK	KATNB1	Protein-coding	Reference		9
YALTNIQAA	APBB2	Protein-coding	Reference		9
SETYLMKHM	ZNF384	Protein-coding	Reference		9
RLAEKFPVI	SNX18	Protein-coding	Reference		9
EVSELQATY	TRIP4	Protein-coding	Reference		9
SLQENQLPK	PLEKHA1	Protein-coding	Reference		9
RVPDGMVGL	KHSRP	Protein-coding	Reference		9
YVEFTRILK	MYL9	Protein-coding	Reference		9
DEEVVRVPL	UTP20	Protein-coding	Reference		9
VEYEYIVAF	MBTPS1	Protein-coding	Reference		9
FEYGVKAVY	CFH	Protein-coding	Reference		9
MVRPVAVAA	MEGF9	5' uORF	nuORF		9
ILTTLIHLV	IPO11	Protein-coding	Reference		9
SEDSHLESL	MAP4	Protein-coding	Reference		9
AVSGGTLPR	GRASP	Protein-coding	Reference		9
AIIPSHLAY	FKBP11	Protein-coding	Reference		9
EETIIQKAI	GBF1	Protein-coding	Reference		9
PVQKVLSNR	G3BP1	Protein-coding	Reference		9
AELAARILL	NDRG2	Protein-coding	Reference		9
RLWDVHTSA	GIGYF1	Protein-coding	Reference		9
SVVNSFIEK	NUDT15	Protein-coding	Reference		9
AVAAESHFL	MRPS28	Protein-coding	Reference		9
EVIKEVQEF	CD9	Protein-coding	Reference		9
SVIEQIVYV	NFKB2	Protein-coding	Reference		9
VECLNYQHY	HNRNPK	Protein-coding	Reference		9
VPSLKLLAA	NRBP1	Protein-coding	Reference		9
QTMCPHILR	EIF3E	Protein-coding	Reference		9
LPKSHFISA	FBXL3	Protein-coding	Reference		9
SVHLFVLVL	MBOAT1	Protein-coding	Reference		9
LSEKQALCY	ARHGEF17	Protein-coding	Reference		9
SSIPSPATL	ZFYVE16	Protein-coding	Reference		9
FDLLRSNRL	BMP2K	Protein-coding	Reference		9
READFARVA	THEM6	Protein-coding	Reference		9
QVFTHLPGK	EXOC6	Protein-coding	Reference		9
TLPDDHSSY	IRF1	Protein-coding	Reference		9
LPRHPQELL	CES2	Protein-coding	Reference		9
RLPTVLLKL	IMP3	Protein-coding	Reference		9
ETEPEPELR	APOE	Protein-coding	Reference		9
TITPIVLYF	ORMDL3	Protein-coding	Reference		9
FITDKISSF	NOP9	Protein-coding	Reference		9
SDGLRLIAL	FLNC	Protein-coding	Reference		9
SYRELFEFF	SCNN1A	Protein-coding	Reference		9
CLNKPTMSF	ETS2	Protein-coding	Reference		9
RVDGVYQVV	UAP1	Protein-coding	Reference		9
SPALQIRTV	UBE2N	Protein-coding	Reference		9
QSTSSVIRL	HEY2	Protein-coding	Reference		9
ATLLNLLLR	PSMD3	Protein-coding	Reference		9
HAAGFAYTY	FAM111A	Protein-coding	Reference		9
EEVVRLPAF	MPP1	Protein-coding	Reference		9
APGVGRFVA	ABCA3	Protein-coding	Reference		9
VEEQRPPEL	LRCH4	Protein-coding	Reference		9
RVLEDRALK	ADCK5	Protein-coding	Reference		9
RYGYDSNLF	FRS2	Protein-coding	Reference		9
AENNPWVTP	RSU1	Protein-coding	Reference		9
GETDWKVIA	PPA1	Protein-coding	Reference		9
KEGVVGPEL	PLEC	Protein-coding	Reference		9
HYLSKTYWW	ZBTB11	Protein-coding	Reference		9
LEKLVDTAW	BAZ1B	Protein-coding	Reference		9
ILFQFNTSY	ITGA1	Protein-coding	Reference		9
RLFVGEPVW	ADI1	Protein-coding	Reference		9
EAKFFTESR	SND1	Protein-coding	Reference		9
KADSDGPEF	VPS13C	Protein-coding	Reference		9
SQPPVQVSV	CDK12	Protein-coding	Reference		9
DMAAQITQR	HLA-A	Protein-coding	SAAV		9
VYSPRTQWI	MMP19	Protein-coding	Reference		9
KSFENIQNW	RAB13	Protein-coding	Reference		9
KVFGWVHRL	NARS1	Protein-coding	Reference		9
DFMKRISCY	PFKFB3	Protein-coding	Reference		9
FLDSTHKEL	MYO1B	Protein-coding	Reference		9
LVAPPLPAA	NCLN	Protein-coding	Reference		9
TDKPHLVSL	PHLDB1	Protein-coding	Reference		9
DEFPGVRTY	ACAN	Protein-coding	Reference		9
IYGSVWEKL	SAMD8	Protein-coding	Reference		9
IPIIMGANI	SLC34A2	Protein-coding	Reference		9
LEADSAIRA	C11orf68	Protein-coding	Reference		9
NSNDAFVLK	GSN	Protein-coding	Reference		9
MFMKPGTLY	MPG	Protein-coding	Reference		9
QLNPEALGF	MAF	Protein-coding	Reference		9
EYAVMLYTW	CYFIP2	Protein-coding	Reference		9
KEFDGKSLV	HSP90AB1	Protein-coding	Reference		9
IEDLNNVVL	NOD1	5' uORF	nuORF		9
FEDAAEIRL	NCL	Protein-coding	Reference		9
VSNGTYLEL	OSBPL3	Protein-coding	Reference		9
VSEQELLRY	PEX6	Protein-coding	Reference		9
LPPCTGPAL	LRRN4	Protein-coding	Reference		9
SYSNAPQHI	TMEM39A	Protein-coding	Reference		9
IPNERTMQL	VPS52	Protein-coding	Reference		9
HPIDDLQSA	TRIM59	Protein-coding	Reference		9
GLDTRPFQL	ACCS	Protein-coding	Reference		9
ITTVVLPTL	SMCO4	Protein-coding	Reference		9
LPTEAQAQV	CRTC3	Protein-coding	Reference		9
VEVVDGVKL	CEMIP2	Protein-coding	Reference		9
MPPDYISHF	INPP4B	Protein-coding	Reference		9
ADSQRFRQF	SMC6	Protein-coding	Reference		9
QLDGVRTGL	EXOC3	Protein-coding	Reference		9
VPVDNKRYR	TBX18	Protein-coding	Reference		9
GYADIVDVL	ACOT2	Protein-coding	Reference		9
KRFEGLTQR	STK38L	Protein-coding	Reference		9
IEQRLILQY	DCAF1	Protein-coding	Reference		9
FEDVKFEAA	MAU2	Protein-coding	Reference		9
ETIKQLQER	KHSRP	Protein-coding	Reference		9
REATTDFTV	FLNB	Protein-coding	Reference		9
DEIFHDVAY	SLC4A7	Protein-coding	Reference		9
FVDYQTTMV	TLN1	Protein-coding	Reference		9
GVYGDVQRV	PTBP1	Protein-coding	Reference		9
MDLEHKVLL	CHD7	Protein-coding	Reference		9
EYLGSMAKI	EXOC7	Protein-coding	Reference		9
NPDSKLSQL	BPTF	Protein-coding	Reference		9
ADRARYSAF	RBM4	Protein-coding	Reference		9
SPGLQKEAV	MAP7D1	Protein-coding	Reference		9
IVSIVHSVF	CLPTM1	Protein-coding	Reference		9
SEHSIIKDF	MCM5	Protein-coding	Reference		9
TSLPFLQNR	WDR60	Protein-coding	Reference		9
LEEKPTIAF	FOXK1	Protein-coding	Reference		9
SMSAFDPLK	TFG	Protein-coding	Reference		9
RAPLQQVQA	XBP1	Protein-coding	Reference		9
QYTQALEKF	ASAP2	Protein-coding	Reference		9
FSTGNFNVL	TRAM1	Protein-coding	Reference		9
ATVLQAVSA	SELENOF	Protein-coding	Reference		9
FAQPSGLSL	NHLRC2	Protein-coding	Reference		9
PMSESTLSI	MSL2	Protein-coding	Reference		9
MLKIAEMEY	BYSL	Protein-coding	Reference		9
VEQPEDYTL	PIK3CD	Protein-coding	Reference		9
RYVDKVSNL	ALKBH6	Protein-coding	Reference		9
GYGDRTSTF	PKN2	Protein-coding	Reference		9
VTRPVVVSA	CD248	Protein-coding	Reference		9
MIIKLITSV	PYGL	Protein-coding	Reference		9
SYLANHTRI	ZNF808	Protein-coding	Reference		9
SLKQEVESF	ZBED5	Protein-coding	Reference		9
SELHLAPGL	NRROS	Protein-coding	Reference		9
IIFVPVPQL	RPS7	Protein-coding	Reference		9
ALDLPLLRI	WASHC5	Protein-coding	Reference		9
WTDGRGVHY	MRC1	Protein-coding	Reference		9
GENVFLQAT	C1QB	Protein-coding	Reference		9
ASLQNQIVW	ALDH3A2	Protein-coding	Reference		9
KLMLSTSEY	TP53BP1	Protein-coding	Reference		9
KELHRFVSV	YIF1A	Protein-coding	Reference		9
EEFLQQMNY	SCIN	Protein-coding	Reference		9
IQYDKTNVL	TRIM5	Protein-coding	Reference		9
FYGKKFPFF	DOCK4	Protein-coding	Reference		9
AEFKEAFQL	MYL6	Protein-coding	Reference		9
IEVGICNEA	PSMA2	Protein-coding	Reference		9
VYISKTTYI	FBXO9	Protein-coding	Reference		9
VASLVLMVL	PIGM	Protein-coding	Reference		9
YIRGSKIRF	SNRPD3	Protein-coding	Reference		9
DYIGSVEKW	HS6ST2	Protein-coding	Reference		9
VRPAEPAFL	KIAA1143	Protein-coding	Reference		9
LLFSLLCEA	PI15	Protein-coding	Reference		9
VEGVVRILL	INTS4	Protein-coding	Reference		9
AQAKIYWNL	TTC30B	Protein-coding	Reference		9
REVDPPMGP	BCL9L	Protein-coding	Reference		9
GSWPLEFKW	SDK1	Protein-coding	Reference		9
DVISEISAL	LCORL	Protein-coding	Reference		9
NAKVSDPLI	SLC33A1	Protein-coding	Reference		9
TYIQNFRFF	INPP5B	Protein-coding	Reference		9
RVEGAQQRW	TMEM9	Protein-coding	Reference		9
SPHFKSGSL	AGL	Protein-coding	Reference		9
LANKLYERW	TMEM131L	Protein-coding	Reference		9
TETLIKAVY	TEX10	Protein-coding	Reference		9
DMFEILTRY	MTM1	Protein-coding	Reference		9
RPYMSVGSL	ABCD1	Protein-coding	Reference		9
VENIFHVSF	NSMCE4A	Protein-coding	Reference		9
TVDGPRNEL	ADAR	Protein-coding	Reference		9
FPVIVGHEA	ADH4	Protein-coding	Reference		9
TPQGPPEIY	CDV3	Protein-coding	Reference		9
EEETNVIVL	ARID5B	Protein-coding	Reference		9
FRQQRPLEF	MLF2	Protein-coding	Reference		9
QWSLREVVF	UBR5	Protein-coding	Reference		9
LPFAASNIV	SLC22A3	Protein-coding	Reference		9
AVDSVLVKL	HECTD3	Protein-coding	Reference		9
SVAALRFEW	SLX1A	Protein-coding	Reference		9
ITEVQQELY	RAB2A	Out-of-Frame	nuORF		9
MERLIEFAY	KEAP1	Protein-coding	Reference		9
GEMNASRAL	STOM	Protein-coding	Reference		9
KYVKVFDKF	ZNF107	Protein-coding	Reference		9
EEKDWKTAY	PSMD11	Protein-coding	Reference		9
WSESTAAKY	DDR2	Protein-coding	Reference		9
LGDDPTSSF	ATF6B	Protein-coding	Reference		9
SEEEIREAF	CALM2	Protein-coding	Reference		9
TDNSRNWRF	PPP4R1	Protein-coding	Reference		9
VLFLRTFQF	GEMIN4	Protein-coding	Reference		9
DEMTSLSEY	HSP90AB1	Protein-coding	Reference		9
VTIVMHIYK	SUPT4H1	3' dORF	nuORF		9
TMIKEANFW	DCAF6	Protein-coding	Reference		9
KVMGILINR	PPP6R1	Protein-coding	Reference		9
VIDPVPAAV	CC2D1A	Protein-coding	Reference		9
KSLKILHTF	CYP4V2	Protein-coding	SAAV		9
AYTSQFISL	GFPT2	Protein-coding	Reference		9
KGPQVSSAL	AHNAK	Protein-coding	Reference		9
NEYFTNEVL	NAP1L1	Protein-coding	Reference		9
IDAIGGRRF	PSMC6	Protein-coding	Reference		9
ILDYIHNGL	USP38	Protein-coding	Reference		9
VENEITKTL	HEG1	Protein-coding	Reference		9
AEEVGVEHL	PSMD7	Protein-coding	Reference		9
EYAAINSML	C9orf16	Protein-coding	Reference		9
SSEELPLYY	TTC14	Protein-coding	Reference		9
AAADLERFF	FAM110A	Protein-coding	Reference		9
FYLKALDGF	HIF1A	Protein-coding	Reference		9
SPYHGFTIV	DCP1A	Protein-coding	Reference		9
VAILDINRL	TKT	Protein-coding	Reference		9
AFLDCVQQF	BECN1	Protein-coding	Reference		9
VYMDWYEKF	SNRNP200	Protein-coding	Reference		9
ETPRSVPGF	POLR1A	Protein-coding	Reference		9
RLFYQVAEY	RENBP	Protein-coding	Reference		9
SVADMVQSI	APPL2	Protein-coding	Reference		9
SEPGKVIVL	IFIH1	Protein-coding	Reference		9
FMNDAIEKA	PRPF3	Protein-coding	Reference		9
KVPPFTFHV	CAVIN1	Protein-coding	Reference		9
LIDESVHAL	PIK3C3	Protein-coding	Reference		9
FLYQQQGRL	CD74	Protein-coding	Reference		9
QEHSQSFTF	RIC8A	Protein-coding	Reference		9
LPRDRQALV	CCND3	Protein-coding	Reference		9
AEGEAFIQA	PPL	Protein-coding	Reference		9
ATYTDKLFK	CRTAC1	Protein-coding	Reference		9
MSLDVASHW	CDIPT	Protein-coding	Reference		9
MYPDVFAHF	PC	Protein-coding	Reference		9
VANVFLEAY	VPS13A	Protein-coding	Reference		9
SVYVPKEAY	CDC42BPA	Protein-coding	Reference		9
AETSHALVP	MOAP1	Protein-coding	Reference		9
HTIEEIEGL	ACTN4	Protein-coding	Reference		9
FSMDIIDSL	CPSF2	Protein-coding	Reference		9
STLGLSQIK	BIRC6	Protein-coding	Reference		9
VEQDAQALF	ANXA5	Protein-coding	Reference		9
TLADLLALR	DNAH11	Protein-coding	Reference		9
SEIRAQLEA	OAS3	Protein-coding	Reference		9
YAYLYIRML	SNRNP200	Protein-coding	Reference		9
FPSSAFLRA	DCTN1	Protein-coding	Reference		9
TLHPRQSVF	MTMR6	Protein-coding	Reference		9
ATYGLNVER	AGAP1	Protein-coding	Reference		9
REDSMMEYL	RDX	Protein-coding	Reference		9
RIDEFIVKL	ZPR1	Protein-coding	Reference		9
SIIHEIDSI	KCNAB2	Protein-coding	Reference		9
LVFATMITK	EMC1	Protein-coding	Reference		9
KPIYIVTEF	TEC	Protein-coding	Reference		9
APSLPKQAA	CREBBP	Protein-coding	Reference		9
RYPNSLPAL	CEP162	Protein-coding	Reference		9
GVMESVIAL	UNC45A	Protein-coding	Reference		9
EEALSFVSL	JAK1	Protein-coding	Reference		9
EVYEEQISF	UBE3B	Protein-coding	Reference		9
SEYQRFAVM	RRM2B	Protein-coding	Reference		9
SLDQDLLML	OSBPL11	Protein-coding	Reference		9
GEFIIGRVI	LIMS4	Protein-coding	Reference		9
FVDSSVGYY	FN1	Protein-coding	Reference		9
ISVSRSTSF	KRT18	Protein-coding	Reference		9
EAWEREVAL	KHNYN	Protein-coding	Reference		9
ASEIDTIFK	CILK1	Protein-coding	Reference		9
DDIGRLVSY	FBXO5	Protein-coding	Reference		9
EEFPNTCKM	LONP2	Protein-coding	Reference		9
VLPPEPVQL	OSBPL9	Protein-coding	Reference		9
RPRTQGVVF	DCLRE1B	Protein-coding	Reference		9
SELEPVVSL	UBR7	Protein-coding	Reference		9
YVNPRGVRF	GBF1	Protein-coding	Reference		9
ARTPVMSTY	NPEPPS	Protein-coding	Reference		9
NSAIIIQSW	ASPM	Protein-coding	Reference		9
ASVPRTTVW	AGRN	Protein-coding	Reference		9
FQAKYQIRY	CRLF1	Protein-coding	Reference		9
NQFPGFKEV	SNRPA	Protein-coding	Reference		9
SLKLQSVEY	DDX54	Protein-coding	Reference		9
SYLENHQRI	CTD-2245F17.3	Pseudogene	nuORF		9
ISRDRLSSY	ZER1	Protein-coding	Reference		9
VSNARKLEW	GLOD4	Protein-coding	Reference		9
IYQRCWLVF	DOK5	Protein-coding	Reference		9
LEAPPEVSL	MAP7D3	Protein-coding	Reference		9
VSQLPLTER	NCAPD2	Protein-coding	Reference		9
NYFPFQWKL	HGSNAT	Protein-coding	Reference		9
KLPQKFDTL	ABCB4	Protein-coding	Reference		9
STVLPLYHK	S1PR1	Protein-coding	Reference		9
LISITKLEW	DRAM1	Protein-coding	Reference		9
QYPEHISNI	ZNFX1	Protein-coding	Reference		9
EQVQPGYFR	LAMB2	Protein-coding	Reference		9
RYGDGGSSF	HNRNPH2	Protein-coding	Reference		9
TPIRDSMAL	SDS	Protein-coding	Reference		9
RTVEKPPKF	SPTBN2	Protein-coding	Reference		9
SYKPIFSTL	SLF2	Protein-coding	Reference		9
ALDEKLLNI	CPSF1	Protein-coding	Reference		9
FAQAAQQLW	SREBF1	Protein-coding	Reference		9
WLRSPDNPM	CCDC124	Protein-coding	Reference		9
SLVSKGTLV	H1-5	Protein-coding	Reference		9
RPYERPPFA	TIE1	Protein-coding	Reference		9
DYERIINLR	ALDH3A2	Protein-coding	Reference		9
EVDGLGVAR	IQGAP1	Protein-coding	Reference		9
VNDTVGTMM	HK3	Protein-coding	Reference		9
NSFTPPCQR	ACACA	Protein-coding	Reference		9
GSDIKDLTV	LSM14A	Protein-coding	Reference		9
AEGVIVGHW	SORL1	Protein-coding	Reference		9
DQLDAVSKY	CAPRIN1	Protein-coding	Reference		9
TMNCIVNVF	DYNLT3	Protein-coding	Reference		9
SVTALAVSR	TRAF7	Protein-coding	Reference		9
IEKEIQQKW	LARS1	Protein-coding	Reference		9
ADQSRVGLM	HID1	Protein-coding	Reference		9
GEYWCEVTV	MRPL9	Protein-coding	Reference		9
SPNPFVHEL	LPCAT4	Protein-coding	Reference		9
LDLLRYFTV	DNAJC21	Protein-coding	Reference		9
MWYNILFER	ARHGAP12	5' uORF	nuORF		9
YVNSPGEKY	PRICKLE3	Protein-coding	Reference		9
HRNEVTVEL	KPNA3	Protein-coding	Reference		9
VEDVAWHLL	RBBP7	Protein-coding	Reference		9
LPSTQLNRI	DOCK8	Protein-coding	Reference		9
NWFSGHLNF	FADS3	Protein-coding	Reference		9
VIIRQLNGV	CLCN3	5' Overlap uORF	nuORF		9
REIWNQISA	CYRIA	Protein-coding	Reference		9
KPGEGKLIF	NR4A1	Protein-coding	Reference		9
PYQSQIAVF	RAD17	Protein-coding	Reference		9
FEALTPNLL	NAT10	Protein-coding	Reference		9
LNVAKLADV	MSH3	Protein-coding	Reference		9
DSESSGVLY	CRLF3	Protein-coding	Reference		9
VTAPRTVLL	HLA-B	Protein-coding	Reference		9
IEASIRGEL	ANXA6	Protein-coding	Reference		9
SEHAQMVAF	HELZ2	Protein-coding	Reference		9
GTQVEQLLY	SFXN2	Protein-coding	Reference		9
ALKPGLSAY	ENTPD6	Protein-coding	Reference		9
DGHTYLNTV	KLHL4	Protein-coding	Reference		9
GQISVVISK	DCBLD2	Protein-coding	Reference		9
IMDVTEEVW	DHRS4	Protein-coding	Reference		9
GTKYIFMVK	MID1	Protein-coding	Reference		9
EYVVRTFAL	PTPRU	Protein-coding	Reference		9
LISGIEAQL	KRT19	Protein-coding	Reference		9
TSTLPVIYK	TIGD7	Protein-coding	Reference		9
TVAEKLDWA	RPL3	Protein-coding	Reference		9
DEKELRTSF	APEX2	Protein-coding	Reference		9
LIDDILEKI	PUS1	Protein-coding	Reference		9
SPPSPQDSL	ZFP36L1	Protein-coding	Reference		9
YTRYENITF	BLZF1	Protein-coding	Reference		9
AIMGFILAR	MAOA	Protein-coding	Reference		9
ARTSFFHVK	AP2M1	Protein-coding	Reference		9
SLDERPVAV	BMPR2	Protein-coding	Reference		9
FVVETLICG	ITM2C	Protein-coding	Reference		9
KVVSVLHHL	PPFIBP1	Protein-coding	Reference		9
ASVKAIFSK	PDS5B	Protein-coding	Reference		9
MEDGPIVKL	POLR3B	Protein-coding	Reference		9
LPFCKFVSA	GPR141	Protein-coding	Reference		9
DALLQMITI	EEF2	Protein-coding	Reference		9
GQPAVWHRL	PSMD13	Protein-coding	Reference		9
VSCPYVKTV	TCERG1	Protein-coding	Reference		9
TEFCGEELL	CMTR1	Protein-coding	Reference		9
FELNPDLHL	NRDC	Protein-coding	Reference		9
MTNPHNHLY	EMC2	Protein-coding	Reference		9
SATEVDSRW	MACF1	Protein-coding	Reference		9
ALPPLLDAV	CTF1	Protein-coding	Reference		9
LSENSAYRW	YY1AP1	Protein-coding	Reference		9
FAAAKLLAL	SLC7A5	Protein-coding	Reference		9
VFQERNYPR	HIPK3	Protein-coding	Reference		9
QEEGATIQW	DDX52	Protein-coding	Reference		9
APLLRGAVF	TSC2	Protein-coding	Reference		9
QYVSAFSKL	STOML2	Protein-coding	Reference		9
EYYDNLPHY	DEGS1	Protein-coding	Reference		9
AVVDEIHSL	IL18R1	Protein-coding	Reference		9
SPASLARTL	TOX2	Protein-coding	Reference		9
KAADRLPNL	TOM1	Protein-coding	Reference		9
EAITVVLHR	SFT2D2	3' dORF	nuORF		9
TELVEKEFW	KDM5A	Protein-coding	Reference		9
QRSRFIVVV	AIFM2	Protein-coding	Reference		9
IVAGSLITK	PRPF40A	Protein-coding	Reference		9
AEKDFVLVP	EPHX2	Protein-coding	Reference		9
FFQGSQEFL	ZC3HAV1	Protein-coding	Reference		9
YTMDDAWKY	LMO7	Protein-coding	Reference		9
DVVRVVGAY	GHDC	Protein-coding	Reference		9
VEFPIGCSW	PLXNA3	Protein-coding	Reference		9
RWQAIYKQF	CAPNS1	Protein-coding	Reference		9
VEAFLKEAA	EIF2B2	Protein-coding	Reference		9
ETLDIGWQL	ATP6V1B2	Protein-coding	Reference		9
GQQDNPLLK	KDM3B	Protein-coding	Reference		9
QLSFPVRAY	MBTPS2	Protein-coding	Reference		9
WFREEEVQY	DDX58	Protein-coding	Reference		9
SFMPNSPRF	SLC2A6	Protein-coding	Reference		9
FTAEMARVL	FBXO33	Protein-coding	Reference		9
REDMEYIGL	CLASP1	Protein-coding	Reference		9
EIRTLAVER	CTNNA1	Protein-coding	Reference		9
REFREEESL	PRKDC	Protein-coding	Reference		9
RRFPEQVRV	PGS1	Protein-coding	Reference		9
SVFEKSVGY	ACCS	Protein-coding	Reference		9
REFGANDNM	PIGR	Protein-coding	Reference		9
NEDPNARII	KIF13B	Protein-coding	Reference		9
HELLKENGF	LARP1B	Protein-coding	Reference		9
GPLQSVQVF	RPS16	Protein-coding	Reference		9
KYAPRFNGF	USP32	Protein-coding	Reference		9
SVNNSIFYR	DHX16	Protein-coding	Reference		9
TFVSKASAL	DHX29	Protein-coding	Reference		9
FPYPVGVHA	SCAF11	Protein-coding	Reference		9
SSVENIQRV	JUP	Protein-coding	Reference		9
RYMEVSGNL	SF3A3	Protein-coding	Reference		9
VEAARGAGW	QPRT	Protein-coding	Reference		9
VSDMAQLFY	CYP27A1	Protein-coding	Reference		9
EEGGIRAYF	TSPYL2	Protein-coding	Reference		9
SEDEGNLRF	MACF1	Protein-coding	Reference		9
VPYTGAVKV	ERP29	Protein-coding	Reference		9
QLVDIIEKV	PSME3	Protein-coding	Reference		9
IGNLNTLVV	HNRNPC	Protein-coding	Reference		9
ESFTLDVYR	ALG13	Protein-coding	Reference		9
MGNPFLTQW	GRK2	Protein-coding	Reference		9
LPGDIILKV	LNX1	Protein-coding	Reference		9
HDLMHFNTL	PLA2G4A	Protein-coding	Reference		9
EYIAKQFGF	ITPR1	Protein-coding	Reference		9
SIFVKILQK	NUP133	Protein-coding	Reference		9
SEVKPEVSL	ARMCX1	Protein-coding	Reference		9
KEVATDVRL	CSDE1	Protein-coding	Reference		9
RSEVILEKW	IL17RB	Protein-coding	Reference		9
RMYPGLQVY	ST6GALNAC4	Protein-coding	Reference		9
LSMRNTSVM	BNIP3	Protein-coding	Reference		9
REVDQVKRL	MZB1	Protein-coding	Reference		9
NQYSAALHY	INTS8	Protein-coding	Reference		9
IATQVVVEK	VARS1	Protein-coding	Reference		9
SQHQFMSGY	ENPP1	Protein-coding	Reference		9
VSEKSNFLF	EPAS1	Protein-coding	Reference		9
KRFSGTVRL	RPL10A	Protein-coding	Reference		9
GRYTIKVLF	FLNB	Protein-coding	Reference		9
GQYPYPSGF	ANXA7	Protein-coding	Reference		9
FYTRHVLQI	SLC6A4	Protein-coding	Reference		9
MASALVHIL	DAB2IP	Protein-coding	Reference		9
FPLLATAYA	ACOX1	Protein-coding	Reference		9
APYPTPAQV	PAX9	Protein-coding	Reference		9
AAALKAAAF	KDM5C	5' uORF	nuORF		9
LAHAAFSAA	MMGT1	Protein-coding	Reference		9
PYNPLWAQL	FNIP1	Protein-coding	Reference		9
SLKLFEMAY	HSPA9	Protein-coding	Reference		9
LVDPGVKAW	SRP54	Protein-coding	Reference		9
DELEIKAYY	INTS11	Protein-coding	Reference		9
DFLEVVQRM	RSBN1L	Protein-coding	Reference		9
IEKDLPHYF	GPX4	Protein-coding	Reference		9
LSEGVTISY	ITGB1	Protein-coding	Reference		9
QSCYIAVAR	HSPH1	Protein-coding	Reference		9
QLKAEYLER	TBC1D2	Protein-coding	Reference		9
FLDMTNWNL	ILRUN	Protein-coding	Reference		9
GQSKVFFRA	MYH9	Protein-coding	Reference		9
SEAVLWEAL	MAGED1	Protein-coding	Reference		9
FLPASLRSV	PEX1	Protein-coding	Reference		9
AEDQELQRW	TRNP1	Protein-coding	Reference		9
FPNQALREI	CDK20	Protein-coding	Reference		9
APFQSMQTV	CAPRIN1	Protein-coding	Reference		9
IVDEKTVVV	PIK3IP1	Protein-coding	Reference		9
AEHSHELSF	ARHGAP42	Protein-coding	Reference		9
SPIPDMSKF	ZCCHC8	Protein-coding	Reference		9
RLLQEQLRY	AMOT	Protein-coding	Reference		9
TPFPFRTGL	C10orf88	Protein-coding	Reference		9
LAKETLSEF	AQP9	Protein-coding	Reference		9
SIKVEDIQM	NR4A2	Protein-coding	Reference		9
DEQVFYIQY	MED13L	Protein-coding	Reference		9
DVAGRVMQY	PACS1	Protein-coding	Reference		9
IVKNVGREY	PCF11	Protein-coding	Reference		9
NVDENVAEL	MPP6	Protein-coding	Reference		9
AILQSFFTK	PIK3CG	Protein-coding	Reference		9
AEHFSIIRA	MEX3D	Protein-coding	Reference		9
FLRIAFNSY	PRKCD	Protein-coding	Reference		9
SPRLLGAAA	PTGES2	Protein-coding	Reference		9
VVDDLLDQI	BRD9	Protein-coding	Reference		9
AYTSQFVSL	GFPT1	Protein-coding	Reference		9
ESGWRSALR	ARL6IP6	Protein-coding	Reference		9
TQSNAILRY	GSTM3	Protein-coding	Reference		9
DAPIQLSKI	ABCF3	Protein-coding	Reference		9
WVVPWLQHF	CST7	Protein-coding	Reference		9
FEDVPNKSW	SETD2	Protein-coding	Reference		9
NQSQLSAQL	TOX3	Protein-coding	Reference		9
QYNPKFQTL	GON4L	Protein-coding	Reference		9
RSMPEHPAF	TBC1D9B	Protein-coding	Reference		9
QPVANVPAV	WNK1	Protein-coding	Reference		9
QEYVEAVSF	TSNAX	Protein-coding	Reference		9
HNNDTFHFL	PLAUR	Protein-coding	Reference		9
SPIQAEQEL	SIAE	Protein-coding	Reference		9
YAYEAVEQL	PPIL2	Protein-coding	Reference		9
VIDKLVVHL	NOP14	Protein-coding	Reference		9
KSFVHGVTV	GABRB3	Protein-coding	Reference		9
FVIDPGFAK	DHX15	Protein-coding	Reference		9
GIVECLGPK	SAE1	Protein-coding	Reference		9
QVAAQFCSY	ARHGEF11	Protein-coding	Reference		9
YEYESTVSV	SLCO1A2	Protein-coding	Reference		9
EELARSFFW	PIM1	Protein-coding	Reference		9
TQYKMTISM	SCNN1B	Protein-coding	Reference		9
HIQEIRTLR	CDK5RAP2	Protein-coding	Reference		9
ATETQPIVY	CLTC	Protein-coding	Reference		9
LYKAISVPR	DSP	Protein-coding	Reference		9
NLDRLIQNV	STXBP3	Protein-coding	Reference		9
SESDKFILL	DNAJC16	Protein-coding	Reference		9
AYAPKHQLL	DMXL1	Protein-coding	Reference		9
RESPHFVSL	ANKFN1	Protein-coding	Reference		9
NSGIPKLTL	KMT5B	Protein-coding	Reference		9
FISSSILSK	ZNF486	Protein-coding	Reference		9
QVADFKDAL	RNASET2	Protein-coding	Reference		9
AQIDQYLGL	RTN1	Protein-coding	Reference		9
TLVALHQLY	PLXNB2	Protein-coding	Reference		9
ARLKDIIVM	VPS13C	Protein-coding	Reference		9
ALPGFAEAL	PPCS	Protein-coding	Reference		9
AEEPWKNQL	KDM6A	Protein-coding	Reference		9
SLVQRISTY	CD2AP	Protein-coding	Reference		9
YESKSLEEL	NUP98	Protein-coding	Reference		9
ARFSGNLLV	SEC61A1	Protein-coding	Reference		9
RRVLVDVER	SNRNP70	Protein-coding	Reference		9
DERRKGLAF	ARID2	Protein-coding	Reference		9
SAATLLANR	PINK1	Protein-coding	Reference		9
GEIIILKEY	SH3D19	Protein-coding	Reference		9
AEKADLLGI	OPTN	Protein-coding	Reference		9
LSSYLSTEK	C1orf116	Protein-coding	Reference		9
AEQEVARLL	HPS6	Protein-coding	Reference		9
VAQNTPVTW	PLIN3	Protein-coding	Reference		9
TELVNVTHL	CDK12	Protein-coding	Reference		9
RPSDSSPPF	PLA2G4A	Protein-coding	Reference		9
TAVEAGRAL	PNPLA6	Protein-coding	Reference		9
LLDTCRLRY	CTD-2366F13.1	Antisense	nuORF		9
RSNILTLMY	TNPO1	Protein-coding	Reference		9
GAMGYGYEK	ETV4	Protein-coding	Reference		9
ALMSDLSAY	SPTAN1	Protein-coding	Reference		9
NPLPSKETI	TMSB4X	Protein-coding	Reference		9
IAIPFLIKL	ABHD12	Protein-coding	Reference		9
DEVDLKSGY	NAV1	Protein-coding	Reference		9
SPDEVMDTI	KIF5B	Protein-coding	Reference		9
RPSTSRSLY	VIM	Protein-coding	Reference		9
SAIHIRVFR	POP7	Protein-coding	Reference		9
LEVSPGPQL	PML	Protein-coding	Reference		9
HQSEVAQSF	ICE1	Protein-coding	Reference		9
YLIHKASSL	OSBPL1A	Protein-coding	Reference		9
AAAGVFALL	STT3B	Protein-coding	Reference		9
TPMSVLQQA	SRRM2	Protein-coding	Reference		9
SEDERFKEF	HPS5	Protein-coding	Reference		9
SPHPGLVAA	EP300	Protein-coding	Reference		9
FSVSNDLKY	SBNO1	Protein-coding	Reference		9
REVELVAFL	OASL	Protein-coding	Reference		9
GEANGVWKY	TMEM214	Protein-coding	Reference		9
KAASVRPVL	VPS16	Protein-coding	Reference		9
TEDAKARLL	C9orf78	Protein-coding	Reference		9
VINAAFMLL	SNAP91	Protein-coding	Reference		9
VEAQEVALL	CCDC88B	Protein-coding	Reference		9
SILEHQIQV	MCM4	Protein-coding	Reference		9
EYAPVFKEK	CLSTN1	Protein-coding	Reference		9
NEFPVPEQF	CAP1	Protein-coding	Reference		9
EVMDVFLRF	CHPF2	Protein-coding	Reference		9
YEPPLDPEL	PHF10	Protein-coding	Reference		9
APKRDLSFL	PHF2	Protein-coding	Reference		9
TENNKVATW	UBR5	Protein-coding	Reference		9
FEIEKRESM	SESN1	Protein-coding	Reference		9
IYPWVHVVI	HPS3	Protein-coding	Reference		9
FMPGFAPLT	AC092143.1	Protein-coding	Reference		9
DDVVIGKVF	ARPC2	Protein-coding	Reference		9
EALSALTAR	RPN2	Protein-coding	Reference		9
SIKDNSFQY	ZNF512	Protein-coding	Reference		9
LELERSELF	ASH1L	Protein-coding	Reference		9
DEFLRISTA	GNAS	Protein-coding	Reference		9
SLYPGTETM	SVIL	Protein-coding	Reference		9
VPLQGFKAL	SMURF1	Protein-coding	Reference		9
FPVSKLELI	ZNF483	Protein-coding	Reference		9
IENIQRVAA	CTNNB1	Protein-coding	Reference		9
LSQPKIVKW	B2M	Protein-coding	Reference		9
DFKKLSDLY	DOCK10	Protein-coding	Reference		9
HETECITFL	NR1H2	Protein-coding	Reference		9
QEFEFRVGA	PCDHB14	Protein-coding	Reference		9
TMHFPSEAF	SHROOM4	Protein-coding	Reference		9
IPQQRKALL	GRB10	Protein-coding	Reference		9
VLEVDPNIQ	KRT8	Protein-coding	Reference		9
GETKAKVLL	MTHFD1	Protein-coding	Reference		9
VLFEHAVGY	NOP56	Protein-coding	Reference		9
KYTTLIAKL	TES	Protein-coding	Reference		9
KSTEMALRV	NIPBL	Protein-coding	Reference		9
APQAPALSV	TOM1L2	Protein-coding	Reference		9
SLMSWSAIL	IFI6	Protein-coding	Reference		9
TAGPSANVI	KMT2C	Protein-coding	Reference		9
IFTDVALKF	GTF3C4	Protein-coding	Reference		9
DAFEFHEAF	HADHB	Protein-coding	Reference		9
RINAQYLEV	HAUS4	Protein-coding	Reference		9
RMPEFYNRF	ASS1	Protein-coding	Reference		9
HVLPQESVF	ACHE	Protein-coding	Reference		9
MLRDVIQEY	TRO	Protein-coding	Reference		9
VALGNMYEL	PARP1	Protein-coding	Reference		9
LYSSEQLLI	DDIT4	Protein-coding	Reference		9
IEHMESDEL	RNF40	Protein-coding	Reference		9
LPYPAPEGI	BCOR	Protein-coding	Reference		9
SPLSSHPVV	CHMP7	Protein-coding	Reference		9
GNIGRLEQR	PLCB1	Protein-coding	Reference		9
KPTEAFISG	LIMK2	Protein-coding	Reference		9
FTDIGKVDF	NUP160	Protein-coding	Reference		9
GVVGELARA	STXBP5	Protein-coding	Reference		9
YIASPVSAY	RBMS1	Protein-coding	Reference		9
GEKKTLIVL	MOSPD2	Protein-coding	Reference		9
FLPLKWSLA	ERAP1	Protein-coding	Reference		9
FISEIIHQL	TRIM2	Protein-coding	Reference		9
EEFTDPLSF	KDM5A	Protein-coding	Reference		9
SLRIDLSTY	UNC13B	Protein-coding	Reference		9
APKGSSLVL	SGPL1	Protein-coding	Reference		9
SPAPPGPQA	PPP1R13L	Protein-coding	Reference		9
QSDPAPLQH	TKT	Protein-coding	Reference		9
VQNIVGTAL	SURF4	Protein-coding	Reference		9
AEPGPRPAL	TBC1D10A	Protein-coding	Reference		9
REKLQEEML	VIM	Protein-coding	Reference		9
TYLLSVYRL	PI4KA	Protein-coding	Reference		9
QRLSFSVSR	MRPL43	Protein-coding	Reference		9
LPADFGRLV	LRRC59	Protein-coding	Reference		9
RYSIYRDLW	TSEN34	Protein-coding	Reference		9
AVRTTGNVY	PPIL2	Protein-coding	Reference		9
VGALRVLAY	CD14	Protein-coding	Reference		9
IIDQIQDAL	TMEM94	Protein-coding	Reference		9
FESPNISVP	ILRUN	Protein-coding	Reference		9
AYLQQTQEL	CCNT2	Protein-coding	Reference		9
VMQLLLENL	KPNB1	Protein-coding	Reference		9
KYNLVTHIL	ZNF366	Protein-coding	Reference		9
SAITNTGVF	WDFY4	Protein-coding	Reference		9
APGLGLSPA	PHYHD1	5' uORF	nuORF		9
SEVQGMVEL	UBA1	Protein-coding	Reference		9
QRVDKIFSK	VSNL1	Protein-coding	Reference		9
GAMGIMLVY	RAB8A	Protein-coding	Reference		9
FATWPSAPR	BNIP2	Out-of-Frame	nuORF		9
TQEKNPLPS	TMSB4X	Protein-coding	Reference		9
TESPLVKAI	SREBF2	Protein-coding	Reference		9
GAIPRLVQL	CTNNB1	Protein-coding	Reference		9
KSMPTVTQI	POLR3B	Protein-coding	Reference		9
GDLIRYIVL	ATR	Protein-coding	Reference		9
SPVALLNTL	ZMYM2	Protein-coding	Reference		9
FMAQALQEY	EIF3H	Protein-coding	Reference		9
VTNPLQIMY	RIPK2	Protein-coding	Reference		9
SAIKELDTL	EPS15	Protein-coding	Reference		9
LADPDQYNF	LAPTM4B	Protein-coding	Reference		9
FPDAREQEI	NONO	Protein-coding	Reference		9
LLDQRQPHY	EPHB4	Protein-coding	Reference		9
IVAETPNVK	SETDB1	Protein-coding	Reference		9
YAAELIERV	DCAF1	Protein-coding	Reference		9
DEFESHRIL	AP4M1	Protein-coding	Reference		9
SQAVITERL	ZFP28	Protein-coding	Reference		9
ISTEVITRL	MUC16	Protein-coding	Reference		9
FEEKLTPLL	SRRT	Protein-coding	Reference		9
DYEEFSKER	CASP8	Protein-coding	Reference		9
VQDPGLHVW	CAPG	Protein-coding	Reference		9
QRWTVQTCL	TRIM39-RPP21	Protein-coding	Reference		9
DEWNIYRRY	SNX29	Protein-coding	Reference		9
SPATLSHSL	NFE2L2	Protein-coding	Reference		9
LPQSPIVRA	GLMP	Protein-coding	Reference		9
HLDDQMTLL	NR3C1	Protein-coding	Reference		9
YASGVERTI	MYO9B	Protein-coding	Reference		9
LEHPFVSSI	STK10	Protein-coding	Reference		9
TEMALAKDM	MAP4	Protein-coding	Reference		9
TPIRGLLMA	SEMA4D	Protein-coding	Reference		9
RSLPEHPAF	TBC1D9	Protein-coding	Reference		9
FAAFEEPEL	EPHX1	Protein-coding	Reference		9
ASIEEKVAY	TMCC3	Protein-coding	Reference		9
RMDGAVTSV	NCOA1	Protein-coding	Reference		9
SQFGHVVDI	SNRPB2	Protein-coding	Reference		9
NGPELLPRV	GCN1	Protein-coding	Reference		9
GETEVLKVI	NSA2	Protein-coding	Reference		9
WESFPHQAL	DIS3L	Protein-coding	Reference		9
APRAALVFA	TMEM154	Protein-coding	Reference		9
HIMALIEQY	FDPS	Protein-coding	Reference		9
TPAPMIMEI	KAT6A	Protein-coding	Reference		9
VTMGHLFQK	ABR	Protein-coding	Reference		9
EVYNEFVRK	DDX10	Protein-coding	Reference		9
SASKPLASW	ACOX3	Protein-coding	Reference		9
VPLVITVAA	GPR157	Protein-coding	Reference		9
YLTEVFLHV	BANK1	Protein-coding	Reference		9
EVIDGKYAF	GTF2E2	Protein-coding	Reference		9
TDSIRLLAL	CAND1	Protein-coding	Reference		9
GRADIMIDF	MMP11	Protein-coding	Reference		9
FASGVLLGW	MTLN	Protein-coding	Reference		9
AEVQKLLGP	MSLN	Protein-coding	Reference		9
ATTALNFLH	CCNG2	Protein-coding	Reference		9
AIRVGFVTY	SEC24C	Protein-coding	Reference		9
RYFYLLENI	PDS5B	Protein-coding	Reference		9
KTDAVTVLL	WWC3	Protein-coding	Reference		9
IPALWEAEA	TCTN1	Protein-coding	Reference		9
RQDAVHAIL	C3orf38	Protein-coding	Reference		9
LENKDNIRL	ATG3	Protein-coding	Reference		9
HYSENMFSF	TARS1	Protein-coding	Reference		9
QETAVNIGY	ATP8B2	Protein-coding	Reference		9
QRAFKEVGI	PRPF8	Protein-coding	Reference		9
ITSYIDNQI	ATRAID	Protein-coding	Reference		9
NSDISAYTY	SLC12A4	Protein-coding	Reference		9
RVVDLLNQA	SYMPK	Protein-coding	Reference		9
FIAPTGHSL	SEPTIN11	Protein-coding	Reference		9
KTVEDYFCF	GTF2I	Protein-coding	Reference		9
RTIVLTTHF	ABCA3	Protein-coding	Reference		9
EYMKHTRLF	FLII	Protein-coding	Reference		9
VAYMNPIAM	FAM133A	Protein-coding	Reference		9
RIVEPYIAW	RPL7	Protein-coding	Reference		9
VIYPARISL	DNAJB1	Protein-coding	Reference		9
DLKETNISY	AGPS	Protein-coding	Reference		9
IMDDEFQLL	ARL2BP	Protein-coding	Reference		9
LGLLFLHLK	ZNF394	5' Overlap uORF	nuORF		9
LLDRLYEHY	HELZ	Protein-coding	Reference		9
ETFFFLAKR	CPED1	5' uORF	nuORF		9
FSPKFGELV	ABCD1	Protein-coding	Reference		9
SSLFRTEPM	CTNNB1	Protein-coding	Reference		9
GVLDKLFGK	ANO8	Protein-coding	Reference		9
LYTEKFEEF	TXLNA	Protein-coding	Reference		9
DTEGFGVPR	MAP1S	Protein-coding	Reference		9
GEYKIMVAA	TMEM147	Protein-coding	Reference		9
SSVQEFMTF	YKT6	Protein-coding	Reference		9
NVFQEHQTL	CTTN	Protein-coding	Reference		9
RRITSDFRI	ITGB1	Protein-coding	Reference		9
QVPRPGTSL	TTC8	Protein-coding	Reference		9
WDYAHQHGI	CTSZ	Protein-coding	Reference		9
AAIGEIDKV	IFT80	Protein-coding	Reference		9
RSLDFLLFR	RIF1	5' Overlap uORF	nuORF		9
RNVTRLLVF	ITGB1	Protein-coding	Reference		9
TPFTAIREA	CDK14	Protein-coding	Reference		9
EVPGPAAAL	PNRC1	Protein-coding	Reference		9
HVDGCAIFF	CNOT6	Protein-coding	Reference		9
RELIRSQAV	PALM2AKAP2	Protein-coding	Reference		9
KIDDKPVKI	SPCS2	Protein-coding	Reference		9
KPLFPGMGF	FAM117A	Protein-coding	Reference		9
TEDKTELYM	RNF213	Protein-coding	Reference		9
LLDTSNLEL	PADI4	Protein-coding	Reference		9
QDGITLITK	XRCC5	Protein-coding	Reference		9
TIDSIIEHL	HSPA12A	Protein-coding	Reference		9
IPRQLGEVA	DMD	Protein-coding	Reference		9
YARIGNSYF	STIP1	Protein-coding	Reference		9
SVNEQYIRR	SRPK1	Protein-coding	Reference		9
VAYGKGTYF	PARP14	Protein-coding	Reference		9
IYTWGTEEF	UQCRQ	Protein-coding	Reference		9
AELAEEVNL	CCT4	Protein-coding	Reference		9
SLEASGRIY	RAPGEF5	Protein-coding	Reference		9
VAAEPSASF	PLXNB3	Protein-coding	Reference		9
ALEEYTKKL	APOA1	Protein-coding	Reference		9
NYTLWKGQL	TASOR	Protein-coding	Reference		9
SEDGLLKLW	SMU1	Protein-coding	Reference		9
KEAIETIVA	GNAS	Protein-coding	Reference		9
DVRQELLKF	IDE	Protein-coding	Reference		9
SETQSVSSF	SH3BP5	Protein-coding	Reference		9
YSFFMPAAK	UBA1	Protein-coding	Reference		9
KSFKVNVTL	CYP1B1	Protein-coding	Reference		9
YVFPKPFNR	PARN	Protein-coding	Reference		9
TLSRETIEY	CEP57	Protein-coding	Reference		9
FQVITGGHY	TMED7-TICAM2	Protein-coding	Reference		9
RASPFLLQY	PRPSAP1	Protein-coding	Reference		9
GTHNSSDLW	TCF12	Protein-coding	Reference		9
TYYPPPRLR	MOV10	Protein-coding	Reference		9
YLWERSSLY	GTF3C3	Protein-coding	Reference		9
LLDKVADNL	ILF3	Protein-coding	Reference		9
TAQGFRTVL	OAS1	Protein-coding	Reference		9
TEDTIKKSF	RBM47	Protein-coding	Reference		9
IIDGYNAQY	ADPRM	Protein-coding	Reference		9
AIVRSLPSV	ATP2A3	Protein-coding	Reference		9
HEILCKLSL	ANXA2	Protein-coding	Reference		9
EAVELCPAY	AKAP17A	Protein-coding	Reference		9
HLMNFTATY	AZI2	Protein-coding	Reference		9
YAEFQNIRY	TMEM87A	Protein-coding	Reference		9
FVAKDSAGL	MYCBP2	Protein-coding	Reference		9
AVDGINALW	DAP3	Protein-coding	Reference		9
SRAALSFAF	HERC2	Protein-coding	Reference		9
RVRDFVAKL	SORT1	Protein-coding	Reference		9
MELDDLPEL	HBP1	Protein-coding	Reference		9
VPAEPKLAF	RPL7	Protein-coding	Reference		9
ARKLISISF	TBC1D2B	Protein-coding	Reference		9
APQINRNLI	APPL2	Protein-coding	Reference		9
SVSGYIYHK	UPF1	Protein-coding	Reference		9
FLDDLGLKF	DSG2	Protein-coding	Reference		9
VTYSFRQSF	IQSEC2	Protein-coding	Reference		9
EAMSRIYYR	RAB24	Protein-coding	Reference		9
TVDDLVAEI	ENY2	Protein-coding	Reference		9
SLPEFQQFL	PLCG1	Protein-coding	Reference		9
RYLLFARQF	MCM6	Protein-coding	Reference		9
ATGPALTLR	LY6D	Protein-coding	Reference		9
DTQKFSVMR	MCM2	Protein-coding	Reference		9
FANGRSTGL	ACTL6A	Protein-coding	Reference		9
FAVNMFRTL	PPP2R5C	Protein-coding	Reference		9
RPIWDVRSA	NA	lincRNA	nuORF		9
FLLEKGYEV	GMDS	Protein-coding	Reference		9
VETEDGYIL	LIPA	Protein-coding	Reference		9
SPEEGARVY	EPS8L1	Protein-coding	Reference		9
LPAHSYSGR	VTN	Protein-coding	Reference		9
RELQSKEFL	SLC43A3	Protein-coding	Reference		9
EIAQVGAKY	TMEM25	Protein-coding	Reference		9
KFRDVYDYF	FNTA	Protein-coding	Reference		9
KEAAVIICI	TERF2	Protein-coding	Reference		9
GTNTVILEY	C2orf88	Protein-coding	Reference		9
FIPLISTRV	ABL1	Protein-coding	Reference		9
VTCSQVHFK	ZWILCH	Protein-coding	Reference		9
FAVTVAPPG	HNRNPU	Protein-coding	Reference		9
ARYGLHVRF	OGFOD2	Protein-coding	Reference		9
IEQEKLASM	SRRM1	Protein-coding	Reference		9
SILVAIIPK	FIGNL1	5' uORF	nuORF		9
TISSLTHEL	MUC16	Protein-coding	Reference		9
DYTDFYSSR	FAH	Protein-coding	Reference		9
SESKTVVTY	ICOSLG	Protein-coding	Reference		9
SEVLQDNFL	IFI44L	Protein-coding	Reference		9
IIEENIPEL	NXF1	Protein-coding	Reference		9
APISVRVEL	EPM2AIP1	Protein-coding	Reference		9
ELVTIIPNF	GINS2	Protein-coding	Reference		9
RQIPSPDVF	ATP2B4	Protein-coding	Reference		9
NVPAAGSHL	GTSE1	Protein-coding	Reference		9
SQAEIEARL	ZFYVE19	Protein-coding	Reference		9
GMDEVYNLF	SIN3A	Protein-coding	Reference		9
TIYEADLQY	ITGA1	Protein-coding	Reference		9
EAHRFFTEI	TRAPPC12	Protein-coding	Reference		9
LPQEKLVVA	CALHM2	ncRNA Processed Transcript	nuORF		9
FRPPNPWTM	CNOT1	Protein-coding	Reference		9
VLFHNAIAA	ARFIP1	Protein-coding	Reference		9
SLAEKIQAL	ASB6	Protein-coding	Reference		9
NVTHIDQAL	COQ5	Protein-coding	Reference		9
ITVGPRGPL	CAT	Protein-coding	Reference		9
NPYEFALKF	MOSPD1	Protein-coding	Reference		9
ILPKELQTW	ZNF24	Protein-coding	Reference		9
RMLDVLEQF	SRCAP	Protein-coding	Reference		9
IYIDRGVVF	TFIP11	Protein-coding	Reference		9
TEFDAAQVL	TGFBRAP1	Protein-coding	Reference		9
TAFLHPEEY	CALU	Protein-coding	Reference		9
IYLDELQVI	RNF25	Protein-coding	Reference		9
RYDPQTNEW	KLHL20	Protein-coding	Reference		9
SEELLSLRF	ANKRD10	Protein-coding	Reference		9
YEADKRRLF	PRPF8	Protein-coding	Reference		9
DVFPGVQYH	DYNC1H1	Protein-coding	Reference		9
ISLTDENAL	HSP90B1	Protein-coding	Reference		9
LPIGTLPLA	TUBGCP2	Protein-coding	Reference		9
FLPPPFPPP	EWSR1	Protein-coding	Reference		9
EVLDLSINR	LRRC31	Protein-coding	Reference		9
HTLEPLIPR	ILK	Protein-coding	Reference		9
TVDAEAFNL	ANKFY1	Protein-coding	Reference		9
SLDEPFIQK	APC	Protein-coding	Reference		9
KTITDVINI	GPI	Protein-coding	Reference		9
HLPAHSQSL	SP140L	Protein-coding	Reference		9
ASNPATFQR	DERPC	Protein-coding	Reference		9
LSYPQTDVF	RAC3	Protein-coding	Reference		9
MPVPTTPEF	MDC1	Protein-coding	Reference		9
AEINKSLLA	KIF2A	Protein-coding	Reference		9
AEELLAQCL	MCM3AP	Protein-coding	Reference		9
YIMGYISKV	MYO1F	Protein-coding	Reference		9
NTILRHLGR	GSTP1	Protein-coding	Reference		9
LAQLRTLVF	ARHGAP29	Protein-coding	Reference		9
ATEDGQLLR	TLN1	Protein-coding	Reference		9
FLKEIVETF	RANBP2	Protein-coding	Reference		9
AEDPLVQSL	LSS	Protein-coding	Reference		9
AEATRVAFL	TTC30B	Protein-coding	Reference		9
YSAESSFHY	TUBD1	Protein-coding	Reference		9
LYTPEHHLI	TTI2	Protein-coding	Reference		9
APGVFSGTF	MIDN	Protein-coding	Reference		9
GYVSQALLF	SLC12A9	Protein-coding	Reference		9
ITSVIKLMF	SCCPDH	Protein-coding	Reference		9
YLVPELDGV	VPS16	Protein-coding	Reference		9
SPDSLKNSL	INPP4B	Protein-coding	Reference		9
PNIDKDHAF	STAT1	Protein-coding	Reference		9
SVIDQIDKA	RSPH9	Protein-coding	Reference		9
NRILLVAKR	VCL	Protein-coding	Reference		9
DEVQLKTTY	ZDHHC5	Protein-coding	Reference		9
FATEVFKAV	DPYD	Protein-coding	SAAV		9
PDGTLVTVM	RUNX1	Protein-coding	Reference		9
RILRDIETF	EIF4A2	Protein-coding	Reference		9
TVTAQILLK	EIF3K	Protein-coding	Reference		9
ASFSSLLTY	UNC13D	Protein-coding	Reference		9
SAIFPDVAL	SMYD2	Protein-coding	Reference		9
SIAPPVPLK	BUB1	Protein-coding	Reference		9
EVVGRSAIF	PCYOX1L	Protein-coding	Reference		9
FSPKDVSSL	CWF19L1	Protein-coding	Reference		9
IYNKVTPTF	SPRED1	Protein-coding	Reference		9
KYVKIVEKW	RWDD3	Protein-coding	Reference		9
VELLKSNHF	GEMIN5	Protein-coding	Reference		9
VVSDDFLLK	ZFAT	Protein-coding	Reference		9
RQIEVLTTV	ITPRID2	Protein-coding	Reference		9
TTDTVIRSY	SETD4	Protein-coding	Reference		9
VFLEPQWYR	FCGR3A	Protein-coding	Reference		9
AEHRTPDVL	STIP1	Protein-coding	Reference		9
IPLGKFAEV	DCXR	Protein-coding	Reference		9
KALEGFIAV	EPAS1	Protein-coding	Reference		9
QVLERLFQR	KCTD15	Protein-coding	Reference		9
LPKEKQPVA	TES	Protein-coding	Reference		9
NEPYIFKVF	PIK3AP1	Protein-coding	Reference		9
NVMIHVVQY	SRD5A3	Protein-coding	Reference		9
MIREQDLQL	USO1	Protein-coding	Reference		9
EYGFISQTL	TMCC3	Protein-coding	Reference		9
FLADNHHQV	ATM	Protein-coding	Reference		9
KAFLGGLNW	CHD1	Protein-coding	Reference		9
DGFKKFYKY	CASZ1	Protein-coding	Reference		9
EVGSVVSFR	CSTF2T	Protein-coding	Reference		9
ETIQNMSKV	PSMD11	Protein-coding	Reference		9
HVDYVVDQV	TOP2B	Protein-coding	Reference		9
VLDLSWNKL	PWP1	Protein-coding	Reference		9
HPRSPTPTL	PRR11	Protein-coding	Reference		9
APLGKLTVA	PARP2	Protein-coding	Reference		9
EYTSILHLF	LRIG2	Protein-coding	Reference		9
FTHRINIPR	TNC	Protein-coding	Reference		9
KSFNRHLHF	PYGL	Protein-coding	Reference		9
YLKNSVVAY	TADA1	Protein-coding	Reference		9
SVAEISRSF	UBE4A	Protein-coding	Reference		9
YEPGKSSIL	SORBS2	Protein-coding	Reference		9
PYTTSTPNI	DOCK9	Protein-coding	Reference		9
IPPNLPSSL	BGN	Protein-coding	Reference		9
AEPRHGELW	PRPF6	Protein-coding	Reference		9
VLDNGMLKY	OSBPL6	Protein-coding	Reference		9
RTAKLQVTL	VEZT	Protein-coding	Reference		9
VPSVPTNGM	UBA1	Protein-coding	Reference		9
AAEGSFTSL	BIRC6	Protein-coding	Reference		9
AEHLSPLML	GAA	Protein-coding	Reference		9
LSEEETQKW	HOPX	Protein-coding	Reference		9
EESPENLFL	VIRMA	Protein-coding	Reference		9
TAFSSGFLK	HERC3	Protein-coding	Reference		9
SLSNAHIDY	HCFC1	Protein-coding	Reference		9
EALPRAAVY	CASP10	Protein-coding	Reference		9
KLPDGSYAL	ADAMTS4	Protein-coding	Reference		9
MVYLIRVAR	SPINT2	Protein-coding	Reference		9
VYENVSHFL	SLC25A32	Protein-coding	Reference		9
FAQVPQQEL	SCNN1B	Protein-coding	Reference		9
NEFKGSDAL	CAMKK2	Protein-coding	Reference		9
KWVTFISLL	ALB	Protein-coding	Reference		9
RDLTRHISL	ZNF106	Protein-coding	Reference		9
SLPSSPSSL	DENND2B	Protein-coding	Reference		9
EYAEYIYQR	GALNT10	Protein-coding	Reference		9
AVIQALAQK	CAMSAP2	Protein-coding	Reference		9
SPSPVQISA	SHISA5	5' Overlap uORF	nuORF		9
FVNPHVSSF	VRK3	Protein-coding	Reference		9
QAIPAVANW	HPGDS	Protein-coding	Reference		9
GRAFIFPSY	ZNF564	Protein-coding	Reference		9
QAIDDLMPA	CKB	Protein-coding	Reference		9
LLFDSVIHL	AC126283.2	Protein-coding	Reference		9
VFTGVVTKL	CCAR1	Protein-coding	Reference		9
HVANIVEKL	TRIM5	Protein-coding	Reference		9
MVTKPVQEY	AKAP11	Protein-coding	Reference		9
EGLPIFILR	MLH1	Protein-coding	Reference		9
NYIASVYVR	GALNT18	Protein-coding	Reference		9
FYPPKVELF	PAICS	Protein-coding	Reference		9
FQDDNNLYL	CDC42BPA	Protein-coding	Reference		9
TFPDKVANL	PTPRB	Protein-coding	Reference		9
SLSMGPAPR	RASAL3	Protein-coding	Reference		9
AELLKQIVY	PSMD5	Protein-coding	Reference		9
ALDGKIYEL	ARHGAP5	Protein-coding	Reference		9
STFPGFVSW	CASP9	Protein-coding	Reference		9
AEEALKYLL	ELP1	Protein-coding	Reference		9
ALPLALRTV	AP5Z1	Protein-coding	Reference		9
EVIKNFIQY	EIF3L	Protein-coding	Reference		9
IVDNPADFY	DNTTIP2	Protein-coding	Reference		9
WTEKMMDKY	CPA3	Protein-coding	Reference		9
TVYMGKVTF	DCTN1	Protein-coding	Reference		9
FAADLAEEL	AKAP11	Protein-coding	Reference		9
EVTTGYRGV	EHBP1L1	Protein-coding	Reference		9
RYQRLVVEL	CHN1	Protein-coding	Reference		9
EDTDIPKGY	TXNL1	Protein-coding	Reference		9
AIGTPLIGK	HTR3A	Protein-coding	Reference		9
EYMEHVYLI	OSBPL2	Protein-coding	Reference		9
NEILVMKEL	PAK2	Protein-coding	Reference		9
QLDQVTAKL	EEA1	Protein-coding	Reference		9
EESDLAQQY	P4HB	Protein-coding	Reference		9
EEEEGQRFY	NSFL1C	Protein-coding	Reference		9
VAIFPSPML	PAPSS2	Protein-coding	Reference		9
MIIEDPAAL	BBX	Protein-coding	Reference		9
AYIERDVYR	MORC3	Protein-coding	Reference		9
SVPGIFNPH	XPO1	Protein-coding	Reference		9
EFVDIINAK	TPI1	Protein-coding	Reference		9
SIPKGFSYL	RICTOR	Protein-coding	Reference		9
SEDPEKYFL	ADAMTS7	Protein-coding	Reference		9
REAQVWEML	MAGEF1	Protein-coding	Reference		9
RFSEEKFHF	BAZ1A	Protein-coding	Reference		9
RILFFNTPK	PSMD8	Protein-coding	Reference		9
FLIAQLPKL	WASHC5	Protein-coding	Reference		9
RRAALEQRL	NES	Protein-coding	Reference		9
QSSQITEYF	CNOT11	Protein-coding	Reference		9
VVARFVEFL	KPNA1	Protein-coding	Reference		9
FYGDLVNYL	PDGFRA	Protein-coding	Reference		9
CQHDFQAPY	MICOS10	Protein-coding	Reference		9
SSLLSSVFK	ADCK2	Protein-coding	Reference		9
EEAKLLAGF	KLHL7	Protein-coding	Reference		9
EVVKEIRFR	POLK	Protein-coding	Reference		9
YVTIPLGIK	BPIFA1	Protein-coding	Reference		9
NGFDDVHFL	ANKS1A	Protein-coding	Reference		9
GLDTSYWTF	ATP8B1	Protein-coding	Reference		9
ISDLIRDSY	TBC1D8	Protein-coding	Reference		9
VGSRVSQSW	TMEM70	5' Overlap uORF	nuORF		9
AIYGTRKFK	MPEG1	Protein-coding	Reference		9
SMDEINKQL	TSNAX	Protein-coding	Reference		9
YIDEEGVRY	SAP130	Protein-coding	Reference		9
SSNPEVIKI	RFTN2	Protein-coding	Reference		9
FMHSFEEKY	FAF2	Protein-coding	Reference		9
FQKILTLTY	SRPRA	Protein-coding	Reference		9
SLDGPLQGL	GPAA1	Protein-coding	Reference		9
LYSSKLYRF	KCTD20	Protein-coding	Reference		9
VLDEFYSSL	GPN1	Protein-coding	Reference		9
KYPNMFKKI	AHCYL2	Protein-coding	Reference		9
SILETALAK	GOLGA3	Protein-coding	Reference		9
KVHDVNDNW	CDH5	Protein-coding	Reference		9
RVYERLLYV	TRRAP	Protein-coding	Reference		9
FPMVSHPVF	BAZ2B	Protein-coding	Reference		9
IFTTEAHLL	EDEM3	Protein-coding	Reference		9
IAGEFKEQL	ATL3	Protein-coding	Reference		9
RSLDNFFAK	CDV3	Protein-coding	Reference		9
MPGSFLIRV	SH2D4A	Protein-coding	Reference		9
LMADPMKVY	NCOR2	Protein-coding	Reference		9
QPAEMAAEL	PLEKHJ1	Protein-coding	Reference		9
FRYNGLIHR	RPL28	Protein-coding	Reference		9
VYNENLVHM	BCAS2	Protein-coding	Reference		9
SEWVSCVRF	RACK1	Protein-coding	Reference		9
ATNHKVLLF	SMARCA4	Protein-coding	Reference		9
LPQGRLTFR	ZNF808	Protein-coding	Reference		9
LSEAKLDEY	RCOR1	Protein-coding	Reference		9
IPFIPQNPA	NXF1	Protein-coding	Reference		9
LPFARGVSA	HIF3A	Protein-coding	Reference		9
LPCGQDSTI	KMT2C	Protein-coding	Reference		9
IYTDTLVRR	NHSL1	Protein-coding	Reference		9
GRVLIGVGK	SF3B3	Protein-coding	Reference		9
IDAPPSVVL	STARD13	Protein-coding	Reference		9
STLNKLIKR	OS9	Protein-coding	Reference		9
FVKEHFDEL	DEF6	Protein-coding	Reference		9
SSPTFLRAL	EIF4G3	Protein-coding	Reference		9
HEDPSIISM	NOL8	Protein-coding	Reference		9
VIISDAHVL	HMGXB3	Protein-coding	Reference		9
LIKTPTKSF	PLEKHF2	Protein-coding	Reference		9
KITDVALEK	FBXL5	Protein-coding	Reference		9
EIQPLYMGR	ZFYVE16	Protein-coding	Reference		9
TYLTSIPSL	MCF2L	Protein-coding	Reference		9
EIRGFETAY	GALNT7	Protein-coding	Reference		9
TEALPVKLI	RRM2	Protein-coding	Reference		9
ADAVKLERM	TALDO1	Protein-coding	Reference		9
ELYPCVMFY	HERC1	Protein-coding	Reference		9
QRAQFLVEK	PHB2	Protein-coding	Reference		9
VVYWLYMKK	ALCAM	Protein-coding	Reference		9
GQAFSLSVF	EFTUD2	Protein-coding	Reference		9
TQFTGRYHY	NAXE	Protein-coding	Reference		9
EVMSVIAQV	ALPK1	Protein-coding	Reference		9
GEHERPEFI	AL021546.1	Protein-coding	Reference		9
DEFDREVRL	NEK4	Protein-coding	Reference		9
RDLQRLGEL	INTS4	Protein-coding	Reference		9
LYNKITSRL	CLP1	Protein-coding	Reference		9
RFNPHTYMI	DCAF5	Protein-coding	Reference		9
DETERAYSF	RPS6KA5	Protein-coding	Reference		9
GINISGNFY	RPL13A	Protein-coding	Reference		9
SVFAFGENK	RCC2	Protein-coding	Reference		9
TYQTIIELF	ARHGAP35	Protein-coding	Reference		9
HPSLLPHSA	ZFHX3	Protein-coding	Reference		9
IEEGEAAML	TRIM47	Protein-coding	Reference		9
SRKVTYHMF	HNRNPR	Out-of-Frame	nuORF		9
SAAGFHLEY	CSMD3	Protein-coding	Reference		9
IYVPVSLGF	OVOL1	Protein-coding	Reference		9
VEFPLPPHL	DHX40	Protein-coding	Reference		9
MPRDLMILP	PHF20	ncRNA Processed Transcript	nuORF		9
SILEKTSAY	RNF213	Protein-coding	Reference		9
QRPHMVQTL	PTPRA	Protein-coding	Reference		9
AMIELVERL	TRIM44	Protein-coding	Reference		9
SMPDVDFNL	AHNAK	Protein-coding	Reference		9
TTFPRPVTV	NONO	Protein-coding	Reference		9
YELPDGQVI	POTEF	Protein-coding	Reference		9
RECARLHYL	ARHGAP19	Protein-coding	Reference		9
LLFTDLDQA	GATA6	Protein-coding	Reference		9
SAVETRPSI	MYLK	Protein-coding	SAAV		9
TSSPPRLAM	ATRX	Protein-coding	Reference		9
NAAKIFNLY	CRMP1	Protein-coding	Reference		9
KAVDTLAYL	WRNIP1	Protein-coding	Reference		9
EVTCEISRY	TAPBPL	Protein-coding	Reference		9
ELDPTNMTY	STIP1	Protein-coding	Reference		9
EVLPSTSMY	NR4A3	Protein-coding	Reference		9
FSEEQLNRY	TAF11	Protein-coding	Reference		9
EELPEFKSF	PHKB	Protein-coding	Reference		9
ISVAEVEKW	MTR	Protein-coding	Reference		9
SEYQWITSP	CEP78	Protein-coding	Reference		9
SEDLMKELY	GGA1	Protein-coding	Reference		9
VVGPWIQTK	ACTN4	Protein-coding	Reference		9
EVMRILISR	ACAD8	Protein-coding	Reference		9
DSDDDALLK	DHRS3	Protein-coding	Reference		9
YIIEQGVCY	SEC22B	Protein-coding	Reference		9
GTIKDIVTR	IARS1	Protein-coding	Reference		9
VLPQIVTGV	SLC47A1	Protein-coding	Reference		9
SLATPATHY	PSD4	Protein-coding	Reference		9
NLFQEAEEF	PSME2	Protein-coding	Reference		9
SANLFLAIK	ANAPC16	ncRNA Processed Transcript	nuORF		9
ESLGIPSLR	TMEM53	Protein-coding	Reference		9
ADSTVIEKW	UTRN	Protein-coding	Reference		9
RSNEVTQEI	MAP4K3	Protein-coding	Reference		9
RVMQDIVYK	PCGF1	Protein-coding	Reference		9
QIYSVVLKK	MX2	Protein-coding	Reference		9
ALQEASEAY	H3Y2	Protein-coding	Reference		9
WPLWRLMSL	BGN	Protein-coding	SAAV		9
SPFSLQNTV	HTRA1	Protein-coding	Reference		9
QEINTLLEA	ROCK1	Protein-coding	Reference		9
AESAFKTSP	PLCB2	Protein-coding	Reference		9
VEEPASERL	PPRC1	Protein-coding	Reference		9
MIRDHEVLF	ARHGAP25	Protein-coding	Reference		9
QSNEITIPV	HSPB1	Protein-coding	Reference		9
IPHPLIMGV	COPS2	Protein-coding	Reference		9
NLLEKQLEY	CEP57	Protein-coding	Reference		9
IEYDDFKLN	NFKB2	Protein-coding	Reference		9
YFPPKGYAF	CPEB2	Protein-coding	Reference		9
RAHIHNGFW	SERINC5	Protein-coding	Reference		9
NEQPRQLFW	MBD2	Protein-coding	Reference		9
TPLHTSRVL	MAPKAPK2	Protein-coding	Reference		9
YEPRAREQF	SPEN	Protein-coding	Reference		9
ASAAVRVAY	PTPN13	5' uORF	nuORF		9
SVDRIYSAL	ZBTB20	Protein-coding	Reference		9
ARVQTAVTM	CHMP1B	Protein-coding	Reference		9
RWHINFTTF	SCD	Protein-coding	Reference		9
TAFDLDVFK	OGDH	Protein-coding	Reference		9
FSRLAGISF	SIDT1	5' uORF	nuORF		9
SYLTLHKRI	ZNF558	Protein-coding	Reference		9
RSFFHQHYL	BAG6	Protein-coding	Reference		9
SYFEDFSNI	SBNO2	Protein-coding	Reference		9
QVAPLLKSF	CUX1	Protein-coding	Reference		9
EYIKFVGNF	NPAS2	Protein-coding	Reference		9
NTERTVWQY	PTPN11	Protein-coding	Reference		9
GTTEWFHLK	UNC13D	Protein-coding	Reference		9
SLAPLFFKL	AP3D1	Protein-coding	Reference		9
HTNALQILL	CUL9	Protein-coding	Reference		9
ARLNWILHF	HACL1	Protein-coding	Reference		9
AIFEYIDRL	XRN2	Protein-coding	Reference		9
FQRDGQVSY	NEDD9	Protein-coding	Reference		9
ASEFQILKY	MIA2	Protein-coding	Reference		9
IITDLLRSV	FUBP1	Protein-coding	Reference		9
VVMPPTQAR	ACP2	Protein-coding	SAAV		9
KQAEIVKRL	TLE4	Protein-coding	Reference		9
NEIVGPLYY	TBC1D13	Protein-coding	Reference		9
RSYDYQFRY	WDTC1	Protein-coding	Reference		9
TETDAVFLL	MORC3	Protein-coding	Reference		9
ETVEVVNSL	CAPRIN1	Protein-coding	Reference		9
DGRLVFAAY	WDR36	Protein-coding	Reference		9
RYLEYFEKI	TTC13	Protein-coding	Reference		9
HSTKLIQEW	GNE	Protein-coding	Reference		9
LIRDVVQAY	KCNK17	Protein-coding	Reference		9
VPSLQGEKA	MAX	Protein-coding	Reference		9
SVRFPDMAA	COPB1	Protein-coding	Reference		9
FVSPLTTSY	PCNX1	Protein-coding	Reference		9
HPTAFVVSY	TAP1	Protein-coding	Reference		9
VMVDIHDQL	RNF38	Protein-coding	Reference		9
VSDMVEDLY	TRANK1	Protein-coding	Reference		9
SYLDKVRAL	KRT10	Protein-coding	Reference		9
LYRDGFARF	TTLL9	Protein-coding	Reference		9
HLDLGILYY	DPAGT1	Protein-coding	Reference		9
EYGYVSLGR	CEBPB	Protein-coding	Reference		9
LENDIKVEI	CACNA2D1	Protein-coding	Reference		9
VYPAVMVLL	LMBR1	Protein-coding	Reference		9
REESAGPAL	CRKL	5' uORF	nuORF		9
VEAIESYVL	MIS18A	Protein-coding	Reference		9
LRFDGALNV	TUBA1C	Protein-coding	Reference		9
YMDQIIEYL	PTCH1	Protein-coding	Reference		9
RRDLNFHVF	SNX6	Protein-coding	Reference		9
RRIEEQKLL	NEXN	Protein-coding	Reference		9
VPVPPNVAF	ARHGEF1	Protein-coding	Reference		9
KLPSNLPQL	SDAD1	Protein-coding	Reference		9
SVSTPLIIK	TFB1M	Protein-coding	Reference		9
DTKEKINQF	IFT74	Protein-coding	Reference		9
TSAGQPLAY	EVI2B	Protein-coding	Reference		9
EVTDFLSFY	NMT1	Protein-coding	Reference		9
NMKDLVVAY	ACSF2	Protein-coding	Reference		9
PFKVSPLTF	CAVIN2	Protein-coding	Reference		9
RHSGPFFTF	DNAJB2	Protein-coding	Reference		9
NAQRQDIAF	ANXA2	Protein-coding	Reference		9
QDHRGAFLI	KCTD9	Protein-coding	Reference		9
FVDEGIKTL	POLB	Protein-coding	Reference		9
SETPFHFTL	TP53BP1	Protein-coding	Reference		9
SPDPRYLSV	DIDO1	Protein-coding	Reference		9
TEKELLAVA	FLOT2	Protein-coding	Reference		9
LPHELCTLI	PMPCA	Protein-coding	Reference		9
HEYSGLNIV	UBXN2B	Protein-coding	Reference		9
SSNFRGGLG	KRT8	Protein-coding	Reference		9
DELESKPEL	ZNF410	Protein-coding	Reference		9
TPLYTDNTA	PRPF8	Protein-coding	Reference		9
HPTAANILF	CORO2A	Protein-coding	Reference		9
TVTLLVALK	PPP2CB	Protein-coding	Reference		9
ARVSIVNQY	REXO4	Protein-coding	Reference		9
AYAPVLQDF	F8	Protein-coding	Reference		9
RYIKINRSI	GPR34	Protein-coding	Reference		9
VYSIISVQL	TMBIM1	Protein-coding	Reference		9
QELYWSHPR	RPS29P9	Pseudogene	nuORF		9
QSWVPLLSR	ANKRD13C	Protein-coding	Reference		9
WTEAYKWWY	DAZ1	Protein-coding	Reference		9
REDIRELIL	SENP7	Protein-coding	Reference		9
FPIHVQTSL	PRMT7	Protein-coding	Reference		9
VEIWILRRE	B3GALT2	5' uORF	nuORF		9
YVPDRVREL	PCDH17	Protein-coding	Reference		9
EFAERTVAK	TPM4	Protein-coding	Reference		9
AYIQQNVSF	SLC15A4	Protein-coding	Reference		9
AQIKEMVEL	VCP	Protein-coding	Reference		9
ILTDITKGV	EEF2	Protein-coding	Reference		9
MEALPLLAA	PRDX4	Protein-coding	Reference		9
YYLDWIHHY	TPSAB1	Protein-coding	Reference		9
EYRIKISFR	ARHGDIA	Protein-coding	Reference		9
LPFNVKVSV	THEMIS	Protein-coding	Reference		9
FAVPENSSV	UBQLN2	Protein-coding	Reference		9
IAKENLDVF	CTNNAL1	Protein-coding	Reference		9
LQQRMFFLF	FARP1	Protein-coding	Reference		9
RFLHFPYLL	USP47	Protein-coding	Reference		9
QETLTNISA	DAPK3	Protein-coding	Reference		9
SPFQPHVPY	LSM14B	Protein-coding	Reference		9
ITINIGLLK	LEPR	Protein-coding	Reference		9
NELLKSYQW	CLU	Protein-coding	Reference		9
RVPVADVSL	FCRL1	Protein-coding	Reference		9
SSPADPATL	CALCA	Protein-coding	Reference		9
IVDGVVQSI	IDH3A	Protein-coding	Reference		9
QVRDVIIAA	PLAAT3	Protein-coding	Reference		9
ELMAHLTEM	LPXN	Protein-coding	Reference		9
ENIRPFISR	COL4A1	Protein-coding	Reference		9
IYENNCLIF	MTARC2	Protein-coding	Reference		9
SDLLHHEYF	CDKL3	Protein-coding	Reference		9
QRIHLRFMF	DOCK2	Protein-coding	Reference		9
EIFVPLVVR	CADPS2	Protein-coding	Reference		9
TYAYLFKYI	RAB2B	Protein-coding	Reference		9
ETVPAFSER	SND1	Protein-coding	Reference		9
QYEKLFHKW	ORC2	Protein-coding	Reference		9
SEGKDSVVL	LUC7L3	Protein-coding	Reference		9
QERLLQERY	LIMCH1	Protein-coding	Reference		9
SSDVRTVSY	DDR2	Protein-coding	Reference		9
LALTRSSSL	CYTIP	Protein-coding	Reference		9
RPYEVGPTA	SYDE1	Protein-coding	SAAV		9
LPHHRVIEV	NOMO2	Protein-coding	Reference		9
SYTHIQYLF	SH2D3C	Protein-coding	Reference		9
GPVFPWLVL	NPC1	Protein-coding	Reference		9
QVSPRITFK	SLC2A13	Protein-coding	Reference		9
SAYLHPQQF	TRIM26	Protein-coding	Reference		9
VTVSKPVIY	IQGAP2	Protein-coding	Reference		9
SADKFQVLL	COMMD4	Protein-coding	Reference		9
PQRPKNSLF	EXOC4	Protein-coding	Reference		9
RQIVSAVQY	MARK1	Protein-coding	Reference		9
KELAHMQAL	CEP120	Protein-coding	Reference		9
YTQVIFLAR	GAA	Protein-coding	Reference		9
KSIGASVEF	HSPG2	Protein-coding	Reference		9
IEAVGKSLL	SESTD1	Protein-coding	Reference		9
QSTARELEV	NUMA1	Protein-coding	Reference		9
FSEHLGVYR	NECAB3	Protein-coding	Reference		9
AAAFGRIAF	GLOD4	Protein-coding	Reference		9
QTSATFLRV	PSMC1	Protein-coding	Reference		9
EVLDEYFSR	AP4S1	Protein-coding	Reference		9
HVYEIPVEY	PGPEP1	Protein-coding	Reference		9
LEMRLQNAL	NUMA1	Protein-coding	Reference		9
IPVQPTTSY	DICER1	Protein-coding	Reference		9
TAGSPPRTI	EDNRB	Protein-coding	Reference		9
EAFKNRMEV	MORF4L2	Protein-coding	Reference		9
SPVYVGRVV	TGM2	Protein-coding	Reference		9
KEALPKAAF	IK	Protein-coding	Reference		9
QEEALKLVL	RC3H2	Protein-coding	Reference		9
HVGPFIDSY	APEX2	Protein-coding	Reference		9
FEEKSGVAV	MCF2L	Protein-coding	Reference		9
ATLAAIIEH	ARAP2	Protein-coding	Reference		9
YQQIFLHEF	MARF1	Protein-coding	Reference		9
IQANLIGQF	TCP11L2	Protein-coding	Reference		9
EEGEVLLYY	TSTD2	Protein-coding	Reference		9
AQHSIVLPL	SEC31A	Protein-coding	Reference		9
VVVPPVGAK	RRBP1	Protein-coding	Reference		9
SLPKERHRW	CAMTA1	Protein-coding	Reference		9
PFHTSTEMF	DHRS3	Protein-coding	Reference		9
KTAAEQFKF	SKA2	Protein-coding	Reference		9
VADTVARVL	PLK2	Protein-coding	Reference		9
QLDTHMELY	MACF1	Protein-coding	Reference		9
NEYSNIEEF	HNRNPDL	Protein-coding	Reference		9
RSFGGEVSW	PES1	Protein-coding	Reference		9
YAKDDPLEF	ITGAV	Protein-coding	Reference		9
KPAMPMQQA	SEC23B	Protein-coding	Reference		9
MDQIRVKQL	SASH1	Protein-coding	Reference		9
VYISNGQVL	SELENOK	Protein-coding	Reference		9
IPLAPNTGR	BFAR	Protein-coding	Reference		9
EEVDVTPTF	EIF4A3	Protein-coding	Reference		9
HSSHHHFLY	SLC11A1	Protein-coding	Reference		9
AEYDSVVAA	MAP1A	Protein-coding	Reference		9
TVDQVTDRL	NHLRC2	Protein-coding	Reference		9
NAIVDFVRW	ARFGEF1	Protein-coding	Reference		9
QQLQGQQFY	ZYX	Protein-coding	Reference		9
SAWSGSRPA	ARHGAP23	Out-of-Frame	nuORF		9
WEDGAEDIL	SUPT5H	Protein-coding	Reference		9
FPYPFQVVY	BTK	Protein-coding	Reference		9
VPFERPAVI	IKZF2	Protein-coding	Reference		9
SEEEPKLKY	VPS41	Protein-coding	Reference		9
FQDESCFVL	TFCP2L1	Protein-coding	Reference		9
NVAYAQGVV	MS4A15	Protein-coding	Reference		9
RLFGAVVRW	BTBD1	Protein-coding	Reference		9
SEFLRSHHF	AKAP10	Protein-coding	Reference		9
TFEALKRNR	RBM12	Protein-coding	Reference		9
LLPTNYHVF	SETMAR	Protein-coding	Reference		9
RPKDPNNLL	PSMD12	Protein-coding	Reference		9
LEVTFGKLY	HERC2	Protein-coding	Reference		9
AMDPIAELL	KCMF1	Protein-coding	Reference		9
ELPKHYFSF	NKIRAS1	Protein-coding	Reference		9
EIKNYIEER	GNG11	Protein-coding	Reference		9
YVATVADAL	SLC12A9	Protein-coding	Reference		9
EEAERPLHF	ARAP1	Protein-coding	Reference		9
YPYQGYPQY	CYSTM1	Protein-coding	Reference		9
FILEKIEYL	SWAP70	Protein-coding	Reference		9
VSLHLYLMW	MROH2A	Protein-coding	Reference		9
GEIEQELAL	CLIP1	Protein-coding	Reference		9
SPPSQSPIL	GRB7	Protein-coding	Reference		9
ALERLKEAY	PRPF8	Protein-coding	Reference		9
SAAEIYNEV	KIFC3	Protein-coding	Reference		9
NIKRWQAIY	CAPNS1	Protein-coding	Reference		9
QPQARVVVL	PAFAH1B3	Protein-coding	Reference		9
GSISARNTW	RNASEK	3' dORF	nuORF		9
TLDEATPTL	TAB1	Protein-coding	Reference		9
GEMKLALQY	SYTL2	Protein-coding	Reference		9
VVASNIMEV	PFKFB3	Protein-coding	Reference		9
IEHPSMSVY	TP53INP1	Protein-coding	Reference		9
AENPKLISA	DHX57	Protein-coding	Reference		9
LEAQRDVTY	RAB14	Protein-coding	Reference		9
AVDPNGIYL	STRN3	Protein-coding	Reference		9
RQSSATSSF	KRT19	Protein-coding	Reference		9
VDLVRASEA	ACOX1	Protein-coding	Reference		9
KESNTVFSF	SH3BGRL2	Protein-coding	Reference		9
IVKGILERL	ITPR3	Protein-coding	Reference		9
SIREEDFTY	TLR6	Protein-coding	Reference		9
LYPKSFLEL	DQX1	Protein-coding	Reference		9
ISSNQHLSL	ASXL2	Protein-coding	Reference		9
RSLQRQLLF	IL17RA	Protein-coding	Reference		9
TMAAIHESF	ICA1	Protein-coding	Reference		9
VVDWLYHHV	DVL2	Protein-coding	Reference		9
SSLSLFFRK	RBL2	Protein-coding	Reference		9
DFPEKFFPK	PDPK1	Protein-coding	Reference		9
TAVGSFILK	ANAPC4	Protein-coding	Reference		9
TQSMYVSEL	TRAF6	Protein-coding	Reference		9
RDFIHHSSL	ZNF14	Protein-coding	Reference		9
QYSKVLNEL	RAI14	Protein-coding	Reference		9
ELIQRMYTR	RETREG2	Protein-coding	Reference		9
ALDDMISTL	CCT3	Protein-coding	Reference		9
SILPAALGK	PRXL2B	Protein-coding	Reference		9
YYGYPYNAL	RBM47	Protein-coding	Reference		9
FATEVRAVI	STAM2	Protein-coding	Reference		9
FAQGNYSEA	CLTC	Protein-coding	Reference		9
QTAGNVFLK	UFM1	Protein-coding	Reference		9
RAYSFKVVL	RAB21	Protein-coding	Reference		9
DFVELGVTR	SHANK3	Protein-coding	Reference		9
VPYEKGFAL	LTA4H	Protein-coding	Reference		9
IPISLHTSL	PRRC2B	Protein-coding	Reference		9
DVSSIKSYF	ETS1	5' Overlap uORF	nuORF		9
DERLRIFAL	NUP98	Protein-coding	Reference		9
KYFHPPAHL	MBNL1	Protein-coding	Reference		9
KYTKNIVSW	ARHGAP29	Protein-coding	Reference		9
ALDGDPASL	MGAT1	Protein-coding	Reference		9
VLALRPWSF	UBIAD1	Protein-coding	Reference		9
ELQSALLLR	UBE2G1	Protein-coding	Reference		9
DFFGMSNSY	IK	Protein-coding	Reference		9
AQNSVRLNY	JUP	Protein-coding	Reference		9
TNHGALIYK	TRIM22	Protein-coding	Reference		9
GQRQVGVGY	MSH2	Protein-coding	Reference		9
SPTYVLYMA	AFDN	Protein-coding	Reference		9
DPFPWQQKV	LIMK2	Protein-coding	Reference		9
ATQKEQLLR	USO1	Protein-coding	Reference		9
GPQEERALL	RILP	Protein-coding	Reference		9
TPINLASAI	ELL	Protein-coding	Reference		9
SPFSGTMTV	CCSER2	Protein-coding	Reference		9
VVADIQDRI	MEA1	Protein-coding	Reference		9
SEASKLGAP	HEXIM1	Protein-coding	Reference		9
GAVDPLLAL	KPNA2	Protein-coding	Reference		9
EIYSKTTRF	RFC2	Protein-coding	Reference		9
ATSRLLVNY	GALC	Protein-coding	Reference		9
IEHVLQVEA	SERHL2	Protein-coding	Reference		9
HLINYIIFL	TMEM41B	Protein-coding	Reference		9
ALDFAVGEY	CST3	Protein-coding	Reference		9
LEPELEARL	RPN1	Protein-coding	Reference		9
KPGVREIHL	SDCBP2	Protein-coding	Reference		9
SEEVVTHMW	KDM5A	Protein-coding	Reference		9
YLPRHSIGL	TYK2	Protein-coding	Reference		9
NSSYGLVVF	STXBP5	Protein-coding	Reference		9
HEFSKTEEL	RPGR	Protein-coding	Reference		9
MVDFAMDVY	EIF3E	Protein-coding	Reference		9
GRLVTRAAF	GAPDH	Protein-coding	Reference		9
SPSEILQEL	GLS	Protein-coding	Reference		9
SVDESEAFL	PSMD12	Protein-coding	Reference		9
TLMCSFQIL	PPP1CA	Protein-coding	Reference		9
AEVKTPFDL	TRIP4	Protein-coding	Reference		9
RVMAPRALL	HLA-C	Protein-coding	Reference		9
SEKKFLWKY	MRC1	Protein-coding	Reference		9
LPITVQPQA	AVL9	Protein-coding	Reference		9
TLFPEKQIY	ZNF281	Protein-coding	Reference		9
TARDPSEAF	TOGARAM1	Protein-coding	Reference		9
LNAESRVNR	SEPTIN7	Protein-coding	Reference		9
SLNECFVKV	FOXC1	Protein-coding	Reference		9
YFIDKLALR	TOP1	Protein-coding	Reference		9
TVAPKSTTF	KMT2B	Protein-coding	Reference		9
AEFLERLHL	PNMA1	Protein-coding	Reference		9
MPLTPHQAV	ZNF250	Protein-coding	Reference		9
ATLAPIGSR	NUDT22	Protein-coding	Reference		9
TYVSGMLRF	CHPT1	Protein-coding	Reference		9
LETVFKISP	SGTB	Protein-coding	Reference		9
TYPYLQHEI	PMEPA1	Protein-coding	Reference		9
ETIIRIFKR	EIF2AK4	Protein-coding	Reference		9
ILDDIIASV	JMJD1C	Protein-coding	Reference		9
SSGSFNWEK	OLR1	Protein-coding	Reference		9
SEDEMEPRL	MFAP1	Protein-coding	Reference		9
FYQREFDFF	PI4KA	Protein-coding	Reference		9
QEVERILYF	KDM1B	Protein-coding	Reference		9
SETCEVYVW	HERC1	Protein-coding	Reference		9
IVGESNDKL	SEH1L	Protein-coding	Reference		9
EIVTTIPTI	AC073610.2	Protein-coding	Reference		9
YPNGHFVRV	DIS3L	Protein-coding	Reference		9
YVADLGAMV	KDM1A	Protein-coding	Reference		9
LYLKVAELL	ULK1	Protein-coding	Reference		9
ALSGHLETV	ANXA2	Protein-coding	Reference		9
SSSPIQYEF	THY1	Protein-coding	Reference		9
LGRDALLAR	OSBPL8	5' uORF	nuORF		9
LEEQSRLIA	APPL1	Protein-coding	Reference		9
IDSIHQLGF	STK38	Protein-coding	Reference		9
APHLQFQIA	CEBPA	Protein-coding	Reference		9
FIYHLPQEF	CELF2	Protein-coding	Reference		9
IYVGRVKSF	RBL1	Protein-coding	Reference		9
ALMGEHIHY	CITED2	Protein-coding	Reference		9
VAINRLLSM	POLR3F	Protein-coding	Reference		9
YARDETEFY	RPL35A	Protein-coding	Reference		9
KRYDREFLL	EIF4G1	Protein-coding	Reference		9
YLEDKAQEL	LAMB1	Protein-coding	Reference		9
YRVVFPLEL	USP12	Protein-coding	Reference		9
QTIDFSSNF	EPC2	Protein-coding	Reference		9
QLIQPLTTY	COL6A3	Protein-coding	Reference		9
FYSRNTAEM	SGK1	Protein-coding	Reference		9
SSMSLQMGY	CNN2	Protein-coding	Reference		9
GYFETPFSF	FAM193A	Protein-coding	Reference		9
SEKVDRAVL	OPTN	Protein-coding	Reference		9
DQKVHNVSF	PARVB	Protein-coding	Reference		9
RFINFVVKL	NPL	Protein-coding	Reference		9
SVSTVLTSK	HBA2	Protein-coding	Reference		9
IPPPVPPSA	DUSP4	Protein-coding	Reference		9
STQTALTLK	SLFN12	Protein-coding	Reference		9
EENEKLWSF	CRLF3	Protein-coding	Reference		9
LEVPAGSRL	CCDC3	Protein-coding	Reference		9
QPTVRITEL	POLR2C	Protein-coding	Reference		9
NPRRVSILL	WRN	Protein-coding	Reference		9
ATESGMLYH	NUP88	Protein-coding	Reference		9
QIAPFHTEF	COG3	Protein-coding	Reference		9
STYFKKLFK	ZBTB14	Protein-coding	Reference		9
RVKYGTVFK	SIN3A	Protein-coding	Reference		9
FTSPYVWML	FBXL5	Protein-coding	Reference		9
QEYEDEERL	C1orf54	Protein-coding	Reference		9
AEEILQTYL	GBP3	Protein-coding	Reference		9
FAYTSTLTI	ZBTB7C	Protein-coding	Reference		9
YPASRAALV	LXN	Protein-coding	Reference		9
FQKIVVLFY	BZW1	Protein-coding	Reference		9
TTDDNFMPK	HECTD3	Protein-coding	Reference		9
TIEDAIAVL	CCDC124	Protein-coding	Reference		9
LNDPNPMKY	LIMCH1	Protein-coding	Reference		9
SVVDISQQY	MPLKIP	Protein-coding	Reference		9
STIDRELLK	PSMC4	Protein-coding	Reference		9
IQFEIAHAY	KIFBP	Protein-coding	Reference		9
KEYDSISRL	NAPA	Protein-coding	Reference		9
LYGPSSVSF	SERPINH1	Protein-coding	Reference		9
APAIHQIVL	ARID2	Protein-coding	Reference		9
IAKDNIIPF	SLC12A6	Protein-coding	Reference		9
YRVFTTQEL	AHSA1	Protein-coding	Reference		9
ALLLIFANK	TRIM23	Protein-coding	Reference		9
SATPSLVTW	RPAP1	Protein-coding	Reference		9
TVGAFFASK	BCL2L2	Protein-coding	Reference		9
QPLDLTHIV	DYNC1H1	Protein-coding	Reference		9
TAIRALETY	ELL2	Protein-coding	Reference		9
DEFHNPLAY	DHX38	Protein-coding	Reference		9
EIRLQLLTF	PIK3C2A	Protein-coding	Reference		9
AEKYEWDVA	EEF2	Protein-coding	Reference		9
VPQVSTPTL	ALB	Protein-coding	Reference		9
FLDGNELTL	CLIC1	Protein-coding	Reference		9
YQAGVFASR	CLN3	Protein-coding	Reference		9
DEVSRLESF	STK11IP	Protein-coding	Reference		9
ISRDEITAY	RASGRP1	Protein-coding	Reference		9
EELIFHCGF	TSR1	Protein-coding	Reference		9
SPISSDQSL	MED1	Protein-coding	Reference		9
ITMENVSRV	PRDM4	Protein-coding	Reference		9
QAFGIMNEL	KEAP1	Protein-coding	Reference		9
VIYQKPQLK	SPIDR	Protein-coding	Reference		9
VSATVAHLL	BCAR1	Protein-coding	Reference		9
YIIQNIPGF	TSPYL1	Protein-coding	Reference		9
STKELADFV	FCHO2	Protein-coding	Reference		9
RDVLRWLPL	PTPRM	5' Overlap uORF	nuORF		9
REFERFQEM	PIK3CA	Protein-coding	Reference		9
YLGNFRSAL	TTC4	Protein-coding	Reference		9
ITSPEILAK	FERMT2	Protein-coding	Reference		9
EFSVILNQR	CSDE1	Protein-coding	Reference		9
RPMEFEAAL	AKIRIN1	Protein-coding	Reference		9
VPAEQLYEA	ARHGAP35	Protein-coding	Reference		9
QSVEPLTGW	TMX4	Protein-coding	Reference		9
ATKLLSNTV	CTNNA1	Protein-coding	Reference		9
IPLSSVMII	PIGL	Protein-coding	Reference		9
RAFGTRDAL	ZFP36L2	Protein-coding	Reference		9
QIADLQQKL	KIF4B	Protein-coding	Reference		9
LPYSTFRTY	TBX3	Protein-coding	Reference		9
SPFPGHVGA	TRIP6	5' Overlap uORF	nuORF		9
SSQYIRELK	EVI5L	Protein-coding	Reference		9
RSTEIHVGF	TMEM255B	Protein-coding	Reference		9
FPVSKTLVL	RIF1	Protein-coding	Reference		9
AEVLRTMEL	AL136295.1	Protein-coding	Reference		9
YEVPEAAQL	PUF60	Protein-coding	Reference		9
IYQQLSRYR	CRY2	Protein-coding	Reference		9
EYIELHRKR	NSA2	Protein-coding	Reference		9
KACDYIREL	USF2	Protein-coding	Reference		9
KPGPPWAAF	DCBLD2	Protein-coding	Reference		9
FMVPAQSSW	PRPF8	Protein-coding	Reference		9
EISFPPTYR	INPPL1	Protein-coding	Reference		9
YTFRYPLSL	MMP11	Protein-coding	Reference		9
VPPSALCPM	WFDC2	Out-of-Frame	nuORF		9
VYTILTVQL	RNF13	Protein-coding	Reference		9
AEKFILRGY	ZNF451	Protein-coding	Reference		9
QMDRAVMLY	IFT140	Protein-coding	Reference		9
SICEKAFLY	GZF1	Protein-coding	Reference		9
[truncated: 8,238 more rows]

## Sheet: 9-mers 20 k
Sequence	Gene	Type	Category	Comment	Length
[truncated: 20,000 more rows]

[truncated: 2 more sheets: 9-mers 30 k, 9-mers 40 k]
