# Supplementary material for: PepQueryMHC: rapid and comprehensive tumor antigen prioritization from immunopeptidomics data
Source: Genome Biol. 2025 Dec 23;26:434. doi: 10.1186/s13059-025-03923-w (PMC12723928; doi:10.1186/s13059-025-03923-w)
Supplement: Supplementary file 3 — Additional file 3: Table S2. Results of the performance evaluation. [file 13059_2025_3923_MOESM3_ESM.xlsx]

## Sheet: Description
PepQueryMHC: Rapid and comprehensive tumor antigen prioritization from immunopeptidomics data Seunghyuk Choi {shchoi8@kookmin.ac.kr} and Bing Zhang {bing.zhang@bcm.edu} Lester and Sue Smith Breast Center, Baylor College of Medicine, Houston, TX 77030, USA
Sheet				Description
Performance				Runtime and memory-usage of PepQueryMHC and BamQuery across 1k, 5k, 10k, 20k, 30k, and 40k 9-mers datasets
Performance (per sample)				Runtime of PepQueryMHC and BamQuery across 20 BAM files using 10k 9-mers dataset
Estimation				Real performance of PepQueryMHC and estimated performance of BamQuery using all pMHC-I and pMHC-II sequences
40k 9mers (log2_RPHM+1)				Estimated RPHM values of 40k 9-mers datasets using PepQueryMHC and BamQuery
40k 9mers read type				Proportion of matched read types in 40k 9-mers by PepQueryMHC

## Sheet: Performance
Tool	Size	Number of coding sequences	Time (min)	Memory (MB)	Time (hour)	Memory (GB)	Mean (hour)	SD (hour)	Mean (GB)	SD (GB)
BamQuery	1k	101112192	62.6253	79096.5	1.04376	77.2427	0.995116	0.0421265	77.7389	1.0056
BamQuery	1k	101112192	58.2807	80789.6	0.971344	78.8961	0.995116	0.0421265	77.7389	1.0056
BamQuery	1k	101112192	58.2149	78927.7	0.970248	77.0778	0.995116	0.0421265	77.7389	1.0056
BamQuery	5k	500802848	252.886	100085	4.21476	97.7391	4.21425	0.0038006	97.9758	0.217346
BamQuery	5k	500802848	252.613	100522	4.21021	98.1665	4.21425	0.0038006	97.9758	0.217346
BamQuery	5k	500802848	253.066	100374	4.21776	98.0219	4.21425	0.0038006	97.9758	0.217346
BamQuery	10k	1025145600	618.502	202406	10.3084	197.663	10.3162	0.00939409	197.271	0.34137
BamQuery	10k	1025145600	619.596	201762	10.3266	197.033	10.3162	0.00939409	197.271	0.34137
BamQuery	10k	1025145600	618.815	201850	10.3136	197.119	10.3162	0.00939409	197.271	0.34137
BamQuery	20k	2027772560	1114.45	247475	18.5741	241.675	18.5976	0.0297926	241.858	0.316837
BamQuery	20k	2027772560	1115.26	248037	18.5877	242.224	18.5976	0.0297926	241.858	0.316837
BamQuery	20k	2027772560	1117.87	247475	18.6311	241.675	18.5976	0.0297926	241.858	0.316837
BamQuery	30k	2998512976	1600.58	275302	26.6763	268.85	26.6543	0.01954	268.794	0.25713
BamQuery	30k	2998512976	1598.87	274957	26.6478	268.513	26.6543	0.01954	268.794	0.25713
BamQuery	30k	2998512976	1598.33	275475	26.6389	269.018	26.6543	0.01954	268.794	0.25713
BamQuery	40k	4022399216	2137.12	292376	35.6187	285.524	35.5965	0.0387083	285.453	0.496546
BamQuery	40k	4022399216	2133.11	291763	35.5518	284.925	35.5965	0.0387083	285.453	0.496546
BamQuery	40k	4022399216	2137.14	292772	35.619	285.91	35.5965	0.0387083	285.453	0.496546
PepQueryMHC	1k	101112192	33.4833	1623	0.558056	1.58496	0.55463	0.00304713	1.57845	0.112446
PepQueryMHC	1k	101112192	33.1333	1728	0.552222	1.6875	0.55463	0.00304713	1.57845	0.112446
PepQueryMHC	1k	101112192	33.2167	1498	0.553611	1.46289	0.55463	0.00304713	1.57845	0.112446
PepQueryMHC	5k	500802848	34.15	1633	0.569167	1.59473	0.569907	0.00178586	1.57096	0.139708
PepQueryMHC	5k	500802848	34.3167	1738	0.571944	1.69727	0.569907	0.00178586	1.57096	0.139708
PepQueryMHC	5k	500802848	34.1167	1455	0.568611	1.4209	0.569907	0.00178586	1.57096	0.139708
PepQueryMHC	10k	1025145600	34.9	1718	0.581667	1.67773	0.581296	0.00224525	1.67448	0.102578
PepQueryMHC	10k	1025145600	34.7333	1818	0.578889	1.77539	0.581296	0.00224525	1.67448	0.102578
PepQueryMHC	10k	1025145600	35	1608	0.583333	1.57031	0.581296	0.00224525	1.67448	0.102578
PepQueryMHC	20k	2027772560	35.7	1852	0.595	1.80859	0.596111	0.00267879	1.76269	0.0560737
PepQueryMHC	20k	2027772560	35.95	1822	0.599167	1.7793	0.596111	0.00267879	1.76269	0.0560737
PepQueryMHC	20k	2027772560	35.65	1741	0.594167	1.7002	0.596111	0.00267879	1.76269	0.0560737
PepQueryMHC	30k	2998512976	36.1	1744	0.601667	1.70312	0.605833	0.00381881	1.81836	0.0998723
PepQueryMHC	30k	2998512976	36.55	1925	0.609167	1.87988	0.605833	0.00381881	1.81836	0.0998723
PepQueryMHC	30k	2998512976	36.4	1917	0.606667	1.87207	0.605833	0.00381881	1.81836	0.0998723
PepQueryMHC	40k	4022399216	36.85	1915	0.614167	1.87012	0.614815	0.000699059	1.91048	0.0358191
PepQueryMHC	40k	4022399216	36.8833	1985	0.614722	1.93848	0.614815	0.000699059	1.91048	0.0358191
PepQueryMHC	40k	4022399216	36.9333	1969	0.615556	1.92285	0.614815	0.000699059	1.91048	0.0358191

## Sheet: Performance (per sample)
Tool	Size	Number of coding sequences	Sample	Read	Time1 (min)	Time2 (min)	Time3 (min)	Mean (min)	SD (min)
BamQuery	10k	1025145600	Preprocess	0	465.96	467.02	466.466	466.482	0.530048
BamQuery (counting reads only)	10k	1025145600	C3N-01016-T	137510520	6.31859	6.27032	6.27295	6.28729	0.0271388
BamQuery (counting reads only)	10k	1025145600	C3N-01024-T	158289960	7.41619	7.45361	7.40596	7.42525	0.0250863
BamQuery (counting reads only)	10k	1025145600	C3N-00169-A	158620518	6.80705	6.81222	6.73967	6.78631	0.0404734
BamQuery (counting reads only)	10k	1025145600	C3N-00199-A	161376310	7.14579	7.10617	7.14128	7.13108	0.0216886
BamQuery (counting reads only)	10k	1025145600	C3N-00579-A	161711280	7.38161	7.39001	7.36533	7.37898	0.0125499
BamQuery (counting reads only)	10k	1025145600	C3N-00547-T	176663836	7.3195	7.24562	7.23405	7.26639	0.046356
BamQuery (counting reads only)	10k	1025145600	C3N-00199-T	180810670	6.92894	6.93603	7.02287	6.96261	0.0523044
BamQuery (counting reads only)	10k	1025145600	C3N-00547-A	181814240	7.52137	7.48136	7.5732	7.52531	0.0460433
BamQuery (counting reads only)	10k	1025145600	C3N-02145-A	182339526	7.74243	7.79312	7.72431	7.75329	0.0356692
BamQuery (counting reads only)	10k	1025145600	C3L-01632-A	182848960	7.37172	7.40831	7.34518	7.37507	0.0316944
BamQuery (counting reads only)	10k	1025145600	C3L-02549-T	183483340	7.48749	7.43724	7.48566	7.47013	0.0284991
BamQuery (counting reads only)	10k	1025145600	C3L-02549-A	185233230	7.52041	7.42326	7.43018	7.45795	0.0542029
BamQuery (counting reads only)	10k	1025145600	C3N-01016-A	185586546	7.50018	7.52622	7.46514	7.49718	0.0306524
BamQuery (counting reads only)	10k	1025145600	C3N-01024-A	193599690	7.70439	7.74639	7.70343	7.71807	0.0245351
BamQuery (counting reads only)	10k	1025145600	C3N-01416-A	204559156	7.79354	7.85031	7.79006	7.8113	0.0338282
BamQuery (counting reads only)	10k	1025145600	C3N-01416-T	219680514	8.0566	8.18334	8.1184	8.11945	0.0633765
BamQuery (counting reads only)	10k	1025145600	C3N-02145-T	220053106	7.92911	7.90429	7.9672	7.93353	0.0316865
BamQuery (counting reads only)	10k	1025145600	C3L-01632-T	222927686	8.96854	8.9423	8.98476	8.9652	0.0214247
BamQuery (counting reads only)	10k	1025145600	C3N-00579-T	232203238	8.91705	8.94054	8.8718	8.9098	0.034937
BamQuery (counting reads only)	10k	1025145600	C3N-00169-T	246613094	8.71095	8.7253	8.70702	8.71442	0.00962485
PepQueryMHC	10k	1025145600	C3N-01016-T	137510520	1.45	1.43333	1.48333	1.45556	0.0254588
PepQueryMHC	10k	1025145600	C3N-01024-T	158289960	1.53333	1.48333	1.56667	1.52778	0.0419435
PepQueryMHC	10k	1025145600	C3N-00169-A	158620518	1.45	1.41667	1.43333	1.43333	0.0166667
PepQueryMHC	10k	1025145600	C3N-00199-A	161376310	1.46667	1.45	1.48333	1.46667	0.0166667
PepQueryMHC	10k	1025145600	C3N-00579-A	161711280	1.53333	1.53333	1.56667	1.54444	0.019245
PepQueryMHC	10k	1025145600	C3N-00547-T	176663836	1.91667	1.96667	1.98333	1.95556	0.0346944
PepQueryMHC	10k	1025145600	C3N-00199-T	180810670	1.7	1.73333	1.71667	1.71667	0.0166667
PepQueryMHC	10k	1025145600	C3N-00547-A	181814240	1.7	1.66667	1.65	1.67222	0.0254588
PepQueryMHC	10k	1025145600	C3N-02145-A	182339526	1.65	1.63333	1.65	1.64444	0.0096225
PepQueryMHC	10k	1025145600	C3L-01632-A	182848960	1.5	1.51667	1.5	1.50556	0.0096225
PepQueryMHC	10k	1025145600	C3L-02549-T	183483340	1.73333	1.71667	1.66667	1.70556	0.0346944
PepQueryMHC	10k	1025145600	C3L-02549-A	185233230	1.55	1.5	1.5	1.51667	0.0288675
PepQueryMHC	10k	1025145600	C3N-01016-A	185586546	1.63333	1.65	1.66667	1.65	0.0166667
PepQueryMHC	10k	1025145600	C3N-01024-A	193599690	1.61667	1.6	1.63333	1.61667	0.0166667
PepQueryMHC	10k	1025145600	C3N-01416-A	204559156	1.73333	1.76667	1.75	1.75	0.0166667
PepQueryMHC	10k	1025145600	C3N-01416-T	219680514	1.96667	1.98333	1.98333	1.97778	0.0096225
PepQueryMHC	10k	1025145600	C3N-02145-T	220053106	2.25	2.25	2.2	2.23333	0.0288675
PepQueryMHC	10k	1025145600	C3L-01632-T	222927686	2.38333	2.4	2.38333	2.38889	0.0096225
PepQueryMHC	10k	1025145600	C3N-00579-T	232203238	1.88333	1.81667	1.91667	1.87222	0.0509175
PepQueryMHC	10k	1025145600	C3N-00169-T	246613094	2.25	2.21667	2.26667	2.24444	0.0254588

## Sheet: Estimation
Tool	Size	Number of coding sequences	Time (min)	Time (hour)	Time (day)	Time (year)	Memory (MB)	Memory (GB)	Mean (hour)	SD (hour)	Mean (GB)	SD (GB)
BamQuery (estimated)	MHC-I (8-12-mers)	34161930000	18330.5	305.508	12.7295	0.0348753	.	.	.	.	.	.
BamQuery (estimated)	MHC-II (7-25-mers)	5.69519e+17	305589960000	5093166000	212215250	581412	.	.	.	.	.	.
PepQueryMHC	MHC-I (8-12-mers)	34161930000	38.6333	0.643889	0.0268287	7.35033e-05	1809	1.7666	0.644907	0.000975523	1.78808	0.0597967
PepQueryMHC	MHC-I (8-12-mers)	34161930000	38.75	0.645833	0.0269097	7.37253e-05	1901	1.85645	0.644907	0.000975523	1.78808	0.0597967
PepQueryMHC	MHC-I (8-12-mers)	34161930000	38.7	0.645	0.026875	7.36301e-05	1785	1.74316	0.644907	0.000975523	1.78808	0.0597967
PepQueryMHC	MHC-II (7-25-mers)	5.69519e+17	37.3833	0.623056	0.0259606	7.11251e-05	1982	1.93555	0.621757	0.00200949	1.94918	0.0460575
PepQueryMHC	MHC-II (7-25-mers)	5.69519e+17	37.3667	0.622778	0.0259491	7.10934e-05	1958	1.91211	0.621757	0.00200949	1.94918	0.0460575
PepQueryMHC	MHC-II (7-25-mers)	5.69519e+17	37.1667	0.619444	0.0258102	7.07128e-05	2049	2.00098	0.621757	0.00200949	1.94918	0.0460575

## Sheet: 40k 9mers (log2_RPHM+1)
Peptide	BamQuery	PepQueryMHC	Sample
AAAAFLDAF	5.25509	5.12548	C3L-01632-A
AAAALVLKA	7.15076	7.1452	C3L-01632-A
AAAATTVAW	7.05907	7.01094	C3L-01632-A
AAADFTAKV	5.51872	5.42999	C3L-01632-A
AAADIFKHY	4.98306	4.93228	C3L-01632-A
AAADIVNFL	4.64752	4.58314	C3L-01632-A
AAADPKVAF	4.76825	4.67866	C3L-01632-A
AAADSIKIW	3.1138	2.81063	C3L-01632-A
AAADVLEAL	4.61569	4.54985	C3L-01632-A
AAAEAGLHV	1.06612	0.629379	C3L-01632-A
AAAEITRKL	6.19359	6.13866	C3L-01632-A
AAAEIYEEF	5.92153	5.85493	C3L-01632-A
AAAESLSNL	5.21317	5.1479	C3L-01632-A
AAAFGRIAF	5.44818	5.39292	C3L-01632-A
AAAGDHVSL	4.51576	4.48085	C3L-01632-A
AAAGGLHEF	4.02797	4.02797	C3L-01632-A
AAAGITRNV	1.90091	1.90091	C3L-01632-A
AAAGPSCAL	6.97376	6.94843	C3L-01632-A
AAAGRAYSF	2.27151	2.27151	C3L-01632-A
AAAGVFALL	6.33713	6.28749	C3L-01632-A
AAAGVVHAV	3.01965	3.1138	C3L-01632-A
AAAHFYFEL	4.51576	4.44508	C3L-01632-A
AAAIKALEL	5.1479	5.10269	C3L-01632-A
AAAKIQASF	4.51576	4.54985	C3L-01632-A
AAAKVYSLF	4.93228	4.93228	C3L-01632-A
AAALRDLSF	1.06612	1.40092	C3L-01632-A
AAANAIRVY	4.07554	3.92784	C3L-01632-A
AAANAQLHW	2.69354	2.56611	C3L-01632-A
AAANPTLAF	5.41157	5.33545	C3L-01632-A
AAANVVRNI	7.88032	7.80822	C3L-01632-A
AAAPAGTTF	4.67866	4.61569	C3L-01632-A
AAAPALPFY	4.67866	4.70915	C3L-01632-A
AAAPFPLLY	0.629379	0.629379	C3L-01632-A
AAAPHSFVA	1.06612	1.06612	C3L-01632-A
AAAPLLPMI	5.37402	5.33545	C3L-01632-A
AAAPPAPFR	4.25154	4.20951	C3L-01632-A
AAAPQLLIV	6.84241	6.79346	C3L-01632-A
AAAPRPPSW	0.629379	0.629379	C3L-01632-A
AAAPTANLL	6.34685	6.31748	C3L-01632-A
AAAPVIKAY	4.25154	4.12159	C3L-01632-A
AAAPVLTPA	8.36973	8.36016	C3L-01632-A
AAAPVTPLR	2.42632	2.42632	C3L-01632-A
AAAQHFTAL	1.90091	1.90091	C3L-01632-A
AAARLLSTW	4.12159	4.07554	C3L-01632-A
AAASAIKVI	7.40001	7.3717	C3L-01632-A
AAASATREW	5.1479	5.12548	C3L-01632-A
AAASDVLEL	8.24004	8.15678	C3L-01632-A
AAASHFFNL	4.51576	4.54985	C3L-01632-A
AAASIANIV	6.80762	6.66718	C3L-01632-A
AAASLIRLV	4.93228	4.93228	C3L-01632-A
AAASPSAVF	4.58314	4.48085	C3L-01632-A
AAATAAIMM	6.45873	6.39453	C3L-01632-A
AAAVDIRTW	4.739	4.85259	C3L-01632-A
AAAVFNDRL	7.00481	6.88309	C3L-01632-A
AAAVPRAAF	6.8964	6.8561	C3L-01632-A
AAAVSFISK	7.35734	7.37646	C3L-01632-A
AAAYAHPEY	2.27151	2.69354	C3L-01632-A
AAAYPHTSL	0.629379	0.629379	C3L-01632-A
AACGGHVEL	7.2833	7.2159	C3L-01632-A
AACPDLPTY	6.82164	6.74279	C3L-01632-A
AADATALTL	2.69354	2.56611	C3L-01632-A
AADDFRTKF	8.00534	7.95217	C3L-01632-A
AADDPEVRV	6.65156	6.61178	C3L-01632-A
AADDSKLVL	4.12159	4.12159	C3L-01632-A
AADEDEVSF	5.61845	5.55273	C3L-01632-A
AADENFDYL	2.09808	2.09808	C3L-01632-A
AADEPALCL	2.42632	2.42632	C3L-01632-A
AADETAVQL	3.20218	3.01965	C3L-01632-A
AADEVFSHI	5.78511	5.71173	C3L-01632-A
AADEVLAVL	6.09315	6.00989	C3L-01632-A
AADFAQMEL	5.03211	4.98306	C3L-01632-A
AADFEIGHF	8.4074	8.34568	C3L-01632-A
AADFIDQAL	5.71173	5.72671	C3L-01632-A
AADGKVQVL	7.07086	6.98003	C3L-01632-A
AADGPQKLL	5.16999	5.03211	C3L-01632-A
AADGQFFTW	4.82502	4.739	C3L-01632-A
AADISAYYI	2.81063	2.69354	C3L-01632-A
AADKGVYII	5.6966	5.63442	C3L-01632-A
AADLNLVLY	4.64752	4.48085	C3L-01632-A
AADLVEALY	3.43885	3.43885	C3L-01632-A
AADPLASKL	7.01705	6.98626	C3L-01632-A
AADPSVVNL	4.85259	4.82502	C3L-01632-A
AADPVSPLL	5.10269	5.05602	C3L-01632-A
AADRHTVFW	6.65939	6.63578	C3L-01632-A
AADRPGVSL	3.57749	3.36419	C3L-01632-A
AADWHNLIL	4.02797	3.97877	C3L-01632-A
AAEAEFNIL	7.82224	7.72862	C3L-01632-A
AAEDFTIFK	5.35486	5.39292	C3L-01632-A
AAEEANAVL	6.51157	6.44973	C3L-01632-A
AAEEFKVPA	5.85493	5.82741	C3L-01632-A
AAEEGLREL	4.67866	4.67866	C3L-01632-A
AAEGSFTSL	6.00989	6.00989	C3L-01632-A
AAELISVSK	5.44818	5.51872	C3L-01632-A
AAEQSFAEL	6.08155	5.93449	C3L-01632-A
AAESNFRIY	1.67247	1.67247	C3L-01632-A
AAETTLTEL	7.50364	7.37646	C3L-01632-A
AAFAGLMYL	7.13962	7.09414	C3L-01632-A
AAFAHFPEL	4.64752	4.64752	C3L-01632-A
AAFAYTVKY	4.79691	4.54985	C3L-01632-A
AAFCKLIVY	6.33713	6.28749	C3L-01632-A
AAFDEFWAK	2.69354	2.69354	C3L-01632-A
AAFDFPTSF	4.44508	4.29238	C3L-01632-A
AAFDGGFTV	5.74153	5.82741	C3L-01632-A
AAFDKIQQL	4.739	4.64752	C3L-01632-A
AAFDNFKEV	6.22557	6.16088	C3L-01632-A
AAFDQWREW	7.82919	7.69475	C3L-01632-A
AAFEGTVFF	4.12159	3.97877	C3L-01632-A
AAFEKALEV	5.25509	5.16999	C3L-01632-A
AAFFARDEL	6.44973	6.43156	C3L-01632-A
AAFFTGQIF	5.8685	5.8685	C3L-01632-A
AAFGGRLTL	4.64752	4.58314	C3L-01632-A
AAFHQIEAV	6.43156	6.34685	C3L-01632-A
AAFLKAIGY	7.89365	7.91342	C3L-01632-A
AAFNALVTF	4.93228	4.87965	C3L-01632-A
AAFNKAASY	5.25509	5.25509	C3L-01632-A
AAFNVTFRR	7.05314	6.92265	C3L-01632-A
AAFPGASLY	7.41858	7.35734	C3L-01632-A
AAFPLPVVV	4.67866	4.40839	C3L-01632-A
AAFPYGGVL	3.87504	3.82024	C3L-01632-A
AAFPYPMMH	5.35486	5.27561	C3L-01632-A
AAFQEAFYV	4.58314	4.40839	C3L-01632-A
AAFRNFLEK	4.85259	4.739	C3L-01632-A
AAFSLAEAK	5.84123	5.81344	C3L-01632-A
AAFVNISRN	2.42632	2.27151	C3L-01632-A
AAFVPLLLK	4.3321	4.25154	C3L-01632-A
AAGPLLPGR	4.54985	4.51576	C3L-01632-A
AAGPPGPFR	2.69354	2.27151	C3L-01632-A
AAGPPLVAA	3.57749	3.57749	C3L-01632-A
AAGSHVIIL	3.76327	3.70396	C3L-01632-A
AAGTTVKVW	4.58314	4.54985	C3L-01632-A
AAGVRNIEM	3.97877	3.82024	C3L-01632-A
AAHDALVEL	5.81344	5.7562	C3L-01632-A
AAHEFGHAL	3.50983	3.50983	C3L-01632-A
AAHEFTVYR	3.20218	3.36419	C3L-01632-A
AAHIFNEAL	7.10565	7.07086	C3L-01632-A
AAHLLNDAL	5.53582	5.48388	C3L-01632-A
AAHNIPETW	2.27151	2.09808	C3L-01632-A
AAHPNSIFL	1.90091	1.90091	C3L-01632-A
AAHPQLASF	6.02208	6.00989	C3L-01632-A
AAHQGVITW	7.33796	7.29339	C3L-01632-A
AAHTSGQPF	3.64211	3.50983	C3L-01632-A
AAHVSRVIL	4.70915	4.64752	C3L-01632-A
AAIARAPGV	2.69354	2.56611	C3L-01632-A
AAIDIYTDM	4.25154	4.07554	C3L-01632-A
AAIDLVMEL	4.40839	4.3321	C3L-01632-A
AAIDPRVQY	4.64752	4.82502	C3L-01632-A
AAIDSLNQY	5.10269	4.98306	C3L-01632-A
AAIEASQSL	4.40839	4.40839	C3L-01632-A
AAIEIFEKV	4.16622	4.12159	C3L-01632-A
AAIENLNEA	6.17187	6.09315	C3L-01632-A
AAIENLPGF	3.01965	2.91892	C3L-01632-A
AAIEVYNEA	3.50983	3.43885	C3L-01632-A
AAIFDTENL	4.61569	4.70915	C3L-01632-A
AAIGEIDKV	4.25154	4.16622	C3L-01632-A
AAIGLVIYY	8.81204	8.74925	C3L-01632-A
AAIGPAKEL	3.28546	3.50983	C3L-01632-A
AAIHISETL	4.58314	4.58314	C3L-01632-A
AAIHPSLEI	4.51576	4.51576	C3L-01632-A
AAIHRTQLW	2.69354	2.56611	C3L-01632-A
AAIKIIRQL	5.55273	5.55273	C3L-01632-A
AAIKMLKEY	5.53582	5.53582	C3L-01632-A
AAIKPGTPL	5.46614	5.39292	C3L-01632-A
AAINFQPKM	3.20218	3.20218	C3L-01632-A
AAIPLPLVK	3.76327	3.76327	C3L-01632-A
AAIPRSTSF	4.12159	4.07554	C3L-01632-A
AAIPVTHSL	2.69354	2.69354	C3L-01632-A
AAIQDIAAF	4.51576	4.37075	C3L-01632-A
AAIREQVRF	0.629379	0.629379	C3L-01632-A
AAISEVLYV	4.95789	4.98306	C3L-01632-A
AAISGQHSW	2.69354	2.81063	C3L-01632-A
AAISHGRVF	5.27561	5.19174	C3L-01632-A
AAISNTVQF	4.739	4.64752	C3L-01632-A
AAISNVLSF	3.43885	3.28546	C3L-01632-A
AAISQVDRL	7.56743	7.52093	C3L-01632-A
AAITLAFSK	6.65939	6.59555	C3L-01632-A
AAIVIQQKW	5.79935	5.71173	C3L-01632-A
AAIVPGSQL	4.85259	4.76825	C3L-01632-A
AAIWFRTYL	5.58596	5.8685	C3L-01632-A
AAIWQYESL	5.46614	5.42999	C3L-01632-A
AAIYQTQAF	7.44598	7.40467	C3L-01632-A
AAKAAGVSF	4.61569	4.51576	C3L-01632-A
AAKAALEEF	4.95789	4.9062	C3L-01632-A
AAKAGLLAL	7.27822	7.28835	C3L-01632-A
AAKDKLSEL	7.15631	7.06498	C3L-01632-A
AAKDKLTEL	6.65156	6.60369	C3L-01632-A
AAKDLLYRR	7.31337	7.29339	C3L-01632-A
AAKDSNAFF	3.28546	3.1138	C3L-01632-A
AAKLAFAVF	2.42632	2.27151	C3L-01632-A
AAKPEMAAL	3.57749	3.57749	C3L-01632-A
AAKPFFCEL	4.44508	4.37075	C3L-01632-A
AAKSPNPAL	4.85259	4.82502	C3L-01632-A
AAKSYIQSL	3.43885	3.50983	C3L-01632-A
AAKTVFEAL	5.27561	5.27561	C3L-01632-A
AALAKAIEK	8.22693	8.14289	C3L-01632-A
AALDDGSAL	6.71302	6.63578	C3L-01632-A
AALDIYETL	5.92153	5.8685	C3L-01632-A
AALDKATVL	7.3717	7.39064	C3L-01632-A
AALDPLQAK	5.48388	5.42999	C3L-01632-A
AALDRFVAR	4.61569	4.67866	C3L-01632-A
AALDSFYLK	6.44067	6.53728	C3L-01632-A
AALDSVHEY	1.40092	1.40092	C3L-01632-A
AALEGTATY	4.76825	4.70915	C3L-01632-A
AALERQATF	6.08155	5.96007	C3L-01632-A
AALFPGEEL	1.40092	1.40092	C3L-01632-A
AALGRALAM	5.88194	5.81344	C3L-01632-A
AALGTDKEL	5.21317	5.16999	C3L-01632-A
AALGTMTSL	5.19174	5.16999	C3L-01632-A
AALKPLETL	6.23608	6.21499	C3L-01632-A
AALKVLPPT	4.79691	4.67866	C3L-01632-A
AALLRTFSF	9.48231	9.42721	C3L-01632-A
AALPAAALW	6.61983	6.52876	C3L-01632-A
AALPIFSSF	6.28749	6.18277	C3L-01632-A
AALPKATIL	4.9062	4.85259	C3L-01632-A
AALPRSTSL	5.6813	5.65022	C3L-01632-A
AALPVYQEL	4.739	4.64752	C3L-01632-A
AALQATRAL	6.39453	6.29755	C3L-01632-A
AALQTQWSW	5.23428	5.07955	C3L-01632-A
AALVDLDSL	3.28546	3.20218	C3L-01632-A
AALVLQTIW	7.23174	7.13401	C3L-01632-A
AALVPRQAL	3.76327	3.76327	C3L-01632-A
AAMASLGAL	7.47288	7.39533	C3L-01632-A
AAMAVFEDK	6.75014	6.6979	C3L-01632-A
AAMDEIPVL	3.36419	3.28546	C3L-01632-A
AAMEFLQEL	4.29238	4.37075	C3L-01632-A
AAMKALQAL	5.42999	5.37402	C3L-01632-A
AAMKLMTAL	6.99865	6.98003	C3L-01632-A
AAMNIPIPF	4.76825	4.70915	C3L-01632-A
AAMPRPVSY	6.04616	5.9976	C3L-01632-A
AAMQDPEVM	7.4505	7.40001	C3L-01632-A
AAMSHLLEM	5.61845	5.63442	C3L-01632-A
AAMVTAVAY	6.40387	6.33713	C3L-01632-A
AAMYKSLEL	6.84927	6.75745	C3L-01632-A
AANAFLAQR	4.82502	4.79691	C3L-01632-A
AANAIRVYL	4.12159	3.97877	C3L-01632-A
AANEENRKW	7.9899	7.90357	C3L-01632-A
AANGVFHVV	5.51872	5.55273	C3L-01632-A
AANGVIHML	4.79691	4.64752	C3L-01632-A
AANKTIIYL	3.50983	3.36419	C3L-01632-A
AANKVVLQL	4.3321	4.29238	C3L-01632-A
AANPEVLKW	4.85259	4.76825	C3L-01632-A
AANPHSFVF	3.01965	2.91892	C3L-01632-A
AANPIESQW	3.97877	3.87504	C3L-01632-A
AANPIQFTL	5.23428	5.31578	C3L-01632-A
AANPLSGSL	4.70915	4.54985	C3L-01632-A
AANSTELSL	6.31748	6.24651	C3L-01632-A
AANTSTVEL	3.87504	3.76327	C3L-01632-A
AANVLRETW	3.20218	3.01965	C3L-01632-A
AAPAPGQAL	6.13866	6.11608	C3L-01632-A
AAPAYSRAL	6.61178	6.53728	C3L-01632-A
AAPCAVSYL	6.47656	6.44067	C3L-01632-A
AAPDGTRNL	4.76825	4.70915	C3L-01632-A
AAPESYEEL	4.37075	4.25154	C3L-01632-A
AAPFAKSHL	3.92784	3.70396	C3L-01632-A
AAPFPRGEL	3.82024	3.70396	C3L-01632-A
AAPGEFRAI	6.77917	6.67492	C3L-01632-A
AAPGPRQTL	2.09808	2.42632	C3L-01632-A
AAPKGALSL	0.629379	0.629379	C3L-01632-A
AAPLSGQTF	5.8685	5.88194	C3L-01632-A
AAPPAPAAL	0.629379	0	C3L-01632-A
AAPQSVCAL	10.602	10.521	C3L-01632-A
AAPSPFAEL	5.85493	5.88194	C3L-01632-A
AAPTAQKSL	5.03211	4.9062	C3L-01632-A
AAPTLRSEL	5.03211	4.95789	C3L-01632-A
AAPTSAAAL	4.85259	4.79691	C3L-01632-A
AAQDLPFVL	5.74153	5.72671	C3L-01632-A
AAQGGLYFR	6.17187	6.14981	C3L-01632-A
AAQNSRLSL	5.19174	5.16999	C3L-01632-A
AAQTKATFL	5.6813	5.58596	C3L-01632-A
AARAIISEL	8.00534	7.94898	C3L-01632-A
AARALLPLL	5.21317	5.31578	C3L-01632-A
AARAQLPVM	4.02797	3.82024	C3L-01632-A
AARAYLQAL	3.36419	3.20218	C3L-01632-A
AARDALQGF	6.903	6.81465	C3L-01632-A
AARDFLFPH	4.48085	4.3321	C3L-01632-A
AARDFLQTF	4.25154	4.20951	C3L-01632-A
AARDSLPVL	4.79691	4.9062	C3L-01632-A
AARDVFLML	4.95789	4.9062	C3L-01632-A
AAREHVLAY	3.28546	3.28546	C3L-01632-A
AAREVILVL	2.56611	2.42632	C3L-01632-A
AARFVSTPF	0.629379	0.629379	C3L-01632-A
AARLPLDAA	7.80822	7.7471	C3L-01632-A
AARLPTTVL	6.35652	6.25686	C3L-01632-A
AARLRAVDF	10.2286	10.2047	C3L-01632-A
AARLVLENY	3.97877	3.97877	C3L-01632-A
AARLVQTAF	3.20218	3.1138	C3L-01632-A
AARPAGATL	4.95789	4.9062	C3L-01632-A
AARPATSTL	6.8629	6.79346	C3L-01632-A
AARPDQLSF	3.28546	3.28546	C3L-01632-A
AARQPAPAI	4.12159	4.20951	C3L-01632-A
AARSQLETY	5.89526	5.84123	C3L-01632-A
AARTIQTAF	4.93228	4.82502	C3L-01632-A
AARYPQITF	4.64752	4.51576	C3L-01632-A
AASAIYRLF	5.03211	4.9062	C3L-01632-A
AASDLAMVL	3.76327	3.64211	C3L-01632-A
AASENIFNR	6.75014	6.73541	C3L-01632-A
AASFAVKLF	5.16999	5.12548	C3L-01632-A
AASFINLLY	5.74153	5.77073	C3L-01632-A
AASFRLPAF	4.3321	4.29238	C3L-01632-A
AASGFYTQL	4.29238	4.16622	C3L-01632-A
AASGLTRMF	4.61569	4.54985	C3L-01632-A
AASGVCLLW	4.95789	4.95789	C3L-01632-A
AASKVMVEL	7.02918	6.96115	C3L-01632-A
AASLIQKML	1.90091	1.90091	C3L-01632-A
AASLMSWSA	7.00481	6.88976	C3L-01632-A
AASPAILPR	2.09808	1.90091	C3L-01632-A
AASPAVALK	5.79935	5.72671	C3L-01632-A
AASPFYRGY	4.54985	4.44508	C3L-01632-A
AASPIITLV	4.739	4.64752	C3L-01632-A
AASPVVAEY	4.02797	3.87504	C3L-01632-A
AASPVYRRY	4.61569	4.54985	C3L-01632-A
AASPYFRAM	2.09808	2.09808	C3L-01632-A
AASRNFLAV	3.20218	3.20218	C3L-01632-A
AASSISSPW	6.41316	6.29755	C3L-01632-A
AASSIYSMY	5.21317	5.16999	C3L-01632-A
AASSVRVTF	5.85493	5.79935	C3L-01632-A
AASTAQLLV	7.19451	7.08836	C3L-01632-A
AASVINQAL	2.27151	2.09808	C3L-01632-A
AATAAIMMM	6.52019	6.47656	C3L-01632-A
AATAEFLQL	5.05602	5.00779	C3L-01632-A
AATAVTQAL	6.72052	6.66718	C3L-01632-A
AATDIFSYL	6.57087	6.56254	C3L-01632-A
AATEIVERV	3.43885	3.36419	C3L-01632-A
AATEREISL	6.5029	6.46767	C3L-01632-A
AATEVSKEL	5.29583	5.31578	C3L-01632-A
AATEVVNIL	3.1138	3.1138	C3L-01632-A
AATFFIHFF	7.83611	7.77978	C3L-01632-A
AATGFLKLL	4.48085	4.3321	C3L-01632-A
AATGHTVVL	4.70915	4.58314	C3L-01632-A
AATLAGRLY	3.50983	3.50983	C3L-01632-A
AATLTSKLY	7.1452	7.07086	C3L-01632-A
AATPAVRTV	7.55069	7.4595	C3L-01632-A
AATPFSDSW	8.40041	8.33105	C3L-01632-A
AATQWVKEH	7.08836	6.98626	C3L-01632-A
AATSVHVVA	4.29238	4.20951	C3L-01632-A
AATTSLITM	5.94734	5.92153	C3L-01632-A
AATTVLQEL	4.37075	4.25154	C3L-01632-A
AATTVLRQL	4.95789	4.93228	C3L-01632-A
AAVADPHSL	3.28546	3.20218	C3L-01632-A
AAVAELPVL	2.09808	1.90091	C3L-01632-A
AAVAIQSQF	0.629379	0.629379	C3L-01632-A
AAVALAHAL	5.58596	5.5014	C3L-01632-A
AAVDAGMAM	6.11608	6.06985	C3L-01632-A
AAVDAVARV	2.69354	2.91892	C3L-01632-A
AAVDFQFSK	4.3321	4.29238	C3L-01632-A
AAVDGLSKM	3.76327	3.70396	C3L-01632-A
AAVDTNLTL	5.58596	5.51872	C3L-01632-A
AAVENLPTF	5.8685	5.89526	C3L-01632-A
AAVERLWDY	4.51576	4.37075	C3L-01632-A
AAVESFVTK	2.09808	1.90091	C3L-01632-A
AAVGFLSSL	7.55489	7.4505	C3L-01632-A
AAVGHVLVV	4.54985	4.58314	C3L-01632-A
AAVGYIMEK	5.56944	5.51872	C3L-01632-A
AAVKIQAAF	4.16622	4.07554	C3L-01632-A
AAVLRIPIL	6.88309	6.78633	C3L-01632-A
AAVLTQVVW	3.1138	3.1138	C3L-01632-A
AAVNHISQL	5.03211	4.93228	C3L-01632-A
AAVNVICEL	4.9062	4.93228	C3L-01632-A
AAVPDSVAL	5.39292	5.35486	C3L-01632-A
AAVPKSLQL	4.739	4.67866	C3L-01632-A
AAVPMVLSA	8.23742	8.18958	C3L-01632-A
AAVPRAAFL	6.92265	6.86966	C3L-01632-A
AAVQSQLQW	8.08885	8.05662	C3L-01632-A
AAVRDISEA	9.41108	9.35073	C3L-01632-A
AAVSFISKF	7.36214	7.3812	C3L-01632-A
AAWLQVLPV	6.27735	6.23608	C3L-01632-A
AAYEHFETM	6.22557	6.14981	C3L-01632-A
AAYGELRAM	7.50798	7.41396	C3L-01632-A
AAYGRSPMV	3.43885	3.20218	C3L-01632-A
AAYGYGIRY	5.9976	5.92153	C3L-01632-A
AAYHVEVTF	5.16999	5.1479	C3L-01632-A
AAYLFQTGY	5.27561	5.27561	C3L-01632-A
AAYLNPCSA	6.96747	6.88309	C3L-01632-A
AAYLRALSL	6.96115	6.8629	C3L-01632-A
AAYNCAISV	5.46614	5.42999	C3L-01632-A
AAYNRYFRK	10.5753	10.5608	C3L-01632-A
AAYNVPLPK	5.51872	5.48388	C3L-01632-A
AAYQSVRIL	4.12159	4.07554	C3L-01632-A
AAYVQLMPA	5.88194	5.81344	C3L-01632-A
AAYYHPSYL	1.06612	1.06612	C3L-01632-A
ADALRLYLI	5.82741	5.72671	C3L-01632-A
ADALRPSVV	4.61569	4.54985	C3L-01632-A
ADARIFKAW	3.57749	3.64211	C3L-01632-A
ADAVKLERM	6.81465	6.81465	C3L-01632-A
ADAVRGGLM	3.36419	3.36419	C3L-01632-A
ADAVRVITF	5.55273	5.41157	C3L-01632-A
ADAVTHARF	5.07955	4.93228	C3L-01632-A
ADDLKRFLY	4.76825	4.9062	C3L-01632-A
ADELLKRVY	8.09175	8.02061	C3L-01632-A
ADFARVAHL	3.82024	3.82024	C3L-01632-A
ADFGRLVNL	5.27561	5.07955	C3L-01632-A
ADFHRVEGL	5.23428	5.12548	C3L-01632-A
ADFLIKAGA	7.17826	7.17826	C3L-01632-A
ADFQHAVEV	5.41157	5.39292	C3L-01632-A
ADGIVSKNF	10.5285	10.4994	C3L-01632-A
ADGVHLLGF	2.81063	2.81063	C3L-01632-A
ADHARTITV	6.03417	5.94734	C3L-01632-A
ADHIHSVEM	3.70396	3.57749	C3L-01632-A
ADHIRSIHV	5.61845	5.56944	C3L-01632-A
ADHLLTASW	4.44508	4.40839	C3L-01632-A
ADKLEFMHI	5.25509	5.31578	C3L-01632-A
ADKPHLSYL	3.43885	3.43885	C3L-01632-A
ADLAHVLSL	4.25154	4.20951	C3L-01632-A
ADLARFYTV	4.76825	4.64752	C3L-01632-A
ADLARHAQV	0.629379	0.629379	C3L-01632-A
ADLARLAII	6.69028	6.61983	C3L-01632-A
ADLARRLGL	4.3321	4.44508	C3L-01632-A
ADLERAQAM	5.56944	5.53582	C3L-01632-A
ADLERFFNF	1.90091	1.90091	C3L-01632-A
ADLERHAIF	7.4595	7.42318	C3L-01632-A
ADLERVLGL	2.09808	2.09808	C3L-01632-A
ADLFRASQL	2.42632	2.42632	C3L-01632-A
ADLFRLIAF	5.12548	4.98306	C3L-01632-A
ADLIMKNYF	5.16999	5.25509	C3L-01632-A
ADLIRHFSI	5.27561	5.25509	C3L-01632-A
ADLIRHVYF	3.82024	3.70396	C3L-01632-A
ADLIRMAFM	4.93228	4.98306	C3L-01632-A
ADLKKQELF	4.70915	4.76825	C3L-01632-A
ADLLKVLDF	3.1138	3.1138	C3L-01632-A
ADLPHSFKL	5.65022	5.53582	C3L-01632-A
ADLPRNIML	7.90686	7.92645	C3L-01632-A
ADLQRNLVA	3.57749	3.76327	C3L-01632-A
ADLSRAVSL	5.88194	5.89526	C3L-01632-A
ADLTRHVLV	6.88309	6.81465	C3L-01632-A
ADMAHISGL	4.82502	4.739	C3L-01632-A
ADMISHPLG	3.36419	3.36419	C3L-01632-A
ADMPRVFVF	3.1138	3.36419	C3L-01632-A
ADMSHVALL	7.08836	7.04121	C3L-01632-A
ADNARVNFF	3.87504	3.97877	C3L-01632-A
ADNIKAQLF	4.48085	4.48085	C3L-01632-A
ADNLRAEGL	7.77619	7.65615	C3L-01632-A
ADNLRLIQV	7.993	7.91995	C3L-01632-A
ADNSVVRFL	8.37924	8.29884	C3L-01632-A
ADQIRPIFF	4.64752	4.61569	C3L-01632-A
ADQKRFSAL	5.6813	5.55273	C3L-01632-A
ADQLKEYLF	5.44818	5.31578	C3L-01632-A
ADQLRFSYL	6.5029	6.44067	C3L-01632-A
ADQMRMLNF	5.35486	5.31578	C3L-01632-A
ADQSRVGLM	3.64211	3.64211	C3L-01632-A
ADQVRLEQV	3.20218	3.20218	C3L-01632-A
ADQWRNAQL	6.56254	6.51157	C3L-01632-A
ADRARYSAF	5.37402	5.35486	C3L-01632-A
ADSFHLQQF	6.94843	6.83552	C3L-01632-A
ADSFKADYF	5.21317	5.10269	C3L-01632-A
ADSKRAFEL	6.34685	6.29755	C3L-01632-A
ADSLHRLGL	3.36419	3.43885	C3L-01632-A
ADSLRFLNA	3.36419	3.36419	C3L-01632-A
ADSLRFYQL	2.27151	2.09808	C3L-01632-A
ADSLRLQQL	7.44145	7.41396	C3L-01632-A
ADSPRTALL	3.82024	3.82024	C3L-01632-A
ADSPRTSVF	2.42632	2.69354	C3L-01632-A
ADSPVLMVY	5.82741	5.56944	C3L-01632-A
ADSTVIEKW	7.90027	7.8736	C3L-01632-A
ADSVRAISV	4.29238	4.3321	C3L-01632-A
ADTFRAGAF	5.88194	5.78511	C3L-01632-A
ADTVRGAVL	4.79691	4.54985	C3L-01632-A
ADVIRAELL	4.67866	4.48085	C3L-01632-A
ADVLKVEVF	6.17187	6.11608	C3L-01632-A
ADWIRISEM	2.81063	2.81063	C3L-01632-A
ADYIHLAFL	0.629379	0.629379	C3L-01632-A
ADYIMANSF	6.86966	6.8629	C3L-01632-A
ADYKRHVLF	6.78633	6.72052	C3L-01632-A
ADYQRICKM	5.55273	5.39292	C3L-01632-A
ADYVHSLGL	5.21317	5.1479	C3L-01632-A
ADYVKPVTF	1.67247	1.67247	C3L-01632-A
ADYVRSKDF	5.23428	5.19174	C3L-01632-A
AEAAAAAKF	6.30755	6.23608	C3L-01632-A
AEAAINILK	3.87504	3.82024	C3L-01632-A
AEAARILAA	5.12548	5.10269	C3L-01632-A
AEAAVPRTI	2.91892	2.69354	C3L-01632-A
AEADKVYTF	4.51576	4.40839	C3L-01632-A
AEADLRALL	3.64211	3.76327	C3L-01632-A
AEADPLGRF	4.25154	4.16622	C3L-01632-A
AEAEAAVGL	1.90091	1.67247	C3L-01632-A
AEAEDEPLL	5.5014	5.42999	C3L-01632-A
AEAEERGEL	7.27313	7.23174	C3L-01632-A
AEAEFYRQV	3.36419	3.28546	C3L-01632-A
AEAEIILQL	2.42632	2.56611	C3L-01632-A
AEAEKTFSY	5.58596	5.46614	C3L-01632-A
AEAEKVLAL	4.07554	3.87504	C3L-01632-A
AEAEPEHSF	4.67866	4.61569	C3L-01632-A
AEAERAVVL	3.82024	3.87504	C3L-01632-A
AEAERLLLI	2.56611	2.56611	C3L-01632-A
AEAERLYML	2.56611	2.42632	C3L-01632-A
AEAETLPSL	6.47656	6.41316	C3L-01632-A
AEAFGKIVA	5.58596	5.5014	C3L-01632-A
AEAFLEHLW	4.67866	4.70915	C3L-01632-A
AEAFRLPTA	5.51872	5.41157	C3L-01632-A
AEAFRVAVA	5.5014	5.33545	C3L-01632-A
AEAFVRAFL	5.05602	4.98306	C3L-01632-A
AEAGADLVL	3.43885	3.43885	C3L-01632-A
AEAGAKISI	6.16088	6.00989	C3L-01632-A
AEAGFLAEA	6.35652	6.31748	C3L-01632-A
AEAGLHVSA	1.40092	0.629379	C3L-01632-A
AEAGPDFEL	3.20218	3.01965	C3L-01632-A
AEAHARIHL	3.97877	3.97877	C3L-01632-A
AEAIIRSGA	5.55273	5.5014	C3L-01632-A
AEAILGQNA	5.74153	5.71173	C3L-01632-A
AEAIRKIGF	3.36419	3.50983	C3L-01632-A
AEAITSQKL	5.19174	5.16999	C3L-01632-A
AEAKEKIYL	5.63442	5.6813	C3L-01632-A
AEAKENPLP	4.87965	5.10269	C3L-01632-A
AEAKFFTES	6.16088	6.05806	C3L-01632-A
AEAKKIERL	4.82502	4.85259	C3L-01632-A
AEAKVLTQL	2.09808	1.67247	C3L-01632-A
AEALAAFTA	5.10269	5.16999	C3L-01632-A
AEALATHIL	5.16999	5.05602	C3L-01632-A
AEALEKLFL	4.02797	3.97877	C3L-01632-A
AEALKAVLL	5.19174	5.16999	C3L-01632-A
AEALKEVSL	3.57749	3.43885	C3L-01632-A
AEALLHPFF	4.85259	4.82502	C3L-01632-A
AEALLLKGA	7.55489	7.48174	C3L-01632-A
AEALPKQSV	8.82254	8.7747	C3L-01632-A
AEALSKMKL	4.07554	4.02797	C3L-01632-A
AEALTNLVF	2.69354	2.69354	C3L-01632-A
AEALVSKGL	7.07086	6.96115	C3L-01632-A
AEAMKAPEL	5.23428	5.25509	C3L-01632-A
AEAMKGTEW	6.57087	6.5029	C3L-01632-A
AEAMKSPEL	4.95789	4.85259	C3L-01632-A
AEAMKTSAF	5.66584	5.65022	C3L-01632-A
AEAMLGPSL	5.85493	5.85493	C3L-01632-A
AEANVMKTL	6.17187	6.06985	C3L-01632-A
AEAPAGPAL	3.82024	3.64211	C3L-01632-A
AEAPKFPTP	4.87965	4.70915	C3L-01632-A
AEAPLLQQA	2.27151	2.27151	C3L-01632-A
AEAPPPKIP	4.58314	4.70915	C3L-01632-A
AEAPPPSVV	7.78337	7.67558	C3L-01632-A
AEAPPSVAP	3.20218	2.91892	C3L-01632-A
AEAPQLRPA	6.35652	6.21499	C3L-01632-A
AEAPRLAEY	5.03211	4.95789	C3L-01632-A
AEAPVPEEF	2.69354	2.91892	C3L-01632-A
AEAQFTTAL	4.40839	4.29238	C3L-01632-A
AEAQLAYEL	6.00989	5.90846	C3L-01632-A
AEAQPMAVV	4.20951	4.16622	C3L-01632-A
AEAQQLITI	6.24651	6.17187	C3L-01632-A
AEAQRALVV	3.50983	3.70396	C3L-01632-A
AEAQRWVEA	3.97877	3.92784	C3L-01632-A
AEARINAQL	4.07554	4.02797	C3L-01632-A
AEARKIWCF	9.46231	9.35916	C3L-01632-A
AEARPFEVL	4.37075	4.37075	C3L-01632-A
AEASMISKL	6.28749	6.28749	C3L-01632-A
AEASVMTQL	5.27561	5.27561	C3L-01632-A
AEATEEVSL	5.78511	5.63442	C3L-01632-A
AEATRVAFL	2.69354	2.81063	C3L-01632-A
AEAVFASEV	6.20433	6.09315	C3L-01632-A
AEAVLKHIA	5.5014	5.48388	C3L-01632-A
AEAVNFCTA	6.72798	6.6979	C3L-01632-A
AEAVQKFFL	7.43235	7.51231	C3L-01632-A
AEAVQRLLY	4.07554	4.07554	C3L-01632-A
AEAVVETKM	6.74279	6.79346	C3L-01632-A
AEAVVLTLL	4.87965	4.70915	C3L-01632-A
AEAWYQTKF	7.67172	7.56743	C3L-01632-A
AEAYLGKKV	7.22648	7.11706	C3L-01632-A
AEDAIKAAL	7.78337	7.77259	C3L-01632-A
AEDALTTKL	3.20218	2.91892	C3L-01632-A
AEDAMRLYY	4.87965	4.93228	C3L-01632-A
AEDAPWKKI	8.21901	8.01147	C3L-01632-A
AEDASKFEL	2.09808	1.67247	C3L-01632-A
AEDCYNTAL	7.33796	7.26289	C3L-01632-A
AEDDARTQW	5.33545	5.29583	C3L-01632-A
AEDDFKKVL	6.06985	6.12741	C3L-01632-A
AEDDRHYNI	5.63442	5.53582	C3L-01632-A
AEDELFNRY	5.19174	5.19174	C3L-01632-A
AEDESNLLL	4.64752	4.61569	C3L-01632-A
AEDEWKAQV	6.25686	6.20433	C3L-01632-A
AEDGADPNL	3.20218	3.20218	C3L-01632-A
AEDGKVRIF	3.28546	3.57749	C3L-01632-A
AEDGLIRQY	4.37075	4.40839	C3L-01632-A
AEDGLLFKF	2.27151	2.09808	C3L-01632-A
AEDGPRVVF	1.06612	1.06612	C3L-01632-A
AEDGRVYNL	1.67247	1.67247	C3L-01632-A
AEDGTLQCI	6.45873	6.48539	C3L-01632-A
AEDGTVVTI	3.1138	3.1138	C3L-01632-A
AEDIENDAL	6.98626	7.01094	C3L-01632-A
AEDIFRKAL	5.35486	5.37402	C3L-01632-A
AEDILNTMF	6.29755	6.28749	C3L-01632-A
AEDIPSLKL	2.42632	2.27151	C3L-01632-A
AEDKDTPAL	5.29583	5.19174	C3L-01632-A
AEDKGILTV	7.30342	7.27313	C3L-01632-A
AEDKPSTDL	4.37075	4.25154	C3L-01632-A
AEDLFEARI	5.35486	5.27561	C3L-01632-A
AEDLNLLIA	6.75014	6.66718	C3L-01632-A
AEDLNRLTA	4.44508	4.37075	C3L-01632-A
AEDLNTRVA	7.2212	7.26802	C3L-01632-A
AEDLVGKSL	7.66784	7.52093	C3L-01632-A
AEDLVVTKY	6.58737	6.52876	C3L-01632-A
AEDNIREML	4.9062	4.87965	C3L-01632-A
AEDNLIHKF	3.97877	4.02797	C3L-01632-A
AEDNLKLKM	5.41157	5.37402	C3L-01632-A
AEDNTVSFL	7.26289	7.31337	C3L-01632-A
AEDPLSITF	5.77073	5.6966	C3L-01632-A
AEDPLVQSL	3.87504	3.82024	C3L-01632-A
AEDPTISLL	4.64752	4.48085	C3L-01632-A
AEDPVFTIL	3.1138	3.01965	C3L-01632-A
AEDQNRWDY	3.82024	3.70396	C3L-01632-A
AEDRFMLLF	4.51576	4.40839	C3L-01632-A
AEDRPSEQL	3.82024	3.82024	C3L-01632-A
AEDSALTKL	4.3321	4.3321	C3L-01632-A
AEDSGLHII	7.01094	6.9356	C3L-01632-A
AEDSPKMPL	6.32734	6.23608	C3L-01632-A
AEDTDSIGL	4.20951	4.3321	C3L-01632-A
AEDTITALL	7.1452	7.07671	C3L-01632-A
AEDTRGQVL	5.10269	5.05602	C3L-01632-A
AEDTRLIEL	5.56944	5.61845	C3L-01632-A
AEDVFWCTA	6.09315	6.03417	C3L-01632-A
AEDVKLLQF	4.9062	4.76825	C3L-01632-A
AEDVQHQIL	1.67247	1.67247	C3L-01632-A
AEDYGEHHL	4.44508	4.40839	C3L-01632-A
AEDYLSVVL	1.40092	1.06612	C3L-01632-A
AEDYPIDLY	8.54261	8.48652	C3L-01632-A
AEEADHEVL	6.13866	6.14981	C3L-01632-A
AEEAEKQLF	5.53582	5.55273	C3L-01632-A
AEEAKEALL	8.35775	8.27612	C3L-01632-A
AEEALKYLL	4.02797	3.92784	C3L-01632-A
AEEARQVVL	1.40092	1.67247	C3L-01632-A
AEEDEFIIL	6.5029	6.5029	C3L-01632-A
AEEDFYEKL	5.21317	5.10269	C3L-01632-A
AEEDLRTLF	4.48085	4.44508	C3L-01632-A
AEEDPAHAF	4.64752	4.61569	C3L-01632-A
AEEEFVQRF	3.01965	2.91892	C3L-01632-A
AEEEGLRLF	5.19174	5.1479	C3L-01632-A
AEEEPVLVL	3.97877	3.87504	C3L-01632-A
AEEFGNETW	10.1688	10.0849	C3L-01632-A
AEEFLRSLL	3.70396	3.70396	C3L-01632-A
AEEFVNIYY	3.97877	4.07554	C3L-01632-A
AEEFVNVYY	4.07554	4.16622	C3L-01632-A
AEEGEPHVL	4.82502	4.739	C3L-01632-A
AEEGGFAVV	4.93228	4.79691	C3L-01632-A
AEEGKDYPF	4.58314	4.739	C3L-01632-A
AEEHSIATL	4.07554	4.07554	C3L-01632-A
AEEICSASW	3.76327	3.43885	C3L-01632-A
AEEILQTYL	8.20837	8.17327	C3L-01632-A
AEEILRQEL	4.29238	4.29238	C3L-01632-A
AEEKLPMTL	6.02208	6.05806	C3L-01632-A
AEEKSLIGL	4.54985	4.48085	C3L-01632-A
AEELERQGY	5.6966	5.66584	C3L-01632-A
AEELFARKF	7.26802	7.19451	C3L-01632-A
AEELLAQCL	5.93449	5.96007	C3L-01632-A
AEELLNKDF	3.92784	3.64211	C3L-01632-A
AEELLRIGL	5.31578	5.23428	C3L-01632-A
AEELLTHHF	5.21317	5.10269	C3L-01632-A
AEELLVTCF	3.36419	3.20218	C3L-01632-A
AEELRAKAL	6.58737	6.52876	C3L-01632-A
AEELSILKW	7.84986	7.89696	C3L-01632-A
AEEMNFVLM	4.07554	3.76327	C3L-01632-A
AEENDWVRL	5.35486	5.19174	C3L-01632-A
AEENFQKLL	5.1479	5.05602	C3L-01632-A
AEENGLLFL	7.07086	6.99247	C3L-01632-A
AEENLEFAL	1.06612	1.06612	C3L-01632-A
AEENLLMVL	5.9976	5.93449	C3L-01632-A
AEENTRVLY	5.23428	5.23428	C3L-01632-A
AEEPHALEL	3.01965	3.1138	C3L-01632-A
AEEPIHATM	3.57749	3.50983	C3L-01632-A
AEEPKARVL	4.37075	4.16622	C3L-01632-A
AEEPSRAVL	2.27151	2.27151	C3L-01632-A
AEEPWKNQL	5.48388	5.5014	C3L-01632-A
AEEPYLFSL	3.50983	3.43885	C3L-01632-A
AEEQNFLQL	2.91892	2.81063	C3L-01632-A
AEERAKIIF	9.03297	8.98551	C3L-01632-A
AEERPRIAL	3.92784	3.92784	C3L-01632-A
AEERPRVAL	4.67866	4.64752	C3L-01632-A
AEERRDVSL	5.16999	5.07955	C3L-01632-A
AEERVSFGL	4.40839	4.54985	C3L-01632-A
AEESQGPVL	5.42999	5.51872	C3L-01632-A
AEESRVMLW	5.16999	5.1479	C3L-01632-A
AEESTLFCF	7.60439	7.63249	C3L-01632-A
AEETGVHII	4.76825	4.64752	C3L-01632-A
AEETSSPVI	4.12159	4.02797	C3L-01632-A
AEEVFHREL	5.77073	5.72671	C3L-01632-A
AEEVGKTLL	4.64752	4.54985	C3L-01632-A
AEEVNAILK	3.82024	3.70396	C3L-01632-A
AEEWYKSKF	10.2521	10.1899	C3L-01632-A
AEEYDYVHL	2.91892	2.91892	C3L-01632-A
AEFAERSVA	8.92997	8.92023	C3L-01632-A
AEFAQVTNW	4.67866	4.54985	C3L-01632-A
AEFARIMSI	5.42999	5.39292	C3L-01632-A
AEFCDITLL	4.40839	4.40839	C3L-01632-A
AEFCLFDRV	6.04616	5.97268	C3L-01632-A
AEFDAVVGY	5.56944	5.5014	C3L-01632-A
AEFDGILGL	6.87639	6.78633	C3L-01632-A
AEFDMSAIP	4.76825	4.739	C3L-01632-A
AEFEDLDSL	7.93615	7.83611	C3L-01632-A
AEFELPKTM	6.04616	5.89526	C3L-01632-A
AEFEQGHQF	4.20951	4.16622	C3L-01632-A
AEFEVHEVY	6.54575	6.5029	C3L-01632-A
AEFEVVRTI	5.88194	5.82741	C3L-01632-A
AEFEWENKV	6.9356	6.91613	C3L-01632-A
AEFIETHGI	5.81344	5.74153	C3L-01632-A
AEFIMLNHF	5.39292	5.23428	C3L-01632-A
AEFIMSATP	6.12741	6.11608	C3L-01632-A
AEFIRELGF	4.76825	4.82502	C3L-01632-A
AEFIVAKAI	6.39453	6.32734	C3L-01632-A
AEFIVGGKY	7.04121	6.91613	C3L-01632-A
AEFKEAFQL	11.3418	11.3305	C3L-01632-A
AEFKEAFSL	9.92037	9.88743	C3L-01632-A
AEFKKIFGL	4.07554	4.12159	C3L-01632-A
AEFKTKYKL	5.63442	5.56944	C3L-01632-A
AEFKVTIKY	4.44508	4.37075	C3L-01632-A
AEFLERLHL	2.69354	2.56611	C3L-01632-A
AEFLETECY	6.65156	6.61178	C3L-01632-A
AEFLTCNIP	7.23174	7.23698	C3L-01632-A
AEFNPFSET	5.97268	5.82741	C3L-01632-A
AEFNRIMSL	7.13962	7.04719	C3L-01632-A
AEFPLDPQL	5.90846	5.85493	C3L-01632-A
AEFPLEPML	4.82502	4.79691	C3L-01632-A
AEFPSKPVA	1.90091	1.40092	C3L-01632-A
AEFQDSLNF	4.20951	4.07554	C3L-01632-A
AEFQRDIML	4.64752	4.739	C3L-01632-A
AEFQRLPSY	7.91669	7.83956	C3L-01632-A
AEFQRQLHW	7.73234	7.74343	C3L-01632-A
AEFQVKITA	5.42999	5.37402	C3L-01632-A
AEFRDPLGY	5.27561	5.23428	C3L-01632-A
AEFSKTWEF	3.97877	3.92784	C3L-01632-A
AEFSRPASV	3.70396	3.70396	C3L-01632-A
AEFTAKIAL	7.20525	7.08255	C3L-01632-A
AEFVGVSHL	3.97877	3.87504	C3L-01632-A
AEFVIHSGF	5.79935	5.6966	C3L-01632-A
AEFVNLEFL	4.16622	4.02797	C3L-01632-A
AEFVSTPEL	5.35486	5.29583	C3L-01632-A
AEFYRQVSA	3.36419	3.28546	C3L-01632-A
AEGAEWLHF	5.07955	5.07955	C3L-01632-A
AEGAVDAML	4.95789	4.85259	C3L-01632-A
AEGDLVRLL	4.9062	4.9062	C3L-01632-A
AEGEAFIQA	4.54985	4.40839	C3L-01632-A
AEGEIYTKL	4.40839	4.48085	C3L-01632-A
AEGELFQIL	3.20218	3.1138	C3L-01632-A
AEGFLKAQA	6.11608	6.13866	C3L-01632-A
AEGHPKSLF	5.07955	5.12548	C3L-01632-A
AEGHTDAVL	4.95789	4.85259	C3L-01632-A
AEGHYTVSY	5.51872	5.48388	C3L-01632-A
AEGIHTGQF	9.36276	9.19116	C3L-01632-A
AEGILLPRY	5.6813	5.65022	C3L-01632-A
AEGILQQYI	6.88309	6.77197	C3L-01632-A
AEGIPAHVI	1.67247	1.67247	C3L-01632-A
AEGITFIKF	8.96197	8.9022	C3L-01632-A
AEGKEVLLL	8.01147	7.91669	C3L-01632-A
AEGKFSVSL	6.47656	6.42239	C3L-01632-A
AEGKPLALP	4.93228	4.93228	C3L-01632-A
AEGLAKLMF	1.06612	1.06612	C3L-01632-A
AEGLDTQRF	5.21317	5.10269	C3L-01632-A
AEGLLQEAL	6.69028	6.61178	C3L-01632-A
AEGLMKVEA	5.1479	4.87965	C3L-01632-A
AEGLRNENL	5.00779	4.95789	C3L-01632-A
AEGPEAERL	2.81063	2.81063	C3L-01632-A
AEGPELVSL	4.98306	4.85259	C3L-01632-A
AEGPHINFY	4.739	4.70915	C3L-01632-A
AEGPNRLLY	3.57749	3.57749	C3L-01632-A
AEGPPRLAI	4.64752	4.61569	C3L-01632-A
AEGPQEWVF	4.93228	4.9062	C3L-01632-A
AEGPVDVRH	3.57749	3.43885	C3L-01632-A
AEGPVVEKI	4.16622	4.16622	C3L-01632-A
AEGSLKIFI	5.8685	5.81344	C3L-01632-A
AEGTAIKDL	5.71173	5.7562	C3L-01632-A
AEGTFPGKI	7.99918	7.93615	C3L-01632-A
AEGTVVSNL	4.16622	4.25154	C3L-01632-A
AEGVIVGHW	5.6813	5.63442	C3L-01632-A
AEGVLRALL	3.97877	3.92784	C3L-01632-A
AEGYWEELL	5.23428	5.12548	C3L-01632-A
AEHADTVQL	4.58314	4.51576	C3L-01632-A
AEHDSELSF	3.76327	3.76327	C3L-01632-A
AEHDVTVKY	3.50983	3.50983	C3L-01632-A
AEHERELAL	9.38417	9.32758	C3L-01632-A
AEHFLEQQM	6.43156	6.38512	C3L-01632-A
AEHFSIIRA	3.50983	3.43885	C3L-01632-A
AEHFSMIRA	5.03211	5.03211	C3L-01632-A
AEHGIFLPP	4.739	4.70915	C3L-01632-A
AEHGLLLTA	3.1138	2.91892	C3L-01632-A
AEHGSVALP	2.27151	1.90091	C3L-01632-A
AEHGVAALF	4.82502	4.82502	C3L-01632-A
AEHGWKESL	7.64831	7.49054	C3L-01632-A
AEHHKLLLY	6.29755	6.16088	C3L-01632-A
AEHILFTAS	3.64211	3.50983	C3L-01632-A
AEHKEFITA	3.43885	3.28546	C3L-01632-A
AEHLDLAGA	5.63442	5.61845	C3L-01632-A
AEHLEKSSL	5.35486	5.42999	C3L-01632-A
AEHLGDCGL	3.28546	3.20218	C3L-01632-A
AEHLMLLEA	5.8685	5.88194	C3L-01632-A
AEHLSPLML	4.29238	4.40839	C3L-01632-A
AEHPGFMKT	4.40839	4.29238	C3L-01632-A
AEHPRLLKL	3.1138	3.1138	C3L-01632-A
AEHQGLPVP	2.42632	2.42632	C3L-01632-A
AEHRTPDVL	5.65022	5.58596	C3L-01632-A
AEHSHELSF	4.02797	3.97877	C3L-01632-A
AEHSTITAW	7.66784	7.57985	C3L-01632-A
AEHYTETAL	4.25154	4.25154	C3L-01632-A
AEHYWDLAL	4.98306	4.85259	C3L-01632-A
AEIAAKDKL	7.45501	7.38593	C3L-01632-A
AEIASALGY	8.05068	8.02365	C3L-01632-A
AEIDRRISA	7.01094	7.10565	C3L-01632-A
AEIEADRSY	5.41157	5.35486	C3L-01632-A
AEIEALEKM	5.03211	5.07955	C3L-01632-A
AEIEDIRVL	2.42632	2.56611	C3L-01632-A
AEIEDPPIP	5.00779	4.93228	C3L-01632-A
AEIEDVKPA	6.12741	6.11608	C3L-01632-A
AEIEETLQA	3.01965	3.01965	C3L-01632-A
AEIEIVKDL	5.74153	5.65022	C3L-01632-A
AEIEKEYEY	4.16622	4.16622	C3L-01632-A
AEIEKQLAL	5.53582	5.46614	C3L-01632-A
AEIENLTGA	4.67866	4.70915	C3L-01632-A
AEIEQTITL	4.58314	4.51576	C3L-01632-A
AEIFETSML	7.12838	7.02918	C3L-01632-A
AEIFHSADA	4.64752	4.58314	C3L-01632-A
AEIGDKSWL	4.61569	4.64752	C3L-01632-A
AEIGRNYSM	5.5014	5.5014	C3L-01632-A
AEIHFLENA	3.57749	3.50983	C3L-01632-A
AEIIKEDLW	5.66584	5.53582	C3L-01632-A
AEIIKGELW	3.01965	3.01965	C3L-01632-A
AEIIKNDLW	4.76825	4.70915	C3L-01632-A
AEIISEIRA	4.67866	4.67866	C3L-01632-A
AEIKDGERL	6.73541	6.59555	C3L-01632-A
AEIKDGLEF	4.79691	4.76825	C3L-01632-A
AEIKDIGHL	2.09808	1.90091	C3L-01632-A
AEIKIIREA	5.78511	5.66584	C3L-01632-A
AEILEAVTY	4.16622	4.07554	C3L-01632-A
AEILHEIAV	6.69028	6.67492	C3L-01632-A
AEILHKARF	3.43885	3.43885	C3L-01632-A
AEILQESRM	6.29755	6.25686	C3L-01632-A
AEILSEMRA	4.61569	4.54985	C3L-01632-A
AEIMARLQA	3.97877	3.92784	C3L-01632-A
AEIMQAVRL	5.92153	5.84123	C3L-01632-A
AEINATMSV	6.35652	6.27735	C3L-01632-A
AEINAVMNA	5.27561	5.19174	C3L-01632-A
AEINEIIRV	6.33713	6.24651	C3L-01632-A
AEINGTMNA	5.78511	5.78511	C3L-01632-A
AEINKSLLA	4.48085	4.51576	C3L-01632-A
AEINNIIKI	5.39292	5.21317	C3L-01632-A
AEINQAALL	5.10269	5.1479	C3L-01632-A
AEINTTHRI	4.16622	4.07554	C3L-01632-A
AEIPADPKL	6.09315	5.9976	C3L-01632-A
AEIPFEKKP	3.92784	3.92784	C3L-01632-A
AEIPLVVCI	5.7562	5.6813	C3L-01632-A
AEIQEEVAL	5.31578	5.27561	C3L-01632-A
AEIQFAQRL	3.50983	3.50983	C3L-01632-A
AEIQSRLAY	4.25154	4.25154	C3L-01632-A
AEIRAINEA	7.50798	7.41858	C3L-01632-A
AEIRELEAL	2.91892	2.91892	C3L-01632-A
AEIRHVLVT	11.0674	11.032	C3L-01632-A
AEIRSLVTW	6.52876	6.54575	C3L-01632-A
AEISAMLKA	3.36419	3.28546	C3L-01632-A
AEISKYLTL	4.739	4.61569	C3L-01632-A
AEISNDLKI	4.58314	4.70915	C3L-01632-A
AEISQPPAL	5.51872	5.48388	C3L-01632-A
AEISSLQSV	5.05602	4.76825	C3L-01632-A
AEITDKLGL	8.52772	8.48872	C3L-01632-A
AEITKEQRL	5.77073	5.74153	C3L-01632-A
AEIVHLTLP	7.12838	7.08255	C3L-01632-A
AEIVKKDDF	5.33545	5.27561	C3L-01632-A
AEIVRQMNY	7.11136	7.05314	C3L-01632-A
AEIWEKLNF	6.08155	6.04616	C3L-01632-A
AEIYFDHDL	5.1479	5.05602	C3L-01632-A
AEIYQTVML	6.73541	6.75014	C3L-01632-A
AEKADLLGI	5.53582	5.33545	C3L-01632-A
AEKAYHEQL	9.71227	9.63994	C3L-01632-A
AEKDFWELA	5.12548	5.07955	C3L-01632-A
AEKDNFLEW	5.51872	5.41157	C3L-01632-A
AEKDNNLVP	5.29583	5.23428	C3L-01632-A
AEKEPFLVP	3.57749	3.36419	C3L-01632-A
AEKFILRGY	5.10269	5.00779	C3L-01632-A
AEKLITQTF	5.12548	5.07955	C3L-01632-A
AEKLRRLGF	1.90091	2.09808	C3L-01632-A
AEKLRVAAL	2.09808	2.09808	C3L-01632-A
AEKLVECLL	5.61845	5.6023	C3L-01632-A
AEKLYFSDA	5.33545	5.29583	C3L-01632-A
AEKPAFGTP	4.16622	4.12159	C3L-01632-A
AEKPLQVAA	4.67866	4.61569	C3L-01632-A
AEKPVGALL	5.31578	5.25509	C3L-01632-A
AEKVEIATL	7.27313	7.1837	C3L-01632-A
AEKYEWDVA	9.3078	9.18304	C3L-01632-A
AEKYQTVIA	6.98626	6.94203	C3L-01632-A
AEKYYDLAA	4.3321	4.3321	C3L-01632-A
AELAARILL	4.51576	4.51576	C3L-01632-A
AELAEEVNL	6.21499	6.13866	C3L-01632-A
AELAIFRVF	5.19174	5.10269	C3L-01632-A
AELALKATL	5.27561	5.27561	C3L-01632-A
AELALQKKY	6.27735	6.19359	C3L-01632-A
AELAQQEWL	5.61845	5.55273	C3L-01632-A
AELARELQF	2.09808	2.09808	C3L-01632-A
AELATRAIP	9.10208	9.04048	C3L-01632-A
AELAVGSRW	5.7562	5.72671	C3L-01632-A
AELAVILKF	6.82164	6.77197	C3L-01632-A
AELDAAEKL	5.56944	5.41157	C3L-01632-A
AELDKTNKF	5.29583	5.37402	C3L-01632-A
AELDKVMGP	5.72671	5.72671	C3L-01632-A
AELDPVNSY	3.50983	3.50983	C3L-01632-A
AELDRRIVA	3.36419	3.36419	C3L-01632-A
AELEENKEL	5.05602	5.05602	C3L-01632-A
AELEGLVRA	5.65022	5.55273	C3L-01632-A
AELELGTCF	6.72798	6.62783	C3L-01632-A
AELELIVQR	6.21499	6.21499	C3L-01632-A
AELELQKQL	4.07554	4.07554	C3L-01632-A
AELERNVAL	1.06612	1.06612	C3L-01632-A
AELERQAVL	3.20218	3.20218	C3L-01632-A
AELERQQIL	8.05365	7.993	C3L-01632-A
AELERTNKF	4.25154	4.20951	C3L-01632-A
AELESRVLA	5.71173	5.6023	C3L-01632-A
AELFDLSRL	4.85259	4.79691	C3L-01632-A
AELFHLESL	4.93228	4.85259	C3L-01632-A
AELFRIHVF	4.79691	4.61569	C3L-01632-A
AELGALHSA	6.96115	6.97376	C3L-01632-A
AELGGLLKY	5.1479	5.03211	C3L-01632-A
AELGKSVVY	4.61569	4.54985	C3L-01632-A
AELGLTRAA	3.64211	3.57749	C3L-01632-A
AELGNMQGL	8.0297	8.02061	C3L-01632-A
AELGNMVSL	6.37565	6.36611	C3L-01632-A
AELGPLNKY	5.74153	5.7562	C3L-01632-A
AELHADLKI	6.70548	6.61983	C3L-01632-A
AELHIQDAL	4.64752	4.61569	C3L-01632-A
AELHPLPQL	6.43156	6.42239	C3L-01632-A
AELIKEVSL	4.25154	4.37075	C3L-01632-A
AELIRAFGL	4.07554	4.07554	C3L-01632-A
AELIRKREL	3.1138	3.01965	C3L-01632-A
AELIRRQAL	3.50983	3.57749	C3L-01632-A
AELISVSKF	5.44818	5.51872	C3L-01632-A
AELIVKNMF	6.25686	6.24651	C3L-01632-A
AELIVQPEL	4.70915	4.79691	C3L-01632-A
AELIYKEFF	3.01965	3.01965	C3L-01632-A
AELKNLEVL	6.61983	6.63578	C3L-01632-A
AELKNLGQP	5.48388	5.42999	C3L-01632-A
AELLAKELY	4.12159	4.07554	C3L-01632-A
AELLHQVSM	5.03211	5.00779	C3L-01632-A
AELLKKEKI	7.04719	6.95481	C3L-01632-A
AELLKQIVY	4.67866	4.64752	C3L-01632-A
AELLKTLAA	5.37402	5.44818	C3L-01632-A
AELLQVANY	5.63442	5.61845	C3L-01632-A
AELLRELSL	3.43885	3.43885	C3L-01632-A
AELLRHDFV	5.77073	5.72671	C3L-01632-A
AELLRHKFF	4.54985	4.58314	C3L-01632-A
AELLTKTLP	3.92784	3.87504	C3L-01632-A
AELMQTLRF	5.35486	5.21317	C3L-01632-A
AELMRSMGL	4.9062	4.87965	C3L-01632-A
AELNAMLGA	6.33713	6.31748	C3L-01632-A
AELNFFQRI	5.21317	5.1479	C3L-01632-A
AELNGKDGF	6.5029	6.43156	C3L-01632-A
AELNKIFAL	5.16999	5.03211	C3L-01632-A
AELNYGLCL	5.27561	5.29583	C3L-01632-A
AELPASVHA	5.96007	5.92153	C3L-01632-A
AELPFPSVL	2.27151	2.09808	C3L-01632-A
AELPGVSRW	6.46767	6.45873	C3L-01632-A
AELPIFPQL	3.1138	3.1138	C3L-01632-A
AELPKLGAP	10.6891	10.5897	C3L-01632-A
AELPLRLFL	5.31578	5.23428	C3L-01632-A
AELQEKVSM	4.82502	4.76825	C3L-01632-A
AELQGIPRY	4.85259	4.9062	C3L-01632-A
AELQQVLQL	5.9976	5.96007	C3L-01632-A
AELQRARAL	5.56944	5.53582	C3L-01632-A
AELQRKESL	3.92784	3.87504	C3L-01632-A
AELQRLVAA	5.6966	5.66584	C3L-01632-A
AELQRQLQL	6.36611	6.41316	C3L-01632-A
AELQRVQKV	7.11136	7.04121	C3L-01632-A
AELQSRLAA	4.85259	4.85259	C3L-01632-A
AELRLGPLF	4.37075	4.3321	C3L-01632-A
AELRLQEDL	5.42999	5.37402	C3L-01632-A
AELRRHLQF	3.28546	3.43885	C3L-01632-A
AELRRLQSL	2.27151	2.09808	C3L-01632-A
AELRSTASL	7.54648	7.46843	C3L-01632-A
AELSAQIRY	3.87504	3.82024	C3L-01632-A
AELSELHSA	4.37075	4.40839	C3L-01632-A
AELSLKSVP	4.9062	5.07955	C3L-01632-A
AELSTDKDF	4.87965	4.79691	C3L-01632-A
AELSVLEQL	3.70396	3.64211	C3L-01632-A
AELTCLNEA	9.5247	9.48451	C3L-01632-A
AELTGDHQL	6.57914	6.44067	C3L-01632-A
AELTKVFEI	7.60033	7.55489	C3L-01632-A
AELTPHQTF	8.01147	7.94258	C3L-01632-A
AELVHAVVL	6.32734	6.23608	C3L-01632-A
AELVRHQRI	2.42632	2.42632	C3L-01632-A
AELVRSVRL	5.31578	5.29583	C3L-01632-A
AELVVFKGL	4.79691	4.70915	C3L-01632-A
AELYDQALL	4.61569	4.40839	C3L-01632-A
AELYFHDSA	4.739	4.85259	C3L-01632-A
AEMAREYQL	1.90091	1.90091	C3L-01632-A
AEMELQAKL	4.98306	4.98306	C3L-01632-A
AEMEPSPTP	2.09808	2.27151	C3L-01632-A
AEMERTSVL	5.41157	5.39292	C3L-01632-A
AEMHFLENA	4.95789	5.00779	C3L-01632-A
AEMHMEQSL	4.87965	4.87965	C3L-01632-A
AEMILKVVM	3.57749	3.50983	C3L-01632-A
AEMIRQIEF	3.82024	3.76327	C3L-01632-A
AEMKIAIYL	3.76327	3.70396	C3L-01632-A
AEMLEDLHI	5.82741	5.7562	C3L-01632-A
AEMLHNVTL	5.5014	5.55273	C3L-01632-A
AEMNGKLIA	7.27822	7.13962	C3L-01632-A
AEMPEKGAL	3.43885	3.20218	C3L-01632-A
AEMQFGELL	4.82502	4.67866	C3L-01632-A
AEMQWKRDY	6.61983	6.51157	C3L-01632-A
AEMSEKELF	1.67247	1.67247	C3L-01632-A
AEMVFATRV	3.43885	3.43885	C3L-01632-A
AENARSASF	4.76825	4.76825	C3L-01632-A
AENDFLHSL	6.55417	6.47656	C3L-01632-A
AENDFVHRI	3.50983	3.50983	C3L-01632-A
AENDVIGCF	6.32734	6.22557	C3L-01632-A
AENEGLLVA	6.09315	6.04616	C3L-01632-A
AENELNQSY	4.64752	4.58314	C3L-01632-A
AENEYQTAI	8.07721	8.06253	C3L-01632-A
AENGGVLQL	3.1138	3.20218	C3L-01632-A
AENGKSNFL	13.8022	13.7317	C3L-01632-A
AENGLTVRL	5.07955	5.03211	C3L-01632-A
AENIFHSMA	4.16622	4.12159	C3L-01632-A
AENISKDLY	4.739	4.739	C3L-01632-A
AENISRVLY	6.49417	6.49417	C3L-01632-A
AENKDEIAL	7.11706	7.03521	C3L-01632-A
AENKEIQKL	6.68262	6.57914	C3L-01632-A
AENLFRAFL	5.98519	5.9976	C3L-01632-A
AENMIQLQF	2.81063	2.69354	C3L-01632-A
AENNEFITW	7.70235	7.67943	C3L-01632-A
AENNIDLVL	5.97268	5.84123	C3L-01632-A
AENNINLIF	5.6023	5.55273	C3L-01632-A
AENNIQPIF	6.73541	6.64369	C3L-01632-A
AENNPWVTP	6.47656	6.42239	C3L-01632-A
AENPDTPAL	3.50983	3.1138	C3L-01632-A
AENPKLISA	4.02797	4.02797	C3L-01632-A
AENPSIQLL	3.50983	3.28546	C3L-01632-A
AENQLALEL	5.10269	5.05602	C3L-01632-A
AENQNKLFM	5.25509	5.23428	C3L-01632-A
AENQTVVKY	5.29583	5.31578	C3L-01632-A
AENRSPAFL	4.95789	4.739	C3L-01632-A
AENRTAIKF	6.45873	6.44973	C3L-01632-A
AENSLLQAA	5.72671	5.78511	C3L-01632-A
AENTSLWEL	4.95789	4.93228	C3L-01632-A
AENVAGHQI	6.28749	6.27735	C3L-01632-A
AENYLLVHL	3.92784	3.70396	C3L-01632-A
AEPAEALVL	4.12159	4.12159	C3L-01632-A
AEPAKIEAF	7.92321	7.88032	C3L-01632-A
AEPAVQRTL	6.64369	6.52019	C3L-01632-A
AEPEGTHSF	9.91384	9.85372	C3L-01632-A
AEPEKAPAL	4.29238	4.12159	C3L-01632-A
AEPESYLDL	0.629379	0.629379	C3L-01632-A
AEPGPRPAL	4.3321	4.20951	C3L-01632-A
AEPGSVISW	5.07955	4.98306	C3L-01632-A
AEPILPYAL	2.91892	2.91892	C3L-01632-A
AEPKGTITL	5.35486	5.29583	C3L-01632-A
AEPKLAFVI	10.6533	10.581	C3L-01632-A
AEPLRPASW	6.10466	6.05806	C3L-01632-A
AEPRHGELW	5.78511	5.81344	C3L-01632-A
AEPRLPLQL	6.42239	6.46767	C3L-01632-A
AEPSEKVSL	4.37075	4.37075	C3L-01632-A
AEPSIYATL	5.74153	5.65022	C3L-01632-A
AEPSRFISA	5.35486	4.98306	C3L-01632-A
AEPVPTSHF	3.36419	3.1138	C3L-01632-A
AEPVTTHSF	9.10352	9.06573	C3L-01632-A
AEPYPTSRF	4.16622	4.20951	C3L-01632-A
AEQASILSL	6.14981	6.12741	C3L-01632-A
AEQDIKDSF	3.92784	3.92784	C3L-01632-A
AEQDLIREL	5.63442	5.6023	C3L-01632-A
AEQDSILSL	4.16622	4.12159	C3L-01632-A
AEQEKTLAL	7.90027	7.887	C3L-01632-A
AEQEMPALM	6.35652	6.29755	C3L-01632-A
AEQEVARLL	4.16622	4.12159	C3L-01632-A
AEQEVVRGF	1.90091	1.90091	C3L-01632-A
AEQFPRQVL	6.33713	6.28749	C3L-01632-A
AEQGKALLI	5.07955	5.00779	C3L-01632-A
AEQGKPVSF	3.82024	3.87504	C3L-01632-A
AEQIIQEIY	7.58808	7.56743	C3L-01632-A
AEQIRLAQM	6.53728	6.51157	C3L-01632-A
AEQKVEYTL	6.26714	6.17187	C3L-01632-A
AEQLPVAQI	5.05602	4.98306	C3L-01632-A
AEQLRAELL	3.36419	3.36419	C3L-01632-A
AEQMPQHTL	5.96007	5.96007	C3L-01632-A
AEQMRKIAL	7.91014	7.83266	C3L-01632-A
AEQMRLAQV	4.739	4.67866	C3L-01632-A
AEQPYFIEA	4.51576	4.40839	C3L-01632-A
AEQQIKDNL	7.90027	7.85668	C3L-01632-A
AEQRGELAL	0.629379	0.629379	C3L-01632-A
AEQVIQDAL	4.29238	4.20951	C3L-01632-A
AEQWRSAQL	6.24651	6.18277	C3L-01632-A
AEQYRSYRL	5.77073	5.72671	C3L-01632-A
AERDFIHTA	4.61569	4.67866	C3L-01632-A
AERDLGVTR	5.96007	5.82741	C3L-01632-A
AEREFGIPP	5.94734	5.88194	C3L-01632-A
AEREPGEVV	6.80762	6.77197	C3L-01632-A
AERGDWVQA	5.00779	4.95789	C3L-01632-A
AERMGFTEV	6.21499	6.10466	C3L-01632-A
AERPKGMIR	2.27151	2.09808	C3L-01632-A
AERQRWLVA	5.56944	5.61845	C3L-01632-A
AERVEVVAL	2.91892	2.91892	C3L-01632-A
AERWFQLQP	5.51872	5.58596	C3L-01632-A
AESALQLLY	7.20525	7.1728	C3L-01632-A
AESDFASTF	5.16999	5.07955	C3L-01632-A
AESDHMAIP	5.03211	5.05602	C3L-01632-A
AESDKPVVI	5.53582	5.37402	C3L-01632-A
AESDTDVKL	3.82024	3.64211	C3L-01632-A
AESFMHVQL	5.10269	4.79691	C3L-01632-A
AESFPDISL	4.87965	4.79691	C3L-01632-A
AESGAKEEL	5.77073	5.82741	C3L-01632-A
AESHIILVL	5.56944	5.46614	C3L-01632-A
AESHLLQWL	11.152	11.0615	C3L-01632-A
AESHLSLLY	6.03417	5.96007	C3L-01632-A
AESIDHSAW	6.35652	6.29755	C3L-01632-A
AESIHLWEV	3.43885	3.43885	C3L-01632-A
AESIRTGKL	3.57749	3.50983	C3L-01632-A
AESKNGWTL	4.61569	4.54985	C3L-01632-A
AESKVSVAV	6.45873	6.45873	C3L-01632-A
AESLDELHW	4.51576	4.54985	C3L-01632-A
AESLEPVSW	4.48085	4.3321	C3L-01632-A
AESLFKESY	3.87504	3.87504	C3L-01632-A
AESLIAKKI	5.9976	5.92153	C3L-01632-A
AESLKTLRY	6.03417	5.94734	C3L-01632-A
AESLPGVEA	4.70915	4.76825	C3L-01632-A
AESLQPKGY	3.76327	3.57749	C3L-01632-A
AESLRENFF	4.98306	4.87965	C3L-01632-A
AESLYEIRF	5.56944	5.39292	C3L-01632-A
AESMLDIAL	5.12548	5.05602	C3L-01632-A
AESMYQIKY	7.7099	7.65224	C3L-01632-A
AESNLYMKA	7.19451	7.15076	C3L-01632-A
AESPAGHSF	4.739	4.739	C3L-01632-A
AESPERVLL	6.25686	6.21499	C3L-01632-A
AESPGVPVA	3.57749	3.57749	C3L-01632-A
AESPPRFYF	5.92153	5.85493	C3L-01632-A
AESPVFKEL	4.44508	4.40839	C3L-01632-A
AESRALAQL	4.37075	4.29238	C3L-01632-A
AESRDIPIW	7.91669	7.88366	C3L-01632-A
AESRTVIRY	3.20218	3.20218	C3L-01632-A
AESRYLLVL	7.26802	7.28835	C3L-01632-A
AESSLRVQF	5.88194	5.81344	C3L-01632-A
AESSRTLLA	3.1138	3.01965	C3L-01632-A
AESSSTFSF	5.00779	4.85259	C3L-01632-A
AESSVDLNL	5.39292	5.35486	C3L-01632-A
AESTLQLRY	6.37565	6.44067	C3L-01632-A
AESVEEYVL	2.56611	2.56611	C3L-01632-A
AESVRGFNM	6.29755	6.13866	C3L-01632-A
AESVSQQIL	6.21499	6.16088	C3L-01632-A
AESVSTLIW	6.64369	6.57914	C3L-01632-A
AESVTEEKF	6.67492	6.60369	C3L-01632-A
AESVVKLTA	2.81063	2.69354	C3L-01632-A
AETAEAVEL	1.67247	1.67247	C3L-01632-A
AETARLTSF	5.51872	5.37402	C3L-01632-A
AETAVQLFI	6.43156	6.36611	C3L-01632-A
AETDAIRFL	4.9062	4.85259	C3L-01632-A
AETDGEFSL	4.64752	4.64752	C3L-01632-A
AETEGYLRF	3.87504	3.87504	C3L-01632-A
AETEKQVAL	3.1138	3.1138	C3L-01632-A
AETELQRAA	4.44508	4.29238	C3L-01632-A
AETEPIVKM	8.89393	8.84502	C3L-01632-A
AETERLEGW	3.36419	3.28546	C3L-01632-A
AETGCKIMV	8.28373	8.30135	C3L-01632-A
AETGKVVII	4.12159	4.16622	C3L-01632-A
AETGQVQKI	7.3812	7.31337	C3L-01632-A
AETGSVKDF	6.08155	5.93449	C3L-01632-A
AETILKNNI	5.92153	5.84123	C3L-01632-A
AETITRVLY	4.3321	4.3321	C3L-01632-A
AETKDLLVA	5.12548	4.95789	C3L-01632-A
AETLIFVKY	3.20218	3.1138	C3L-01632-A
AETLLKSSF	3.92784	3.87504	C3L-01632-A
AETLLSSLL	6.41316	6.31748	C3L-01632-A
AETLPALKI	7.16183	7.13401	C3L-01632-A
AETLPSLSI	6.72798	6.6979	C3L-01632-A
AETLWEQVL	4.85259	4.85259	C3L-01632-A
AETPDIKLF	8.805	8.76566	C3L-01632-A
AETPRPSQL	2.91892	2.91892	C3L-01632-A
AETRAGLTL	6.80762	6.77197	C3L-01632-A
AETSHALVP	4.67866	4.54985	C3L-01632-A
AETVLMNFL	0.629379	0.629379	C3L-01632-A
AETVQTVRY	6.32734	6.27735	C3L-01632-A
AEVAAEKSF	5.00779	4.95789	C3L-01632-A
AEVAAGARF	3.36419	3.57749	C3L-01632-A
AEVACIAVY	7.77978	7.84644	C3L-01632-A
AEVAEHVQY	3.57749	3.70396	C3L-01632-A
AEVAFKMAV	4.95789	4.93228	C3L-01632-A
AEVAHFMNA	4.64752	4.54985	C3L-01632-A
AEVAKNLVL	5.6023	5.5014	C3L-01632-A
AEVALDLKI	7.27313	7.25775	C3L-01632-A
AEVAPMLKA	3.57749	3.43885	C3L-01632-A
AEVAPVKDM	6.19359	6.16088	C3L-01632-A
AEVASAVCL	5.93449	5.96007	C3L-01632-A
AEVDAAMAA	7.89365	7.81875	C3L-01632-A
AEVDDILAA	2.91892	2.81063	C3L-01632-A
AEVDIIEQM	4.61569	4.58314	C3L-01632-A
AEVDKLVQL	4.16622	4.16622	C3L-01632-A
AEVDKVARL	3.97877	3.87504	C3L-01632-A
AEVDLERTF	2.42632	2.27151	C3L-01632-A
AEVDPDTIL	5.29583	5.19174	C3L-01632-A
AEVDRLLEI	5.6813	5.65022	C3L-01632-A
AEVDTRESL	4.67866	4.61569	C3L-01632-A
AEVDYLEQF	3.01965	2.81063	C3L-01632-A
AEVEGRALP	3.50983	3.64211	C3L-01632-A
AEVEGRLPA	5.53582	5.5014	C3L-01632-A
AEVEKWLGP	4.76825	4.70915	C3L-01632-A
AEVELASRV	4.37075	4.29238	C3L-01632-A
AEVEPGVHL	4.44508	4.3321	C3L-01632-A
AEVEPTPEA	5.21317	5.19174	C3L-01632-A
AEVEQKLQL	4.85259	4.93228	C3L-01632-A
AEVETRIEA	4.739	4.67866	C3L-01632-A
AEVFLKAFA	6.45873	6.48539	C3L-01632-A
AEVFNYREF	3.64211	3.50983	C3L-01632-A
AEVFPLKVF	6.16088	6.20433	C3L-01632-A
AEVFPPPVA	5.6966	5.61845	C3L-01632-A
AEVGPLPKA	5.05602	5.03211	C3L-01632-A
AEVGRVLQV	4.67866	4.64752	C3L-01632-A
AEVGRVYLF	1.90091	1.67247	C3L-01632-A
AEVGVWDNY	6.51157	6.44067	C3L-01632-A
AEVHLKFSA	3.01965	3.01965	C3L-01632-A
AEVIDTPVF	5.1479	5.10269	C3L-01632-A
AEVKDVLIP	2.09808	2.27151	C3L-01632-A
AEVKERVTL	4.87965	4.739	C3L-01632-A
AEVKGVYQF	5.51872	5.37402	C3L-01632-A
AEVKLLRQY	4.76825	4.739	C3L-01632-A
AEVKPFDSA	5.6023	5.55273	C3L-01632-A
AEVKTPFDL	4.37075	4.20951	C3L-01632-A
AEVLEAHTI	5.5014	5.5014	C3L-01632-A
AEVLRTMEL	6.48539	6.41316	C3L-01632-A
AEVNTQLRL	2.42632	2.42632	C3L-01632-A
AEVPARPAP	5.66584	5.6813	C3L-01632-A
AEVPVPSSL	4.07554	3.97877	C3L-01632-A
AEVQIARKL	3.43885	3.36419	C3L-01632-A
AEVQKLLGP	6.69028	6.67492	C3L-01632-A
AEVQKLQAL	6.61983	6.65156	C3L-01632-A
AEVRDLDFA	5.72671	5.65022	C3L-01632-A
AEVRPPFTY	6.14981	6.18277	C3L-01632-A
AEVRVINLI	4.79691	4.85259	C3L-01632-A
AEVSMDVSL	6.37565	6.29755	C3L-01632-A
AEVSVLENW	6.63578	6.61983	C3L-01632-A
AEVSVPKEL	7.98056	7.90686	C3L-01632-A
AEVTELHVI	6.23608	6.13866	C3L-01632-A
AEVTPLLNL	5.05602	5.10269	C3L-01632-A
AEVVASIKA	6.37565	6.22557	C3L-01632-A
AEVVDEIAA	5.58596	5.53582	C3L-01632-A
AEVVEGSRY	7.63249	7.57158	C3L-01632-A
AEVVKLGAA	2.27151	2.27151	C3L-01632-A
AEVVVKEGL	0	6.00989	C3L-01632-A
AEWDQVTVY	4.25154	4.07554	C3L-01632-A
AEWEDGERF	3.20218	3.1138	C3L-01632-A
AEWLGVLKA	3.1138	3.01965	C3L-01632-A
AEWQRAMTM	3.82024	3.76327	C3L-01632-A
AEWREEVKL	4.16622	4.07554	C3L-01632-A
AEWSSKTSY	4.12159	4.07554	C3L-01632-A
AEWVIKSKP	6.49417	6.42239	C3L-01632-A
AEWVSLSKA	7.80822	7.76535	C3L-01632-A
AEYAGLKVA	4.37075	4.3321	C3L-01632-A
AEYAHPLET	6.02208	5.8685	C3L-01632-A
AEYDLMVKA	5.55273	5.46614	C3L-01632-A
AEYDRPNLL	5.6966	5.6966	C3L-01632-A
AEYDSVVAA	1.40092	1.06612	C3L-01632-A
AEYEVINQF	4.16622	4.07554	C3L-01632-A
AEYGEIKNI	6.90958	6.80762	C3L-01632-A
AEYGHFVDI	4.37075	4.37075	C3L-01632-A
AEYGRYTGV	6.28749	6.27735	C3L-01632-A
AEYHQSILA	6.903	6.91613	C3L-01632-A
AEYIEKVVY	6.80056	6.77917	C3L-01632-A
AEYIENYCL	6.13866	6.09315	C3L-01632-A
AEYISTVKT	4.40839	4.20951	C3L-01632-A
AEYKNWVKA	3.36419	3.50983	C3L-01632-A
AEYKRYLEM	5.98519	6.03417	C3L-01632-A
AEYLEKLKL	5.46614	5.46614	C3L-01632-A
AEYLIKEGY	5.21317	5.16999	C3L-01632-A
AEYNGRLAA	4.95789	4.87965	C3L-01632-A
AEYNRTAIP	2.27151	2.27151	C3L-01632-A
AEYPDFFAV	2.91892	2.81063	C3L-01632-A
AEYPMQGEL	4.02797	3.97877	C3L-01632-A
AEYQDLTFL	5.65022	5.48388	C3L-01632-A
AEYRLGPLL	5.6966	5.55273	C3L-01632-A
AEYTAKIAL	7.49054	7.45501	C3L-01632-A
AEYTGPKLF	3.97877	4.02797	C3L-01632-A
AEYTHFYGG	5.03211	4.95789	C3L-01632-A
AEYVGHLRA	4.02797	4.20951	C3L-01632-A
AEYVSAREW	8.15124	8.08304	C3L-01632-A
AEYYFQKEF	5.82741	5.66584	C3L-01632-A
AFADIIHSL	5.23428	5.19174	C3L-01632-A
AFASNLPTL	1.40092	1.40092	C3L-01632-A
AFELILSPR	5.82741	5.74153	C3L-01632-A
AFELQKSAF	6.21499	6.16088	C3L-01632-A
AFEMLIVGR	2.91892	2.81063	C3L-01632-A
AFFAGSQRF	7.08255	7.04719	C3L-01632-A
AFFEGHFLK	4.51576	4.44508	C3L-01632-A
AFFPNGYAF	6.94203	6.87639	C3L-01632-A
AFFVLLPER	4.40839	4.3321	C3L-01632-A
AFFVREALF	4.40839	4.44508	C3L-01632-A
AFIDRHPRL	3.1138	3.1138	C3L-01632-A
AFIEKHWTF	3.43885	3.20218	C3L-01632-A
AFILTLPHF	5.65022	5.48388	C3L-01632-A
AFIPAIDSF	4.79691	4.79691	C3L-01632-A
AFIQKSDLF	3.01965	2.91892	C3L-01632-A
AFIQKSNLI	6.21499	6.23608	C3L-01632-A
AFKDIPVQR	4.44508	4.37075	C3L-01632-A
AFKELQSTF	5.66584	5.53582	C3L-01632-A
AFLDCVQQF	5.85493	5.81344	C3L-01632-A
AFLKVSSVF	4.61569	4.58314	C3L-01632-A
AFLQRSNLL	2.42632	2.27151	C3L-01632-A
AFLRNLPSF	3.01965	2.91892	C3L-01632-A
AFLTSGTQF	4.3321	4.29238	C3L-01632-A
AFMKGVFTF	5.61845	5.5014	C3L-01632-A
AFMVNGQKF	3.01965	2.56611	C3L-01632-A
AFNKVLAHF	4.70915	4.61569	C3L-01632-A
AFNPEPLVL	4.64752	4.48085	C3L-01632-A
AFPEKIPLF	5.35486	5.35486	C3L-01632-A
AFPLICAHF	6.45873	6.33713	C3L-01632-A
AFPPHHPLI	6.23608	6.20433	C3L-01632-A
AFPQRTELF	5.12548	5.05602	C3L-01632-A
AFQAPAVKK	8.55315	8.54895	C3L-01632-A
AFQERLNSY	4.3321	4.40839	C3L-01632-A
AFQKIVVLF	7.46397	7.48615	C3L-01632-A
AFRPQLPAY	4.70915	4.54985	C3L-01632-A
AFRPRPNYF	3.1138	2.91892	C3L-01632-A
AFSGTHYWR	1.40092	1.06612	C3L-01632-A
AFSPDSYFL	4.44508	4.51576	C3L-01632-A
AFSPVLLQF	2.27151	2.27151	C3L-01632-A
AFTADPLSL	5.55273	5.35486	C3L-01632-A
AFTDAIRMY	7.33796	7.27822	C3L-01632-A
AFTDRSNLF	4.20951	4.20951	C3L-01632-A
AFTPFSVMI	3.64211	3.64211	C3L-01632-A
AFVPNPYII	6.82164	6.80056	C3L-01632-A
AGAAVLPVK	3.36419	3.36419	C3L-01632-A
AGADHIITM	5.33545	5.29583	C3L-01632-A
AGAPVYMAA	9.09777	9.02391	C3L-01632-A
AGAYHAVVL	7.12838	7.10565	C3L-01632-A
AGAYILTRF	7.3084	7.25258	C3L-01632-A
AGDPVILYV	5.33545	5.27561	C3L-01632-A
AGDRTFQKW	12.6716	12.6597	C3L-01632-A
AGDSVYTYF	6.43156	6.38512	C3L-01632-A
AGDTRPRFL	9.15286	11.9072	C3L-01632-A
AGDTTNFHF	5.58596	5.41157	C3L-01632-A
AGEEVRVTK	4.98306	4.93228	C3L-01632-A
AGFASRQPY	4.58314	4.67866	C3L-01632-A
AGFNTPLVK	4.54985	4.48085	C3L-01632-A
AGFSFVNPK	5.31578	5.1479	C3L-01632-A
AGGYVDVVK	6.46767	6.45873	C3L-01632-A
AGHLSTAQY	5.77073	5.72671	C3L-01632-A
AGIAHPSAL	3.70396	3.50983	C3L-01632-A
AGIDHLVSY	3.50983	3.57749	C3L-01632-A
AGIFPRLSF	5.23428	5.16999	C3L-01632-A
AGIIGVNRK	7.34769	7.3084	C3L-01632-A
AGISFSVKK	5.19174	5.19174	C3L-01632-A
AGIYDDNSL	2.56611	2.56611	C3L-01632-A
AGKEVFLVM	5.46614	5.33545	C3L-01632-A
AGKMITAAY	7.06498	6.99865	C3L-01632-A
AGLDIFAKF	8.5966	8.56986	C3L-01632-A
AGLEKYPIW	3.36419	3.43885	C3L-01632-A
AGLLEQWLK	5.85493	5.79935	C3L-01632-A
AGMPITEVF	5.31578	5.25509	C3L-01632-A
AGNSHAMAF	7.2474	7.17826	C3L-01632-A
AGPARLAAL	5.33545	5.31578	C3L-01632-A
AGPLSGKKF	9.66251	9.61902	C3L-01632-A
AGPMRQISL	5.94734	5.97268	C3L-01632-A
AGPPGGRSL	5.42999	5.44818	C3L-01632-A
AGPWNTASL	5.6023	5.61845	C3L-01632-A
AGQDAVIVL	6.6979	6.66718	C3L-01632-A
AGRLLLENY	3.70396	3.50983	C3L-01632-A
AGSPFHPAM	2.69354	2.91892	C3L-01632-A
AGTSVYLKM	1.06612	1.06612	C3L-01632-A
AGVDHRVIL	7.48615	7.49054	C3L-01632-A
AGVFVDATK	5.71173	5.63442	C3L-01632-A
AGVSPFPPK	3.20218	3.1138	C3L-01632-A
AHLPHTFQF	4.16622	4.07554	C3L-01632-A
AIAALNSCL	6.58737	6.45873	C3L-01632-A
AIAAVFHTL	4.37075	4.25154	C3L-01632-A
AIAAVIARF	9.8774	9.85882	C3L-01632-A
AIADAKLSF	4.82502	4.70915	C3L-01632-A
AIAERVRSL	7.04719	7.00481	C3L-01632-A
AIAEVLNQL	4.51576	4.51576	C3L-01632-A
AIALPVTMK	6.03417	5.97268	C3L-01632-A
AIANFTNQK	5.16999	5.21317	C3L-01632-A
AIARTLQEW	5.94734	5.92153	C3L-01632-A
AIASTLVHK	5.94734	5.92153	C3L-01632-A
AIATELAQA	3.28546	3.36419	C3L-01632-A
AICRNLILK	5.31578	5.27561	C3L-01632-A
AICSALLQK	2.09808	2.09808	C3L-01632-A
AICYILFEK	6.30755	6.17187	C3L-01632-A
AIDAFLKQL	3.01965	3.01965	C3L-01632-A
AIDDDIIML	4.9062	4.85259	C3L-01632-A
AIDDIYFQA	5.58596	5.55273	C3L-01632-A
AIDEDVLRY	5.19174	5.00779	C3L-01632-A
AIDEEFNEM	5.84123	5.90846	C3L-01632-A
AIDEISQQL	5.6966	5.66584	C3L-01632-A
AIDERLASL	5.05602	5.03211	C3L-01632-A
AIDEVLEKV	5.56944	5.65022	C3L-01632-A
AIDGKFVFV	5.25509	5.21317	C3L-01632-A
AIDGLNRNV	6.57087	6.52019	C3L-01632-A
AIDGVAPRA	6.84927	6.83552	C3L-01632-A
AIDNICRCL	5.1479	5.07955	C3L-01632-A
AIDNQYTPL	4.58314	4.54985	C3L-01632-A
AIDQLHLEY	6.99865	6.9356	C3L-01632-A
AIDRVTTSV	4.12159	4.07554	C3L-01632-A
AIDSCLEAL	4.76825	4.87965	C3L-01632-A
AIDSPVSFL	4.67866	4.64752	C3L-01632-A
AIDSVAVNI	5.51872	5.46614	C3L-01632-A
AIDTTCVHW	6.19359	6.10466	C3L-01632-A
AIEALKALF	4.16622	4.16622	C3L-01632-A
AIEDLVKFV	2.56611	2.56611	C3L-01632-A
AIEDTIFYL	6.04616	5.96007	C3L-01632-A
AIELTKPQY	6.8561	6.77917	C3L-01632-A
AIFAVMSRV	4.07554	3.92784	C3L-01632-A
AIFEKWKEY	6.72052	6.62783	C3L-01632-A
AIFEYIDRL	6.49417	6.45873	C3L-01632-A
AIFGILNKV	3.36419	3.20218	C3L-01632-A
AIFPSPMLY	6.38512	6.30755	C3L-01632-A
AIFPSPMMY	6.61983	6.55417	C3L-01632-A
AIFQDTMRK	12.144	12.0654	C3L-01632-A
AIFQEAVHK	3.92784	3.87504	C3L-01632-A
AIFTKAYQR	5.39292	5.39292	C3L-01632-A
AIFVLPHEK	4.67866	4.67866	C3L-01632-A
AIHHEDLSF	5.78511	5.71173	C3L-01632-A
AIHVGNQTF	6.45873	6.45873	C3L-01632-A
AIIAILTPK	6.39453	6.28749	C3L-01632-A
AIIANGITK	6.21499	6.09315	C3L-01632-A
AIIARVTTL	4.44508	4.44508	C3L-01632-A
AIIDTVINY	6.22557	6.13866	C3L-01632-A
AIIDYLTDH	1.90091	2.09808	C3L-01632-A
AIIEDVQRL	4.20951	4.12159	C3L-01632-A
AIIEEYLHL	5.96007	5.84123	C3L-01632-A
AIIENLKYF	5.48388	5.53582	C3L-01632-A
AIIENMSTK	5.1479	5.03211	C3L-01632-A
AIIERLKEH	5.05602	4.87965	C3L-01632-A
AIIERVQRY	7.02313	6.96747	C3L-01632-A
AIIGGMFTV	7.57158	7.51231	C3L-01632-A
AIIHGQMAY	6.09315	6.06985	C3L-01632-A
AIIIYQTHK	5.29583	5.25509	C3L-01632-A
AIIKEPIDL	5.6813	5.66584	C3L-01632-A
AIINHPLLF	4.93228	4.76825	C3L-01632-A
AIIPRVPSL	4.51576	4.40839	C3L-01632-A
AIIPSHLAY	5.6813	5.61845	C3L-01632-A
AIIRDRAAL	5.1479	5.10269	C3L-01632-A
AIISQYYNR	4.739	4.70915	C3L-01632-A
AIISRLVAL	4.25154	4.07554	C3L-01632-A
AIIVDRIYK	3.82024	3.97877	C3L-01632-A
AIIWFLYKK	6.00989	6.10466	C3L-01632-A
AIKAFIAVY	6.28749	6.20433	C3L-01632-A
AIKDQLEGV	3.57749	3.57749	C3L-01632-A
AIKEADLVF	4.12159	3.92784	C3L-01632-A
AIKEILTQV	4.07554	4.02797	C3L-01632-A
AIKIEVATY	6.79346	6.72798	C3L-01632-A
AIKKELTQI	8.55525	8.56153	C3L-01632-A
AIKLVTAVF	5.66584	5.61845	C3L-01632-A
AIKNVNTAL	5.10269	5.16999	C3L-01632-A
AILGDILLK	2.09808	2.09808	C3L-01632-A
AILLPQPPK	12.7318	14.29	C3L-01632-A
AILQSFFTK	4.12159	4.07554	C3L-01632-A
AILSKFLYY	3.82024	3.76327	C3L-01632-A
AILTSLIEK	4.29238	4.29238	C3L-01632-A
AILTTVTQK	6.21499	6.11608	C3L-01632-A
AIMDKMRVM	5.6813	5.56944	C3L-01632-A
AIMDPLPLR	7.27313	7.20525	C3L-01632-A
AIMENANVL	8.28373	8.20837	C3L-01632-A
AIMGFILAH	4.29238	4.20951	C3L-01632-A
AIMGFILAR	7.16183	7.09414	C3L-01632-A
AIMGNSSEF	6.34685	6.27735	C3L-01632-A
AINDTAARL	4.37075	4.3321	C3L-01632-A
AINEAISVK	3.76327	3.76327	C3L-01632-A
AINPKLMQL	8.92023	8.87221	C3L-01632-A
AINTRLYIW	2.27151	1.90091	C3L-01632-A
AIPAAGKAL	5.6023	5.42999	C3L-01632-A
AIPEGLPAV	6.42239	6.37565	C3L-01632-A
AIPGFTINR	2.09808	2.09808	C3L-01632-A
AIPLHASSL	5.81344	5.79935	C3L-01632-A
AIPLKASVL	5.6966	5.63442	C3L-01632-A
AIPNARIEL	4.64752	4.54985	C3L-01632-A
AIPSFLNSF	2.09808	2.09808	C3L-01632-A
AIPVFLEKL	6.61178	6.57914	C3L-01632-A
AIQAVLSLY	12.1461	12.0748	C3L-01632-A
AIQEAILEK	4.51576	4.58314	C3L-01632-A
AIQEHPVVL	5.1479	5.10269	C3L-01632-A
AIRDFVKAF	2.27151	2.27151	C3L-01632-A
AIRKELNEF	7.36693	7.29841	C3L-01632-A
AIRNAMGSL	7.0999	7.04719	C3L-01632-A
AIRPEDLEF	2.81063	2.81063	C3L-01632-A
AIRQQIESY	5.21317	5.07955	C3L-01632-A
AIRVGFITY	4.07554	3.97877	C3L-01632-A
AIRVGFVTY	6.05806	5.98519	C3L-01632-A
AISDFYYTV	4.3321	4.20951	C3L-01632-A
AISDLQQLW	5.84123	5.72671	C3L-01632-A
AISDLVIYR	4.20951	4.16622	C3L-01632-A
AISDVIGNK	4.64752	4.54985	C3L-01632-A
AISEMTDKL	6.57914	6.39453	C3L-01632-A
AISEYIATK	4.58314	4.58314	C3L-01632-A
AISPAISKY	4.20951	4.16622	C3L-01632-A
AISPSSLTY	0.629379	0.629379	C3L-01632-A
AISPTPALK	1.06612	1.06612	C3L-01632-A
AISTLVVIM	4.29238	3.97877	C3L-01632-A
AISWPLLQK	2.09808	2.09808	C3L-01632-A
AITIHSHLW	4.9062	4.93228	C3L-01632-A
AIVAYGLYK	7.52093	7.46397	C3L-01632-A
AIVDCIISI	6.99247	6.903	C3L-01632-A
AIVDKIGFY	6.45873	6.32734	C3L-01632-A
AIVDKVPSV	6.26714	6.20433	C3L-01632-A
AIVDLIHDI	4.70915	4.54985	C3L-01632-A
AIVDTGTSL	10.2822	10.2332	C3L-01632-A
AIVEIFSKY	6.23608	6.19359	C3L-01632-A
AIVESALYK	3.92784	3.70396	C3L-01632-A
AIVKEIVNI	4.20951	3.92784	C3L-01632-A
AIVKLFLKK	6.45873	6.51157	C3L-01632-A
AIVKPGVPM	5.35486	5.31578	C3L-01632-A
AIVLVLHSV	4.25154	4.12159	C3L-01632-A
AIVNFVNQK	5.07955	5.12548	C3L-01632-A
AIVNSALKL	5.58596	5.61845	C3L-01632-A
AIVTKYITK	5.82741	5.71173	C3L-01632-A
AIYGGSASY	4.70915	4.64752	C3L-01632-A
AIYGRFDSK	6.17187	6.14981	C3L-01632-A
AIYGRGIAY	5.03211	4.95789	C3L-01632-A
AIYGTRKFK	6.16088	6.06985	C3L-01632-A
AIYNDVLTK	5.37402	5.19174	C3L-01632-A
AIYTGMETK	5.98519	5.97268	C3L-01632-A
AKADVPYIL	2.56611	2.56611	C3L-01632-A
AKDIFAVEY	3.87504	3.76327	C3L-01632-A
AKELSLVNK	5.66584	5.6966	C3L-01632-A
AKPNMIISV	6.92265	6.8561	C3L-01632-A
AKPRLLVLY	2.56611	2.56611	C3L-01632-A
AKSDVPIQL	3.28546	3.1138	C3L-01632-A
ALADVVHEA	2.56611	2.69354	C3L-01632-A
ALADYIQRK	3.97877	3.97877	C3L-01632-A
ALAEEVEQV	5.90846	5.81344	C3L-01632-A
ALAEITEMV	4.87965	4.79691	C3L-01632-A
ALAEYACKL	5.79935	5.78511	C3L-01632-A
ALAIPAGVI	5.51872	5.44818	C3L-01632-A
ALAKAGLFY	6.29755	6.23608	C3L-01632-A
ALANLISQY	3.82024	3.97877	C3L-01632-A
ALANMTEQI	6.76473	6.65939	C3L-01632-A
ALANVSIEK	6.76473	6.73541	C3L-01632-A
ALAPSTMKI	12.6115	12.5666	C3L-01632-A
ALASRLAAA	1.40092	1.40092	C3L-01632-A
ALAVIITSY	7.2474	7.2159	C3L-01632-A
ALAVMVDHL	5.05602	4.98306	C3L-01632-A
ALCAIIHRF	6.00989	5.97268	C3L-01632-A
ALCDSYISK	3.70396	3.57749	C3L-01632-A
ALDAFALNM	1.06612	1.06612	C3L-01632-A
ALDAGNIKL	3.43885	3.64211	C3L-01632-A
ALDAIDKAL	4.29238	4.3321	C3L-01632-A
ALDAIREAL	1.40092	1.40092	C3L-01632-A
ALDANIARL	4.54985	4.48085	C3L-01632-A
ALDASILNV	3.28546	3.20218	C3L-01632-A
ALDATHQQL	4.70915	4.67866	C3L-01632-A
ALDAVTRGL	4.85259	4.76825	C3L-01632-A
ALDCMSVEV	6.05806	6.00989	C3L-01632-A
ALDCSEVTV	3.87504	3.76327	C3L-01632-A
ALDDAFAAV	5.25509	5.23428	C3L-01632-A
ALDDEFITV	3.50983	3.43885	C3L-01632-A
ALDDFSISV	4.40839	4.37075	C3L-01632-A
ALDDFTICY	6.00989	5.89526	C3L-01632-A
ALDDFYKML	4.87965	4.79691	C3L-01632-A
ALDDIIYRA	4.16622	4.12159	C3L-01632-A
ALDDISESI	4.61569	4.54985	C3L-01632-A
ALDDLIDTL	7.31832	7.32818	C3L-01632-A
ALDDMISTL	6.61178	6.57087	C3L-01632-A
ALDDRPQVL	3.36419	3.70396	C3L-01632-A
ALDDSRFQI	6.62783	6.60369	C3L-01632-A
ALDDTVLQV	2.42632	2.27151	C3L-01632-A
ALDEAAAAL	7.57158	7.55069	C3L-01632-A
ALDEEYLKV	5.42999	5.27561	C3L-01632-A
ALDEFATKL	6.83552	6.80762	C3L-01632-A
ALDEFFDIM	5.94734	5.93449	C3L-01632-A
ALDEGDIAL	6.59555	6.56254	C3L-01632-A
ALDEICFKV	4.79691	4.79691	C3L-01632-A
ALDELFEAI	4.58314	4.44508	C3L-01632-A
ALDELNIEL	1.90091	1.67247	C3L-01632-A
ALDELYRLV	3.97877	3.92784	C3L-01632-A
ALDEMPTTL	6.36611	6.34685	C3L-01632-A
ALDENMDLL	7.40001	7.31337	C3L-01632-A
ALDEPTTNL	4.87965	4.82502	C3L-01632-A
ALDERSTLL	6.23608	6.19359	C3L-01632-A
ALDESPYGV	2.91892	2.81063	C3L-01632-A
ALDEVFTKV	6.40387	6.33713	C3L-01632-A
ALDEVIFSL	3.92784	3.92784	C3L-01632-A
ALDEVVLKF	5.6813	5.55273	C3L-01632-A
ALDEYTSEL	3.01965	3.01965	C3L-01632-A
ALDFAVGEY	9.34224	9.21791	C3L-01632-A
ALDGAVYHL	1.06612	1.06612	C3L-01632-A
ALDGAWLMV	6.44973	6.36611	C3L-01632-A
ALDGDQMEL	7.50364	7.44598	C3L-01632-A
ALDGFVMVL	6.59555	6.56254	C3L-01632-A
ALDGGPRAL	3.1138	3.01965	C3L-01632-A
ALDGKIYEL	6.11608	6.09315	C3L-01632-A
ALDGLLQQV	2.81063	2.69354	C3L-01632-A
ALDGLLSKL	3.70396	3.70396	C3L-01632-A
ALDGYPVCI	1.06612	1.06612	C3L-01632-A
ALDHITTLL	1.40092	1.40092	C3L-01632-A
ALDHMVEYV	4.79691	4.739	C3L-01632-A
ALDKALSTM	5.7562	5.6813	C3L-01632-A
ALDKALTSV	5.1479	5.10269	C3L-01632-A
ALDKATVLL	7.40932	7.40467	C3L-01632-A
ALDKITASL	6.88976	6.72798	C3L-01632-A
ALDKMLQNV	5.16999	5.05602	C3L-01632-A
ALDKVIEIV	6.12741	6.05806	C3L-01632-A
ALDKVYEEI	4.37075	4.3321	C3L-01632-A
ALDLKTLYL	5.12548	5.1479	C3L-01632-A
ALDLPLLRI	5.66584	5.63442	C3L-01632-A
ALDNALQTF	4.85259	4.85259	C3L-01632-A
ALDNDNYNL	4.40839	4.37075	C3L-01632-A
ALDNGLFTL	6.58737	6.51157	C3L-01632-A
ALDNLLANL	5.63442	5.6023	C3L-01632-A
ALDNNPLLL	5.42999	5.41157	C3L-01632-A
ALDNVDARM	6.05806	5.9976	C3L-01632-A
ALDNYTITF	4.07554	4.02797	C3L-01632-A
ALDPASISV	5.6023	5.51872	C3L-01632-A
ALDPIIHGL	5.71173	5.58596	C3L-01632-A
ALDPMSVLL	7.49929	7.48615	C3L-01632-A
ALDPNIATL	5.74153	5.6966	C3L-01632-A
ALDPPGPTL	4.67866	4.44508	C3L-01632-A
ALDPSPLNV	1.90091	2.09808	C3L-01632-A
ALDPSQLLW	6.72798	6.70548	C3L-01632-A
ALDQEIIEV	9.07892	8.97143	C3L-01632-A
ALDQFLEGI	5.63442	5.56944	C3L-01632-A
ALDQNKMHY	6.81465	6.77917	C3L-01632-A
ALDQQLFAL	3.28546	3.20218	C3L-01632-A
ALDRFSSFY	3.43885	3.20218	C3L-01632-A
ALDRILQQL	6.65939	6.59555	C3L-01632-A
ALDSAYKEL	5.16999	5.07955	C3L-01632-A
ALDSDNISL	1.90091	1.67247	C3L-01632-A
ALDSDPVGL	1.67247	1.67247	C3L-01632-A
ALDSGFNSV	5.53582	5.65022	C3L-01632-A
ALDSGLLNL	2.81063	2.69354	C3L-01632-A
ALDSHILDY	4.67866	4.67866	C3L-01632-A
ALDSHPTIV	7.77978	7.72862	C3L-01632-A
ALDSITKYF	6.44973	6.30755	C3L-01632-A
ALDSLVLQM	2.27151	1.90091	C3L-01632-A
ALDSQVPKV	4.85259	4.70915	C3L-01632-A
ALDSTNVEA	7.2212	7.1452	C3L-01632-A
ALDSTNVEL	5.19174	5.07955	C3L-01632-A
ALDTGWNEL	8.87557	8.82254	C3L-01632-A
ALDTINILL	5.55273	5.63442	C3L-01632-A
ALDTKIGRY	7.42777	7.41858	C3L-01632-A
ALDTLFAAV	1.06612	1.06612	C3L-01632-A
ALDTNQVLL	3.97877	3.87504	C3L-01632-A
ALDTNQVSL	5.16999	5.25509	C3L-01632-A
ALDTRVVEL	2.91892	2.91892	C3L-01632-A
ALDTSNVMV	4.40839	4.40839	C3L-01632-A
ALDTVSETM	4.25154	4.12159	C3L-01632-A
ALDTVWREL	2.56611	2.56611	C3L-01632-A
ALDVLTHVL	2.27151	2.42632	C3L-01632-A
ALDVMVSTF	9.5845	9.52255	C3L-01632-A
ALDVPHAEL	2.81063	2.56611	C3L-01632-A
ALDVSFNKF	4.76825	4.64752	C3L-01632-A
ALDVVNLVY	7.8047	7.75808	C3L-01632-A
ALDWVTKKL	4.54985	4.37075	C3L-01632-A
ALDYIVPCM	5.89526	5.7562	C3L-01632-A
ALEAKIAQL	8.83986	8.76566	C3L-01632-A
ALEDRVWEL	5.84123	5.78511	C3L-01632-A
ALEELTKAL	5.37402	5.33545	C3L-01632-A
ALEEYVICV	5.31578	5.31578	C3L-01632-A
ALERLKEAY	6.19359	6.16088	C3L-01632-A
ALESIFKFI	5.84123	5.82741	C3L-01632-A
ALFDAHVEF	5.10269	5.05602	C3L-01632-A
ALFDGVVSK	4.3321	4.3321	C3L-01632-A
ALFGALFLA	5.27561	5.19174	C3L-01632-A
ALFGGSQKY	2.09808	2.09808	C3L-01632-A
ALFKTIITY	3.97877	3.87504	C3L-01632-A
ALFLEHEGY	5.98519	5.94734	C3L-01632-A
ALFLTLTTK	10.2637	10.1777	C3L-01632-A
ALFNGAQKL	6.66718	6.51157	C3L-01632-A
ALFPSTAQA	6.19359	6.14981	C3L-01632-A
ALFQAHARY	4.98306	4.85259	C3L-01632-A
ALFQHITAL	5.93449	5.82741	C3L-01632-A
ALFRELISW	6.20433	6.10466	C3L-01632-A
ALFRTIITY	5.94734	5.79935	C3L-01632-A
ALFSRIFGK	5.79935	5.77073	C3L-01632-A
ALGFTVGRY	6.57087	6.52876	C3L-01632-A
ALGPAATLA	5.27561	5.23428	C3L-01632-A
ALGPQMMGK	1.90091	1.90091	C3L-01632-A
ALGSFFFWK	5.25509	5.21317	C3L-01632-A
ALGSFVEEY	5.39292	5.25509	C3L-01632-A
ALGVVPQLF	2.27151	1.90091	C3L-01632-A
ALHVDSAEY	5.07955	4.95789	C3L-01632-A
ALIAASQSF	6.65939	6.59555	C3L-01632-A
ALIDRPAPY	5.46614	5.37402	C3L-01632-A
ALIDSMSLA	8.20837	8.1623	C3L-01632-A
ALIDYLTQK	5.03211	5.05602	C3L-01632-A
ALIEAITEY	4.9062	4.93228	C3L-01632-A
ALIEFFDRK	8.09464	8.09752	C3L-01632-A
ALIEGGMKY	7.62051	7.53376	C3L-01632-A
ALIEKLVEL	3.28546	3.01965	C3L-01632-A
ALIESGMKY	5.05602	4.9062	C3L-01632-A
ALIGLMTYF	6.41316	6.32734	C3L-01632-A
ALIPVINKL	4.58314	4.40839	C3L-01632-A
ALIPYWTVY	5.03211	4.87965	C3L-01632-A
ALISDYKEY	5.9976	6.03417	C3L-01632-A
ALITRIFGV	4.76825	4.67866	C3L-01632-A
ALITTILHL	5.55273	5.5014	C3L-01632-A
ALKDLAKQY	5.92153	5.88194	C3L-01632-A
ALKDLINEA	5.61845	5.61845	C3L-01632-A
ALKDQLLAA	6.48539	6.43156	C3L-01632-A
ALKECLTAY	4.9062	4.82502	C3L-01632-A
ALKEDAATF	5.25509	5.33545	C3L-01632-A
ALKEDCIAY	5.00779	4.85259	C3L-01632-A
ALKEKIHEY	5.5014	5.46614	C3L-01632-A
ALKGLSVEF	3.76327	3.57749	C3L-01632-A
ALKIKEITY	5.66584	5.66584	C3L-01632-A
ALKKADVGF	7.54648	7.49054	C3L-01632-A
ALKNPSEEY	5.55273	5.37402	C3L-01632-A
ALKPEVDKL	8.17873	8.176	C3L-01632-A
ALKPGLSAY	5.44818	5.31578	C3L-01632-A
ALKPPYSAF	3.76327	3.76327	C3L-01632-A
ALLANLPAV	3.76327	3.64211	C3L-01632-A
ALLDITVTK	4.37075	4.40839	C3L-01632-A
ALLDKLYAL	4.87965	4.85259	C3L-01632-A
ALLDRIVSV	4.79691	4.739	C3L-01632-A
ALLEKAYAK	8.59252	8.52344	C3L-01632-A
ALLEVLSQK	8.42587	8.3481	C3L-01632-A
ALLKIEGVY	9.72071	9.64882	C3L-01632-A
ALLLIFANK	4.25154	4.12159	C3L-01632-A
ALMALVFIK	6.04616	5.98519	C3L-01632-A
ALMAMLVYV	5.05602	5.19174	C3L-01632-A
ALMATQTFY	4.40839	4.29238	C3L-01632-A
ALMDEVVKA	7.62851	7.49929	C3L-01632-A
ALMEAMHTV	2.56611	2.56611	C3L-01632-A
ALMEAVSHV	5.21317	5.19174	C3L-01632-A
ALMGEHIHY	7.36693	7.28835	C3L-01632-A
ALMKEIPAL	4.54985	4.48085	C3L-01632-A
ALMLTPLFK	2.81063	2.56611	C3L-01632-A
ALMPPFTAF	1.67247	1.67247	C3L-01632-A
ALMPTVLTF	5.23428	5.19174	C3L-01632-A
ALMPVLNQV	3.36419	3.43885	C3L-01632-A
ALMSAFYTF	1.40092	1.40092	C3L-01632-A
ALMSDLSAY	7.12273	7.11136	C3L-01632-A
ALMTIFTIK	7.53801	7.73974	C3L-01632-A
ALNDCIYSV	3.70396	3.50983	C3L-01632-A
ALNDEINFL	7.3717	7.26289	C3L-01632-A
ALNEKLVNL	7.48174	7.39064	C3L-01632-A
ALNELLQHV	7.02918	6.98003	C3L-01632-A
ALNEQRVEF	6.12741	6.06985	C3L-01632-A
ALNETQWAL	2.56611	2.56611	C3L-01632-A
ALNLDTSKF	9.20994	9.16666	C3L-01632-A
ALNPHNTVF	4.76825	4.67866	C3L-01632-A
ALNPILYAA	2.27151	2.27151	C3L-01632-A
ALNPLRAVW	2.81063	2.81063	C3L-01632-A
ALNRVHVLW	5.72671	5.65022	C3L-01632-A
ALNSIIDVY	7.76535	7.75443	C3L-01632-A
ALNSKATFY	6.9356	6.8629	C3L-01632-A
ALNTIVTVY	4.76825	4.76825	C3L-01632-A
ALNVDLTEF	9.96447	9.91302	C3L-01632-A
ALNVPISVK	6.48539	6.48539	C3L-01632-A
ALPAAFHTW	4.02797	3.92784	C3L-01632-A
ALPAFTNEF	1.40092	1.40092	C3L-01632-A
ALPAFTTEI	6.26714	6.18277	C3L-01632-A
ALPARLTQV	3.36419	3.28546	C3L-01632-A
ALPDDLVEV	3.92784	4.02797	C3L-01632-A
ALPDDTEAL	7.85668	7.82224	C3L-01632-A
ALPDETEVV	8.86546	8.7765	C3L-01632-A
ALPDQSFLW	6.39453	6.37565	C3L-01632-A
ALPDSMVSV	6.54575	6.45873	C3L-01632-A
ALPDWCEQL	5.66584	5.56944	C3L-01632-A
ALPEEVQEL	3.57749	3.43885	C3L-01632-A
ALPEGLPEA	3.87504	3.82024	C3L-01632-A
ALPEIFTEL	7.11706	7.03521	C3L-01632-A
ALPELEHNL	4.9062	4.79691	C3L-01632-A
ALPEMVRAL	5.77073	5.71173	C3L-01632-A
ALPENPPAI	7.76535	7.68328	C3L-01632-A
ALPENVILV	3.43885	3.43885	C3L-01632-A
ALPEPSPAA	5.00779	4.93228	C3L-01632-A
ALPGDNVGF	13.1366	13.0647	C3L-01632-A
ALPGFAEAL	3.70396	3.57749	C3L-01632-A
ALPHAILRL	12.4235	12.327	C3L-01632-A
ALPHVVPTL	2.91892	2.91892	C3L-01632-A
ALPKELPLI	3.20218	3.1138	C3L-01632-A
ALPKGTIVL	4.79691	4.76825	C3L-01632-A
ALPKLPISL	3.97877	4.07554	C3L-01632-A
ALPLALRTV	4.82502	4.739	C3L-01632-A
ALPLHAQSL	3.28546	3.20218	C3L-01632-A
ALPNVYEVI	4.02797	4.07554	C3L-01632-A
ALPQEFAAL	5.07955	5.07955	C3L-01632-A
ALPSHVVTM	6.5029	6.43156	C3L-01632-A
ALPSKLPTF	5.42999	5.35486	C3L-01632-A
ALPTGSRAL	6.27735	6.23608	C3L-01632-A
ALPTLIPSV	4.739	4.67866	C3L-01632-A
ALPTVLVGV	5.00779	4.9062	C3L-01632-A
ALPVSLPQI	4.25154	4.29238	C3L-01632-A
ALPYQVVEV	4.85259	4.739	C3L-01632-A
ALQDLLSEY	8.0477	7.99918	C3L-01632-A
ALQDTLALY	8.68744	8.60067	C3L-01632-A
ALQEACEAY	8.88895	8.8433	C3L-01632-A
ALQEASEAY	10.3356	10.2624	C3L-01632-A
ALQEIYNQK	4.48085	4.44508	C3L-01632-A
ALQEKLWNV	4.93228	4.95789	C3L-01632-A
ALQPPVVSK	5.78511	5.74153	C3L-01632-A
ALQQAKEDL	1.06612	1.06612	C3L-01632-A
ALRADENYY	5.44818	5.41157	C3L-01632-A
ALRAPEGAF	4.51576	4.48085	C3L-01632-A
ALRDIRAQY	6.96747	6.94203	C3L-01632-A
ALRDVRQQY	10.8542	10.7964	C3L-01632-A
ALREEVESF	3.82024	3.64211	C3L-01632-A
ALREFEEQF	4.85259	4.98306	C3L-01632-A
ALREPGKAL	2.42632	2.09808	C3L-01632-A
ALRKIQESY	5.19174	5.12548	C3L-01632-A
ALRLEREEY	4.76825	4.739	C3L-01632-A
ALRPGDPGF	5.39292	5.21317	C3L-01632-A
ALRTHLAPY	0.629379	0.629379	C3L-01632-A
ALSALTARL	7.67943	7.58397	C3L-01632-A
ALSDHHIYL	8.21636	8.10327	C3L-01632-A
ALSDSIHTV	4.48085	4.37075	C3L-01632-A
ALSEKIVSV	4.64752	4.70915	C3L-01632-A
ALSELATAV	6.47656	6.31748	C3L-01632-A
ALSGHLETV	10.4399	10.3772	C3L-01632-A
ALSIPLVNK	3.70396	3.76327	C3L-01632-A
ALSNPILNK	3.50983	3.50983	C3L-01632-A
ALSPNHRIY	1.06612	1.06612	C3L-01632-A
ALSSLGHVY	4.82502	4.79691	C3L-01632-A
ALSSVYLLL	4.16622	4.12159	C3L-01632-A
ALSTALSEK	7.97116	7.90357	C3L-01632-A
ALTDVILCV	5.25509	5.1479	C3L-01632-A
ALTETGSVF	6.09315	6.11608	C3L-01632-A
ALTEVLFHF	4.67866	4.64752	C3L-01632-A
ALTGHLEEV	8.2057	8.1004	C3L-01632-A
ALTSTKPAL	4.54985	4.44508	C3L-01632-A
ALVAIFTHL	6.92914	6.92265	C3L-01632-A
ALVDHVAEL	4.85259	4.79691	C3L-01632-A
ALVEAFNLK	4.40839	4.40839	C3L-01632-A
ALVESLEYV	4.20951	4.16622	C3L-01632-A
ALVESLITV	3.87504	3.87504	C3L-01632-A
ALVHAVQAL	6.99247	6.90958	C3L-01632-A
ALVNKFIGY	5.27561	5.21317	C3L-01632-A
ALVPALGHY	4.95789	4.85259	C3L-01632-A
ALVQDLAKA	3.20218	3.36419	C3L-01632-A
ALVSSLHLL	6.52876	6.49417	C3L-01632-A
ALVTSINHA	3.57749	3.50983	C3L-01632-A
ALWDKLFNL	6.27735	6.21499	C3L-01632-A
ALWIETTAY	6.46767	6.30755	C3L-01632-A
ALWRVYTEV	5.27561	5.21317	C3L-01632-A
ALYDLAVLK	3.92784	3.97877	C3L-01632-A
ALYENLFKK	2.91892	2.81063	C3L-01632-A
ALYGVVNVK	5.6966	5.6023	C3L-01632-A
ALYKLGFFK	4.98306	4.87965	C3L-01632-A
ALYPGPATF	4.79691	4.70915	C3L-01632-A
ALYPQTTCF	4.12159	4.20951	C3L-01632-A
ALYSVYRQK	4.16622	4.12159	C3L-01632-A
ALYTVIETV	5.6813	5.61845	C3L-01632-A
AMADTFLEH	8.30385	8.26076	C3L-01632-A
AMASIINRL	4.02797	4.02797	C3L-01632-A
AMAVRIQAY	8.49092	8.42357	C3L-01632-A
AMDAVCAKV	3.64211	3.36419	C3L-01632-A
AMDLIISTL	5.90846	5.82741	C3L-01632-A
AMDPIAELL	5.42999	5.41157	C3L-01632-A
AMDPVSVSY	4.98306	5.00779	C3L-01632-A
AMDSNLDNL	4.07554	3.92784	C3L-01632-A
AMDSVLHTL	7.9899	7.9868	C3L-01632-A
AMDTDGLLY	2.27151	2.27151	C3L-01632-A
AMDTSTVGV	6.03417	5.9976	C3L-01632-A
AMDVYKNLY	8.01452	7.94258	C3L-01632-A
AMETGVRIY	5.31578	5.29583	C3L-01632-A
AMFENFVSV	5.29583	5.23428	C3L-01632-A
AMFLNLVYK	6.03417	5.96007	C3L-01632-A
AMGDVVIFK	5.6023	5.61845	C3L-01632-A
AMIARELLY	6.13866	5.98519	C3L-01632-A
AMIDGQSAF	5.16999	5.07955	C3L-01632-A
AMIDTGKAF	6.24651	6.41316	C3L-01632-A
AMIELVERL	6.00989	6.00989	C3L-01632-A
AMIEVNINK	5.6813	5.6023	C3L-01632-A
AMIKGLQVL	6.67492	6.58737	C3L-01632-A
AMKEEVQRL	6.6979	6.64369	C3L-01632-A
AMKSKLPVL	4.29238	4.12159	C3L-01632-A
AMLAVLHTV	4.58314	4.58314	C3L-01632-A
AMMAKAEYL	5.72671	5.78511	C3L-01632-A
AMMHGGTGF	7.05907	7.02313	C3L-01632-A
AMMYHTITL	5.37402	5.29583	C3L-01632-A
AMNPTNTVF	9.66543	9.57729	C3L-01632-A
AMNTALLQW	5.6023	5.55273	C3L-01632-A
AMPDSPAEV	1.06612	1.06612	C3L-01632-A
AMPGRFQEL	1.67247	1.67247	C3L-01632-A
AMPQTLHRV	4.20951	4.20951	C3L-01632-A
AMQKIYQTF	5.19174	5.16999	C3L-01632-A
AMRLGAEVY	4.54985	4.54985	C3L-01632-A
AMRPGLEGY	4.93228	4.95789	C3L-01632-A
AMSSKFFLV	3.64211	3.64211	C3L-01632-A
AMTDIITLF	4.87965	4.82502	C3L-01632-A
AMTYVQSHF	5.7562	5.77073	C3L-01632-A
AMYPGTFYF	4.9062	4.93228	C3L-01632-A
AMYPIRSAY	3.36419	3.28546	C3L-01632-A
AMYTYFQAK	5.72671	5.6966	C3L-01632-A
ANDGSFLEL	6.90958	6.86966	C3L-01632-A
ANFSHATSF	4.61569	4.48085	C3L-01632-A
ANGIKVLLI	5.37402	5.46614	C3L-01632-A
ANHYITPMM	6.39453	6.30755	C3L-01632-A
ANKVNWQSY	5.05602	4.87965	C3L-01632-A
ANQNRAPVL	3.64211	3.64211	C3L-01632-A
ANSGAIVKL	7.12273	7.01094	C3L-01632-A
ANTDVFLSK	4.61569	4.54985	C3L-01632-A
ANVVRNISY	7.89365	7.82224	C3L-01632-A
APAAAVPTL	5.44818	5.48388	C3L-01632-A
APAAGWQSL	5.41157	5.31578	C3L-01632-A
APAAHFQGF	5.48388	5.39292	C3L-01632-A
APAALYQTI	9.40876	9.35194	C3L-01632-A
APAAPALYV	4.61569	4.51576	C3L-01632-A
APAAPLQAI	3.76327	3.64211	C3L-01632-A
APADGFSDL	6.09315	6.09315	C3L-01632-A
APAEFRAQL	5.61845	5.51872	C3L-01632-A
APAELKSPF	4.93228	4.9062	C3L-01632-A
APAEPGWKA	3.50983	3.36419	C3L-01632-A
APAERQIDL	5.96007	6.03417	C3L-01632-A
APAEVWKGI	5.12548	5.05602	C3L-01632-A
APAGKSLCF	1.90091	1.90091	C3L-01632-A
APAGSLPKI	3.70396	3.70396	C3L-01632-A
APAGVLPEL	3.76327	3.64211	C3L-01632-A
APAIGFPQA	5.74153	5.6023	C3L-01632-A
APAIHQIVL	4.02797	4.02797	C3L-01632-A
APAKIITAV	3.1138	3.20218	C3L-01632-A
APALKKAEI	6.43156	6.36611	C3L-01632-A
APALLGLAL	0.629379	0.629379	C3L-01632-A
APALLLIPA	1.06612	1.06612	C3L-01632-A
APALPGPAL	6.05806	5.98519	C3L-01632-A
APALPPPAF	6.20433	6.10466	C3L-01632-A
APALRPLVI	3.20218	3.36419	C3L-01632-A
APALSGANL	4.76825	4.85259	C3L-01632-A
APALVRLSL	3.01965	3.1138	C3L-01632-A
APANLYVRV	5.93449	5.93449	C3L-01632-A
APAPAAHVA	0.629379	0.629379	C3L-01632-A
APAPAPVAA	1.40092	1.40092	C3L-01632-A
APAPASISL	3.70396	3.57749	C3L-01632-A
APAPESITL	4.95789	4.9062	C3L-01632-A
APAPEVCAA	1.90091	1.90091	C3L-01632-A
APAPIHNQF	7.52522	7.49054	C3L-01632-A
APAPKAYVL	2.56611	2.56611	C3L-01632-A
APAPPASQY	3.28546	3.28546	C3L-01632-A
APAPPKAEA	11.0245	10.9724	C3L-01632-A
APAPPPEEV	4.02797	3.70396	C3L-01632-A
APAPPPVAV	4.20951	4.07554	C3L-01632-A
APAPPSSGL	4.95789	4.87965	C3L-01632-A
APAPPVYEA	3.43885	3.36419	C3L-01632-A
APAPQGVRL	2.56611	2.42632	C3L-01632-A
APAPRPSLL	5.61845	5.5014	C3L-01632-A
APAPSLFPA	3.76327	3.43885	C3L-01632-A
APAPSTVHF	5.81344	5.71173	C3L-01632-A
APAPTMTSL	5.53582	5.5014	C3L-01632-A
APAPVFFVT	2.27151	2.27151	C3L-01632-A
APAPVGPLV	5.53582	5.44818	C3L-01632-A
APAPVIISS	5.21317	5.21317	C3L-01632-A
APAPVQPPM	3.97877	3.87504	C3L-01632-A
APAPVSEAV	6.96115	6.91613	C3L-01632-A
APAPVVEAV	5.79935	5.71173	C3L-01632-A
APAQLPLVL	1.40092	1.40092	C3L-01632-A
APAQPQPQL	4.54985	4.44508	C3L-01632-A
APAQRAQSL	4.61569	4.44508	C3L-01632-A
APARAILSL	4.20951	4.12159	C3L-01632-A
APARASVIL	4.12159	4.02797	C3L-01632-A
APARGLLLF	4.67866	4.54985	C3L-01632-A
APARLFALL	8.14568	8.14568	C3L-01632-A
APARPYQGV	4.85259	4.76825	C3L-01632-A
APASFGKSF	3.01965	2.91892	C3L-01632-A
APASPFRQL	4.12159	4.07554	C3L-01632-A
APASPLRPL	2.42632	2.27151	C3L-01632-A
APASRLLAL	1.06612	1.06612	C3L-01632-A
APASVETPL	4.51576	4.54985	C3L-01632-A
APASVLRAV	5.72671	5.63442	C3L-01632-A
APASWWNHM	4.64752	4.44508	C3L-01632-A
APAVPALRL	3.36419	3.36419	C3L-01632-A
APAVPTVSL	4.9062	4.93228	C3L-01632-A
APAVSVLQL	6.38512	6.40387	C3L-01632-A
APAVVHIEL	5.33545	5.25509	C3L-01632-A
APAYLPRSL	4.16622	3.97877	C3L-01632-A
APCNNRLYI	4.739	4.64752	C3L-01632-A
APCTAIREV	6.29755	6.33713	C3L-01632-A
APDAKLITL	4.95789	4.82502	C3L-01632-A
APDCHGPVL	2.56611	2.42632	C3L-01632-A
APDEAAEAL	3.1138	3.20218	C3L-01632-A
APDEILVVA	4.79691	4.67866	C3L-01632-A
APDGEARLV	5.07955	4.98306	C3L-01632-A
APDKPGGIL	7.28835	7.26289	C3L-01632-A
APDKRIYQF	5.7562	5.7562	C3L-01632-A
APDKTSTVL	3.57749	3.43885	C3L-01632-A
APDLRSVGL	6.20433	6.22557	C3L-01632-A
APDPRLAAL	0.629379	0	C3L-01632-A
APDQPLKAL	1.06612	1.06612	C3L-01632-A
APDRGWMAL	4.70915	4.70915	C3L-01632-A
APDSALRQL	2.69354	2.81063	C3L-01632-A
APDVARALL	4.07554	4.02797	C3L-01632-A
APEEHPTLL	8.91534	8.86715	C3L-01632-A
APEELRTAL	4.12159	4.29238	C3L-01632-A
APEERPAAL	2.09808	1.90091	C3L-01632-A
APEFHSRYI	3.87504	3.82024	C3L-01632-A
APEFRRLGL	6.30755	6.25686	C3L-01632-A
APEFTPHSA	5.5014	5.35486	C3L-01632-A
APELAMGAL	6.34685	6.24651	C3L-01632-A
APELQGVEV	6.9356	6.80056	C3L-01632-A
APELQRHEL	2.42632	2.42632	C3L-01632-A
APENPGGVL	1.40092	1.67247	C3L-01632-A
APEPLLPAG	3.97877	3.92784	C3L-01632-A
APEPLRAEA	4.9062	4.95789	C3L-01632-A
APEPLTVTA	6.49417	6.42239	C3L-01632-A
APFDAMIMV	4.44508	4.44508	C3L-01632-A
APFEGHRKI	4.48085	4.44508	C3L-01632-A
APFEGLGKV	5.42999	5.37402	C3L-01632-A
APFEPLASG	7.3084	7.2422	C3L-01632-A
APFGKISDA	0.629379	0.629379	C3L-01632-A
APFHTAREM	7.33796	7.22648	C3L-01632-A
APFLRNVEL	5.39292	5.39292	C3L-01632-A
APFLSRTLL	6.88976	6.8561	C3L-01632-A
APFMANIPL	10.0149	9.922	C3L-01632-A
APFPAAHPA	3.70396	3.57749	C3L-01632-A
APFPHGDSA	3.20218	2.91892	C3L-01632-A
APFPKTQIA	5.05602	4.98306	C3L-01632-A
APFQGLLQA	2.42632	2.27151	C3L-01632-A
APFQGRVLI	6.05806	5.90846	C3L-01632-A
APFQSMQTV	7.08255	7.05314	C3L-01632-A
APFSKVLTF	6.47656	6.40387	C3L-01632-A
APFSWPAGA	5.16999	5.12548	C3L-01632-A
APFTAGLSL	5.7562	5.63442	C3L-01632-A
APFTAGTSL	6.75014	6.6979	C3L-01632-A
APFTEGGSL	7.13962	7.03521	C3L-01632-A
APFVVFIAA	5.03211	4.95789	C3L-01632-A
APGADLPSL	1.90091	1.67247	C3L-01632-A
APGASIRTL	4.02797	3.97877	C3L-01632-A
APGDFSLSV	6.16088	6.09315	C3L-01632-A
APGEFRAIM	6.79346	6.67492	C3L-01632-A
APGGFVHSA	1.06612	1.06612	C3L-01632-A
APGGKSIAL	4.07554	3.97877	C3L-01632-A
APGKGILAA	8.1678	8.00841	C3L-01632-A
APGKRAQLL	0.629379	0.629379	C3L-01632-A
APGKRILVL	3.64211	3.50983	C3L-01632-A
APGLAWGPL	4.20951	4.20951	C3L-01632-A
APGLIKTSF	4.98306	4.95789	C3L-01632-A
APGPINFTM	10.7977	10.7499	C3L-01632-A
APGPITMDL	8.28879	8.21636	C3L-01632-A
APGPRGSYL	5.00779	4.85259	C3L-01632-A
APGQPGTIL	2.56611	2.42632	C3L-01632-A
APGQPYLRA	2.81063	2.69354	C3L-01632-A
APGQRVGML	3.64211	3.43885	C3L-01632-A
APGQRVLVL	6.43156	6.41316	C3L-01632-A
[truncated: 783,398+ more rows]

## Sheet: 40k 9mers read type
Sample	Wildtype	Variant	Unmapped
C3L-01632-A	96.9297	2.43284	0.637437
C3L-01632-T	98.1747	1.41502	0.410297
C3L-02549-A	98.0402	1.26342	0.696405
C3L-02549-T	97.1451	1.96776	0.887172
C3N-00169-A	97.4875	1.82104	0.69147
C3N-00169-T	97.8295	1.55828	0.612176
C3N-00199-A	96.5043	1.61264	1.88304
C3N-00199-T	96.3871	1.49612	2.11677
C3N-00547-A	97.2482	1.90984	0.84198
C3N-00547-T	94.5467	1.71409	3.73924
C3N-00579-A	97.4306	1.86198	0.707441
C3N-00579-T	96.2668	2.34067	1.39249
C3N-01016-A	96.9294	2.08362	0.986944
C3N-01016-T	97.6988	1.79788	0.503291
C3N-01024-A	96.4369	2.23768	1.32542
C3N-01024-T	97.9908	1.59692	0.412315
C3N-01416-A	96.7356	2.0324	1.23196
C3N-01416-T	96.4646	2.76576	0.769597
C3N-02145-A	96.2242	2.05754	1.71827
C3N-02145-T	96.5687	1.71045	1.72085
