# Supplementary material for: PepQueryMHC: rapid and comprehensive tumor antigen prioritization from immunopeptidomics data
Source: Genome Biol. 2025 Dec 23;26:434. doi: 10.1186/s13059-025-03923-w (PMC12723928; doi:10.1186/s13059-025-03923-w)
Supplement: Supplementary file 5 — Additional file 5: Table S4. pMHCs of the top 50 genes with the highest median-centered coefficient of variation. [file 13059_2025_3923_MOESM5_ESM.xlsx]

## Sheet: Description
PepQueryMHC: Rapid and comprehensive tumor antigen prioritization from immunopeptidomics data Seunghyuk Choi {shchoi8@kookmin.ac.kr} and Bing Zhang {bing.zhang@bcm.edu} Lester and Sue Smith Breast Center, Baylor College of Medicine, Houston, TX 77030, USA
Sheet				Description
PepQueryMHC				Genomic information of cis-/trans-spliced peptides detected by PepQueryMHC
BamQuery				Genomic information of cis-/trans-spliced peptides detected by BamQuery
Top annotation				Best genomic information of cis-/trans-spliced peptides estimated by PepQueryMHC and BamQuery

## Sheet: PepQueryMHC
Sequence	Location	Strand	C1R-B5701	C1R	Annotation_count	Gene_id	Gene_name	Gene_strand	Gene_type	Class_code	Unique_class_code	Warning_tag
MSLPLIQKPW	chr20:49908519-49908548	-	45.9043	42.5041	1	ENSG00000158480.11	SPATA2	-	protein_coding	5`-UTR	5`-UTR	.
IAILTGVRW	chr17:60437865-60437891	+	0.367234	0	1	.	.	.	.	IGR	IGR	.
IAILTGVRW	chr16:89672087-89672113	+	3.30511	1.45313	1	ENSG00000275734.2	RP11-368I7.6	+	lncRNA	ncRNA	ncRNA	.
TSIKLLRLPW	chr9:133020780-133020809	+	1.1017	0	1	ENSG00000196205.8	EEF1A1P5	+	processed_pseudogene	ncRNA	ncRNA	.
IAILTGVRW	chr11:18122870-18122896	+	0.367234	0	1	ENSG00000179826.8	MRGPRX3	+	protein_coding	IR	IR	.
IAILTGVRW	chr10:100459896-100459922	-	2.93787	0	1	.	.	.	.	IGR	IGR	.
MTVWILRNF	chr6:13325160-13325174|chr6:13326787-13326798	-	64.6332	83.9184	1	ENSG00000145979.18	TBC1D7	-	protein_coding	OOF	OOF	.
MAFNSQTRTF	chr1:146052710-146052739	+	2.57064	3.63283	1	ENSG00000233396.8	LINC01719	+	lncRNA	ncRNA	ncRNA	.
LSLYSLWKM	chr5:31529082-31529105|chr5:31530798-31530800	-	157.543	135.141	1	ENSG00000113360.17	DROSHA	-	protein_coding	5`-UTR	5`-UTR	.
IAILTGVRW	chr9:19266139-19266165	+	0.734468	0	1	ENSG00000137145.21	DENND4C	+	protein_coding	IR	IR	.
MTVWILRNF	.	.	5.87575	9.08207	1	.	.	.	.	Unknown	Unknown	No_location_information
LTALSKLW	.	.	11.3843	16.711	1	.	.	.	.	Unknown	Unknown	No_location_information
LTTLVGTARLW	.	.	13.2204	9.08207	1	.	.	.	.	Unknown	Unknown	No_location_information
MAGFPKGFW	.	.	69.4073	39.2346	1	.	.	.	.	Unknown	Unknown	No_location_information
FTINDLRQDW	.	.	2.57064	1.45313	1	.	.	.	.	Unknown	Unknown	No_location_information
MTIQDQIFKF	.	.	13.2204	8.35551	1	.	.	.	.	Unknown	Unknown	No_location_information
IAVSFPPKITW	.	.	3.67234	3.63283	1	.	.	.	.	Unknown	Unknown	No_location_information
HARVIFLYF	.	.	1.46894	1.45313	1	.	.	.	.	Unknown	Unknown	No_location_information
MSLPLIQKPW	.	.	5.87575	10.8985	1	.	.	.	.	Unknown	Unknown	No_location_information
IAVPLQNKW	.	.	1.1017	2.54298	1	.	.	.	.	Unknown	Unknown	No_location_information
PTCPEIFRTW	.	.	2.2034	1.45313	1	.	.	.	.	Unknown	Unknown	No_location_information
TSLKLLRLPW	.	.	0.367234	0	1	.	.	.	.	Unknown	Unknown	No_location_information
TTLVGTARLW	.	.	15.4238	9.08207	1	.	.	.	.	Unknown	Unknown	No_location_information
MAFNSQTRTF	.	.	2.2034	0.363283	1	.	.	.	.	Unknown	Unknown	No_location_information
VCVSHTPLW	.	.	17.26	7.26566	1	.	.	.	.	Unknown	Unknown	No_location_information
IAILTGVRW	.	.	40.763	33.7853	1	.	.	.	.	Unknown	Unknown	No_location_information
VTNGCQTRTW	.	.	4.03958	7.99222	1	.	.	.	.	Unknown	Unknown	No_location_information
SLKLLRLPW	.	.	0.367234	0	1	.	.	.	.	Unknown	Unknown	No_location_information
VSFPPKITW	.	.	4.03958	3.63283	1	.	.	.	.	Unknown	Unknown	No_location_information
TSIKLLRLPW	.	.	809.751	557.276	1	.	.	.	.	Unknown	Unknown	No_location_information
LSWPHCNSW	.	.	58.023	56.6721	1	.	.	.	.	Unknown	Unknown	No_location_information
MSAVDSRKY	.	.	8.07915	4.72268	1	.	.	.	.	Unknown	Unknown	No_location_information
YLMKIMMRW	.	.	12.486	7.26566	1	.	.	.	.	Unknown	Unknown	No_location_information
SIKLLRLPW	.	.	839.13	574.35	1	.	.	.	.	Unknown	Unknown	No_location_information
LSLYSLWKM	.	.	15.4238	10.8985	1	.	.	.	.	Unknown	Unknown	No_location_information
LSWPHCNSW	chr6:31539164-31539190	-	708.395	636.108	2	ENSG00000254870.5|ENSG00000198563.14	ATP6V1G2-DDX39B|DDX39B	-|-	protein_coding|protein_coding	3`-UTR|OOF	3`-UTR|OOF	.
IAILTGVRW	chr2:194974037-194974063	+	1.46894	0	1	.	.	.	.	IGR	IGR	.
IAILTGVRW	chr9:17055822-17055848	+	1.1017	0.726566	1	ENSG00000237153.4	RP11-132E11.2	+	lncRNA	IR	IR	.
IAILTGVRW	chr12:4514198-4514224	-	0.367234	0	1	ENSG00000047621.12	C12orf4	-	protein_coding	IR	IR	.
IAILTGVRW	chr9:230584-230610	+	0.734468	0	1	ENSG00000107099.17	DOCK8	+	protein_coding	IR	IR	.
IAILTGVRW	chr6:67880237-67880263	-	1.46894	0	1	ENSG00000227706.4	RP11-301G19.1	-	lncRNA	IR	IR	.
IAILTGVRW	chr6:169510084-169510110	-	1.46894	0	2	ENSG00000285733.1|ENSG00000184465.16	RP1-137D17.4|WDR27	-|-	protein_coding|protein_coding	IR|IR	IR	.
TSIKLLRLPW	chr1:8870460-8870489	-	8297.66	7485.08	1	ENSG00000074800.16	ENO1	-	protein_coding	IF	IF	.
TSIKILRLPW	chr1:8870460-8870489	-	0	0.363283	1	ENSG00000074800.16	ENO1	-	protein_coding	IF	IF	.
TSLKLLRLPW	chr1:8870460-8870489	-	0	0.363283	1	ENSG00000074800.16	ENO1	-	protein_coding	IF	IF	.
IAILTGVRW	chr6:145827356-145827382	-	0.367234	0	1	ENSG00000235652.9	FBXO30-DT	+	lncRNA	asRNA	asRNA	.
IAILTGVRW	chr11:74829295-74829321	-	2.57064	0	1	ENSG00000166435.16	XRRA1	-	protein_coding	IR	IR	.
TTLVGTARLW	chr4:153555825-153555854	+	134.408	131.145	2	ENSG00000121210.16|ENSG00000121210.16	TMEM131L|TMEM131L	+|+	protein_coding|protein_coding	3`-UTR|OOF	3`-UTR|OOF	.
IAILTGVRW	chr9:99993958-99993984	-	0.367234	0	1	ENSG00000023318.8	ERP44	-	protein_coding	IR	IR	.
IAILTGVRW	chr5:77447216-77447242	-	1.1017	1.08985	1	ENSG00000164253.14	WDR41	-	protein_coding	IR	IR	.
MAFNSQTRTF	chr1:146376318-146376347	-	5.14128	8.71879	1	ENSG00000277406.2	SEC22B4P	-	transcribed_unprocessed_pseudogene	IR	IR	.
IAILTGVRW	chr9:4536496-4536522	-	0.734468	0	1	ENSG00000106688.12	SLC1A1	+	protein_coding	asRNA	asRNA	.
IAILTGVRW	chr20:5200086-5200112	+	1.1017	0	1	.	.	.	.	IGR	IGR	.
YLMKIMMRW	chr14:54865392-54865418	-	56.9213	94.4536	1	ENSG00000131979.20	GCH1	-	protein_coding	OOF	OOF	.
IAILTGVRW	chr5:108892349-108892375	+	0.734468	0	1	ENSG00000151422.13	FER	+	protein_coding	IR	IR	.
IAILTGVRW	chrX:88213209-88213235	-	0.367234	0	1	.	.	.	.	IGR	IGR	.
IAILTGVRW	chr9:92311653-92311679	-	1.46894	1.81641	1	ENSG00000198000.12	NOL8	-	protein_coding	IR	IR	.
IAILTGVRW	chr11:39047795-39047821	+	1.1017	0	1	ENSG00000285751.1	RP11-313M3.2	-	lncRNA	asRNA	asRNA	.
VSFPPKITW	chr1:203797351-203797377	+	21.6668	44.6838	2	ENSG00000257315.3|ENSG00000058673.17	ZBED6|ZC3H11A	+|+	protein_coding|protein_coding	5`-UTR|5`-UTR	5`-UTR	.
IAILTGVRW	chr11:43431456-43431482	+	0.734468	0.363283	1	ENSG00000052841.15	TTC17	+	protein_coding	IR	IR	.
IAILTGVRW	chr20:23307219-23307245	-	1.46894	0	1	.	.	.	.	IGR	IGR	.
MTIQDQIFKF	chr6:87564153-87564182	-	135.142	127.149	1	ENSG00000146282.18	RARS2	-	protein_coding	OOF	OOF	.
IAILTGVRW	chr10:85707416-85707442	-	0.734468	0	1	ENSG00000182771.19	GRID1	-	protein_coding	IR	IR	.
PTCPEIFRTW	chr8:11770238-11770267	+	17.6272	14.168	1	ENSG00000154328.16	NEIL2	+	protein_coding	5`-UTR	5`-UTR	.
IAILTGVRW	chr8:70684798-70684824	-	0.367234	0	2	ENSG00000285579.1|ENSG00000221947.8	RP11-326E22.2|XKR9	+|+	lncRNA|protein_coding	asRNA|asRNA	asRNA	.
IAILTGVRW	chr7:158604846-158604872	-	0.367234	0	1	.	.	.	.	IGR	IGR	.
IAILTGVRW	chr2:117828010-117828036	+	2.57064	2.90626	1	ENSG00000088205.13	DDX18	+	protein_coding	ncRNA	ncRNA	.
IAILTGVRW	chr16:89246013-89246039	+	3.30511	1.81641	1	.	.	.	.	IGR	IGR	.
IAILTGVRW	chr19:11936371-11936397	+	0.367234	1.45313	2	ENSG00000267179.1|ENSG00000196757.8	CTD-2006C1.13|ZNF700	+|+	protein_coding|protein_coding	IR|IR	IR	.
IAILTGVRW	chr14:67904433-67904459	+	0.367234	0	1	ENSG00000182185.18	RAD51B	+	protein_coding	IR	IR	.
MIMKALFSW	chr1:148522626-148522652	+	29.746	10.8985	1	ENSG00000274210.1	RNVU1-27	+	snRNA	ncRNA	ncRNA	.
HARVIFLYF	chr15:34136865-34136891	-	0.367234	0	1	.	.	.	.	IGR	IGR	.
IAILTGVRW	chr13:85697066-85697092	+	0.367234	0	1	ENSG00000285834.1	RP11-498F10.1	-	lncRNA	asRNA	asRNA	.
MSAVDSRKY	chr14:69767361-69767380|chr14:69768138-69768144	+	75.283	94.4536	1	ENSG00000100650.16	SRSF5	+	protein_coding	5`-UTR	5`-UTR	.
IAILTGVRW	chr10:35168283-35168309	+	1.83617	0	1	ENSG00000095794.19	CREM	+	protein_coding	IR	IR	.
IAILTGVRW	chr4:48638410-48638436	-	0.734468	0.726566	1	ENSG00000075539.15	FRYL	-	protein_coding	ncRNA	ncRNA	.
SIKLLRLPW	chr1:8870460-8870486	-	8616.05	7738.65	1	ENSG00000074800.16	ENO1	-	protein_coding	IF	IF	.
SIKILRLPW	chr1:8870460-8870486	-	0	0.363283	1	ENSG00000074800.16	ENO1	-	protein_coding	IF	IF	.
SLKLLRLPW	chr1:8870460-8870486	-	0	0.363283	1	ENSG00000074800.16	ENO1	-	protein_coding	IF	IF	.
TSIKLLRLPW	chr17:38850341-38850370	-	1.46894	0	1	ENSG00000125691.14	RPL23	-	protein_coding	OOF	OOF	.
LSLYSLWKM	chr5:31529082-31529108	-	0.367234	0	1	ENSG00000113360.17	DROSHA	-	protein_coding	IR	IR	.
IAILTGVRW	chr12:74996646-74996672	-	0.734468	0	1	.	.	.	.	IGR	IGR	.
IAILTGVRW	chr17:46921786-46921812	-	2.57064	0.726566	1	ENSG00000261886.1	GOSR2-DT	-	lncRNA	IR	IR	.
IAILTGVRW	chrY:57117914-57117940	+	0.367234	0.726566	1	ENSG00000124333.16_PAR_Y	VAMP7	+	protein_coding	IR	IR	.
IAILTGVRW	chr5:43667952-43667978	+	0.367234	0.363283	1	ENSG00000112992.18	NNT	+	protein_coding	IR	IR	.
IAILTGVRW	chr6:112633532-112633558	-	0.367234	0	1	.	.	.	.	IGR	IGR	.
IAILTGVRW	chr1:235786352-235786378	-	0.367234	0	1	ENSG00000143669.14	LYST	-	protein_coding	IR	IR	.
IAILTGVRW	chr3:187052981-187053007	+	1.1017	5.08596	1	ENSG00000073849.16	ST6GAL1	+	protein_coding	IR	IR	.
IAILTGVRW	chr2:213367472-213367498	+	0.367234	0	1	ENSG00000144451.19	SPAG16	+	protein_coding	IR	IR	.
TSIKLLRLPW	chr1:8868066-8868095	-	2.2034	0.363283	1	ENSG00000074800.16	ENO1	-	protein_coding	IR	IR	.
IAILTGVRW	chr15:56476502-56476528	+	0.367234	0	1	.	.	.	.	IGR	IGR	.
IAILTGVRW	chrX:119805786-119805812	-	1.83617	0.726566	1	ENSG00000286366.1	CTA-38K21.6	+	lncRNA	asRNA	asRNA	.
MAGFPKGFW	chr14:19066256-19066282	+	55.0851	53.0393	1	ENSG00000225210.10	DUXAP9	+	transcribed_processed_pseudogene	ncRNA	ncRNA	.
IAILTGVRW	chr4:166533-166559	+	0.367234	0.363283	1	ENSG00000250312.8	ZNF718	+	protein_coding	IR	IR	.
IAILTGVRW	chr5:70080552-70080578	+	0.734468	0	1	.	.	.	.	IGR	IGR	.
IAILTGVRW	chr8:135848019-135848045	+	0.734468	0	1	.	.	.	.	IGR	IGR	.
IAILTGVRW	chr4:99066073-99066099	+	3.30511	11.6251	1	.	.	.	.	IGR	IGR	.
IAILTGVRW	chr15:32202518-32202544	-	146.894	241.946	1	.	.	.	.	IGR	IGR	.
IAILTGVRW	chr9:86162403-86162429	-	0.367234	0	1	.	.	.	.	IGR	IGR	.
IAILTGVRW	chr2:178525551-178525577	+	0.367234	0	1	ENSG00000237298.10	TTN-AS1	+	lncRNA	IR	IR	.
IAILTGVRW	chr15:30341877-30341903	+	1.46894	0	1	.	.	.	.	IGR	IGR	.
IAILTGVRW	chr19:11938909-11938935	+	0.734468	0	2	ENSG00000267179.1|ENSG00000196757.8	CTD-2006C1.13|ZNF700	+|+	protein_coding|protein_coding	IR|IR	IR	.
IAILTGVRW	chr18:50150136-50150162	-	0.367234	0	1	ENSG00000167306.20	MYO5B	-	protein_coding	IR	IR	.
IAILTGVRW	chr1:105018781-105018807	+	0.367234	0	1	ENSG00000285981.1	RP11-333H8.1	-	lncRNA	asRNA	asRNA	.
LTTLVGTARLW	chr4:153555822-153555854	+	132.939	130.782	2	ENSG00000121210.16|ENSG00000121210.16	TMEM131L|TMEM131L	+|+	protein_coding|protein_coding	3`-UTR|OOF	3`-UTR|OOF	.
IAILTGVRW	chr2:169971008-169971034	+	0.367234	0	1	ENSG00000144357.18	UBR3	+	protein_coding	IR	IR	.
SIKLLRLPW	chr1:8868066-8868092	-	2.2034	0.726566	1	ENSG00000074800.16	ENO1	-	protein_coding	IR	IR	.
SIKLLRLPW	chr9:133020783-133020809	+	1.1017	0	1	ENSG00000196205.8	EEF1A1P5	+	processed_pseudogene	ncRNA	ncRNA	.
TSIKLLRLPW	chr1:6224065-6224094	-	0.367234	0	1	ENSG00000116237.16	ICMT	-	protein_coding	3`-UTR	3`-UTR	.
MAFNSQTRTF	chr1:143730045-143730074	+	0.367234	3.63283	1	.	.	.	.	IGR	IGR	.
IAILTGVRW	chr12:92794183-92794209	-	0.734468	0	1	ENSG00000102189.17	EEA1	-	protein_coding	IR	IR	.
LTALSKLW	chr15:30365987-30365993|chr15:30372842-30372858	+	38.5596	62.8479	1	ENSG00000166664.14	CHRFAM7A	-	protein_coding	asRNA	asRNA	.
IAILTGVRW	chr10:14865005-14865031	+	0.367234	2.54298	1	ENSG00000187522.16	HSPA14	+	protein_coding	IR	IR	.
MAGFPKGFW	chr22:15788840-15788866	+	354.748	372.365	1	ENSG00000206195.11	DUXAP8	+	lncRNA	ncRNA	ncRNA	.
IAILTGVRW	chr1:181186704-181186730	+	1.1017	0	1	.	.	.	.	IGR	IGR	.
IAILTGVRW	chr12:1255931-1255957	+	0.367234	0	1	ENSG00000082805.20	ERC1	+	protein_coding	IR	IR	.
IAVSFPPKITW	chr1:203797345-203797377	+	19.4634	44.3205	2	ENSG00000257315.3|ENSG00000058673.17	ZBED6|ZC3H11A	+|+	protein_coding|protein_coding	5`-UTR|5`-UTR	5`-UTR	.
VCVSHTPLW	chr11:840237-840263	-	157.911	106.442	1	ENSG00000177700.6	POLR2L	-	protein_coding	3`-UTR	3`-UTR	.
IAILTGVRW	chr1:120323702-120323728	-	0.367234	0	1	ENSG00000223804.5	CH17-472G23.2	-	transcribed_unprocessed_pseudogene	IR	IR	.
IAILTGVRW	chr3:158422759-158422785	+	0.367234	0	1	ENSG00000174891.14	RSRC1	+	protein_coding	IR	IR	.
HARVIFLYF	chr7:100082423-100082449	-	20.9323	6.53909	1	ENSG00000166526.18	ZNF3	-	protein_coding	IGR	IGR	.
IAILTGVRW	chr13:21174042-21174068	-	3.67234	2.54298	1	ENSG00000165480.16	SKA3	-	protein_coding	IR	IR	.
IAVPLQNKW	chrX:152793538-152793564	+	13.5877	10.5352	1	.	.	.	.	IGR	IGR	.
IAILTGVRW	chr4:88683006-88683032	+	1.1017	0	2	ENSG00000138641.18|ENSG00000287542.1	HERC3|RP11-2I7.1	+|+	protein_coding|protein_coding	IR|IR	IR	.
IAILTGVRW	chr9:10951947-10951973	-	0.367234	0	1	.	.	.	.	IGR	IGR	.
IAILTGVRW	chr4:75520012-75520038	+	0.367234	0	1	ENSG00000174796.12	THAP6	+	protein_coding	IR	IR	.
VCVSHTPLW	chr11:840237-840265	-	0.367234	0	1	ENSG00000177700.6	POLR2L	-	protein_coding	3`-UTR	3`-UTR	.
IAILTGVRW	chr9:134866943-134866969	-	0.734468	0	1	.	.	.	.	IGR	IGR	.
IAILTGVRW	chr10:38373337-38373363	+	1.1017	1.45313	1	ENSG00000099251.14	HSD17B7P2	+	transcribed_unprocessed_pseudogene	IR	IR	.
IAILTGVRW	chr15:43177304-43177330	-	0.367234	0	1	ENSG00000285080.1	RP11-473C18.6	-	lncRNA	IR	IR	.
MAGFPKGFW	chr2:131686350-131686376	+	0.734468	0	1	ENSG00000287151.1	C2orf27A	+	lncRNA	ncRNA	ncRNA	.
IAILTGVRW	chr7:77085196-77085222	+	0.367234	0	1	ENSG00000259628.1	RP11-467H10.2	+	lncRNA	IR	IR	.
IAILTGVRW	chr3:179579071-179579097	+	0.367234	0	1	ENSG00000136518.17	ACTL6A	+	protein_coding	IR	IR	.
IAILTGVRW	chr3:11595289-11595315	-	0.734468	0	1	ENSG00000144560.15	VGLL4	-	protein_coding	IR	IR	.
LSWPHCNSW	chr17:41974129-41974155	+	2.2034	0	1	ENSG00000173786.17	CNP	+	protein_coding	3`-UTR	3`-UTR	.
IAILTGVRW	chr2:1485589-1485615	+	1.1017	0	1	ENSG00000115705.22	TPO	+	protein_coding	IR	IR	.
IAILTGVRW	chr8:70646178-70646204	+	0.367234	0	1	ENSG00000246366.6	LACTB2-AS1	+	lncRNA	ncRNA	ncRNA	.
IAILTGVRW	chr4:112580731-112580757	-	1.1017	0	1	ENSG00000138658.16	ZGRF1	-	protein_coding	IR	IR	.
MAGFPKGFW	chr14:19333767-19333793	-	207.855	132.962	1	ENSG00000244306.11	DUXAP10	-	transcribed_processed_pseudogene	ncRNA	ncRNA	.
IAILTGVRW	chr1:145650669-145650695	+	2.93787	0	1	ENSG00000117262.19	GPR89A	+	protein_coding	IR	IR	.
IAILTGVRW	chr15:61912984-61913010	-	1.46894	0	1	ENSG00000129003.19	VPS13C	-	protein_coding	IR	IR	.
IAILTGVRW	chr14:96883200-96883226	+	0.734468	0	1	ENSG00000100749.9	VRK1	+	protein_coding	3`-UTR	3`-UTR	.
IAILTGVRW	chr9:86270396-86270422	-	0.367234	0	1	ENSG00000135070.15	ISCA1	-	protein_coding	IR	IR	.
IAILTGVRW	chr5:66058218-66058244	+	0.734468	1.08985	1	ENSG00000112851.15	ERBIN	+	protein_coding	IR	IR	.
IAILTGVRW	chr2:196866938-196866964	-	1.1017	0	1	ENSG00000197121.15	PGAP1	-	protein_coding	IR	IR	.
SIKLLRLPW	chr1:6224065-6224091	-	0.367234	0	1	ENSG00000116237.16	ICMT	-	protein_coding	3`-UTR	3`-UTR	.
ITALSKIW	chr2:64522438-64522461	-	0.734468	2.54298	1	ENSG00000260101.1	RP11-568N6.1	-	lncRNA	ncRNA	ncRNA	.
IAILTGVRW	chr9:114041014-114041040	+	0.734468	0	1	ENSG00000157657.14	ZNF618	+	protein_coding	IR	IR	.
IAILTGVRW	chr8:101431171-101431197	-	0.367234	0	1	ENSG00000254084.1	KB-1930G5.4	-	lncRNA	IR	IR	.
IAILTGVRW	chr11:58497171-58497197	-	2.2034	1.08985	1	.	.	.	.	IGR	IGR	.
IAILTGVRW	chr3:88118838-88118864	-	0.367234	0.726566	1	ENSG00000163320.12	CGGBP1	-	protein_coding	IR	IR	.
TSIKLLRLPW	chr1:8871840-8871869	-	0.367234	0	1	ENSG00000074800.16	ENO1	-	protein_coding	ncRNA	ncRNA	.
LTALSKLW	chr15:32157895-32157911|chr15:32164760-32164766	-	77.1192	132.235	1	ENSG00000175344.19	CHRNA7	+	protein_coding	asRNA	asRNA	.
IAILTGVRW	chr15:30328244-30328270	+	10.2826	28.3361	1	.	.	.	.	IGR	IGR	.
IAILTGVRW	chr9:99697141-99697167	-	0.734468	0	2	ENSG00000237461.2|ENSG00000255145.3	RP11-554F20.1|STX17-AS1	-|-	lncRNA|lncRNA	IR|IR	IR	.
IAILTGVRW	chr4:184759637-184759663	-	1.46894	0	1	ENSG00000151726.15	ACSL1	-	protein_coding	IR	IR	.
HARVIFLYF	chr4:23514299-23514325	+	0.367234	0.363283	1	.	.	.	.	IGR	IGR	.
IAILTGVRW	chr7:796970-796996	+	1.83617	0	1	.	.	.	.	IGR	IGR	.
IAILTGVRW	chrX:51313818-51313844	-	0.367234	0	1	ENSG00000229151.2	RP11-348F1.3	-	lncRNA	IR	IR	.
IAILTGVRW	chr12:78511877-78511903	-	0.367234	0	1	ENSG00000257165.5	RP11-171L9.1	-	lncRNA	IR	IR	.
IAILTGVRW	chr15:44857754-44857780	-	1.1017	0	1	ENSG00000259479.6	SORD2P	-	transcribed_unprocessed_pseudogene	IR	IR	.
IAILTGVRW	chr17:82955451-82955477	-	2.2034	3.99611	1	ENSG00000175711.8	B3GNTL1	-	protein_coding	IR	IR	.
IAILTGVRW	chr9:22015778-22015804	+	0.734468	0.363283	2	ENSG00000240498.9|ENSG00000264545.2	CDKN2B-AS1|RP11-145E5.5	+|+	lncRNA|protein_coding	IR|IR	IR	.
FTINDLRQDW	chr2:177212110-177212139	-	5.50851	4.3594	1	ENSG00000229337.2	AC079305.8	-	lncRNA	ncRNA	ncRNA	.
IAILTGVRW	chr2:168870660-168870686	-	1.1017	0.726566	1	ENSG00000152253.9	SPC25	-	protein_coding	IR	IR	.
IAILTGVRW	chr6:116686236-116686262	+	0.367234	0	1	ENSG00000196911.11	KPNA5	+	protein_coding	IR	IR	.
IAILTGVRW	chr9:21022671-21022697	-	0.367234	0	1	ENSG00000188921.14	HACD4	-	protein_coding	IR	IR	.
SIKLLRLPW	chr1:8871840-8871866	-	0.367234	0	1	ENSG00000074800.16	ENO1	-	protein_coding	ncRNA	ncRNA	.
VTNGCQTRTW	chr10:102421869-102421898	+	70.8762	106.805	1	ENSG00000107872.14	FBXL15	+	protein_coding	OOF	OOF	.
IAILTGVRW	chr3:75868059-75868085	-	0.734468	0	1	.	.	.	.	IGR	IGR	.
IAILTGVRW	chr4:129032786-129032812	-	0.734468	0	1	ENSG00000151466.12	SCLT1	-	protein_coding	IR	IR	.
IAILTGVRW	chr16:3386244-3386270	-	0.367234	1.45313	1	ENSG00000140987.20	ZSCAN32	-	protein_coding	IR	IR	.
IAILTGVRW	chr3:75679469-75679495	+	7.34468	0	1	ENSG00000242516.2	LINC00960	+	lncRNA	ncRNA	ncRNA	.
LYDMALVRF	chrX:65532627-65532630|chrX:65533610-65533632	-	0.367234	0	1	ENSG00000001497.18	LAS1L	-	protein_coding	IF	IF	.
IAILTGVRW	chr2:60929124-60929150	-	0.367234	0.363283	2	ENSG00000162924.15|ENSG00000267520.2	REL|RP11-373L24.1	+|+	protein_coding|lncRNA	asRNA|asRNA	asRNA	.
IAILTGVRW	chr8:100200630-100200656	+	0.734468	0.363283	1	ENSG00000104450.13	SPAG1	+	protein_coding	IR	IR	.
IAILTGVRW	chr10:63789474-63789500	-	0.367234	0	1	ENSG00000228566.2	RP11-170M17.1	+	lncRNA	asRNA	asRNA	.
IAILTGVRW	chr7:139795198-139795224	+	0.367234	0	1	ENSG00000059377.18	TBXAS1	+	protein_coding	IR	IR	.
IAILTGVRW	chr3:58276299-58276325	+	0.734468	1.08985	1	ENSG00000163686.15	ABHD6	+	protein_coding	IR	IR	.
IAILTGVRW	chr7:23620265-23620291	+	0.367234	0.726566	2	ENSG00000227436.1|ENSG00000169193.12	FCF1P1|CCDC126	+|+	processed_pseudogene|protein_coding	IR|IR	IR	.
IAILTGVRW	chr16:47678453-47678479	+	0.367234	0	1	ENSG00000102893.16	PHKB	+	protein_coding	IR	IR	.
IAILTGVRW	chr2:230289151-230289177	+	1.46894	4.3594	1	ENSG00000079263.19	SP140	+	protein_coding	IR	IR	.
IAILTGVRW	chr20:54934269-54934295	-	0.734468	0	1	.	.	.	.	IGR	IGR	.
IAILTGVRW	chr7:132904544-132904570	-	0.734468	0	1	ENSG00000106554.13	CHCHD3	-	protein_coding	IR	IR	.
IAILTGVRW	chr1:165778721-165778747	+	0.367234	0	1	ENSG00000143183.18	TMCO1	-	protein_coding	asRNA	asRNA	.
SIKLLRLPW	chr9:100303706-100303732	-	0.734468	0	1	ENSG00000136891.14	TEX10	-	protein_coding	OOF	OOF	.
IAILTGVRW	chr13:77009558-77009584	-	0.734468	0	1	ENSG00000005812.11	FBXL3	-	protein_coding	IR	IR	.
IAILTGVRW	chr11:66092205-66092231	+	0.367234	0	1	ENSG00000175115.13	PACS1	+	protein_coding	IR	IR	.
IAILTGVRW	chr20:48977660-48977686	+	0.734468	0	1	ENSG00000124198.10	ARFGEF2	+	protein_coding	IR	IR	.
IAILTGVRW	chr11:90187125-90187151	-	0.734468	0	1	ENSG00000077616.11	NAALAD2	+	protein_coding	asRNA	asRNA	.
IAILTGVRW	chr11:5677407-5677433	-	0.734468	0	1	ENSG00000132256.20	TRIM5	-	protein_coding	IR	IR	.
IAILTGVRW	chr6:5267886-5267912	+	0.734468	0.726566	1	ENSG00000145982.13	FARS2	+	protein_coding	IR	IR	.
IAILTGVRW	chr12:107706081-107706107	+	0.367234	0.363283	1	ENSG00000136045.12	PWP1	+	protein_coding	IR	IR	.
MAFNSQTRTF	chr1:144552396-144552425	+	0.367234	1.08985	1	.	.	.	.	IGR	IGR	.
IAILTGVRW	chr4:160582683-160582709	-	1.1017	0	1	ENSG00000249425.1	LINC02477	+	lncRNA	asRNA	asRNA	.
YLMKIMMRW	chr14:54865392-54865420	-	1.46894	0	1	ENSG00000131979.20	GCH1	-	protein_coding	OOF	OOF	.
IAILTGVRW	chr1:89521867-89521893	-	0.734468	1.08985	1	ENSG00000286548.1	RP4-644F6.4	-	lncRNA	IR	IR	.
IAILTGVRW	chr3:132595748-132595774	-	1.1017	2.1797	2	ENSG00000274810.4|ENSG00000240303.8	NPHP3-ACAD11|ACAD11	-|-	protein_coding|protein_coding	IR|IR	IR	.
IAILTGVRW	chr11:58541493-58541519	-	0.367234	3.63283	1	ENSG00000110031.13	LPXN	-	protein_coding	IR	IR	.
IAILTGVRW	chr1:151255929-151255955	+	1.83617	1.45313	1	ENSG00000159352.16	PSMD4	+	protein_coding	IR	IR	.
IAILTGVRW	chr5:81282087-81282113	-	0.367234	0	1	ENSG00000247572.8	CKMT2-AS1	-	lncRNA	IR	IR	.
TSIKLLRLPW	chr1:236483367-236483396	+	0.734468	0.726566	1	ENSG00000186197.15	EDARADD	+	protein_coding	3`-UTR	3`-UTR	.
IAILTGVRW	chr4:28021153-28021179	-	0.367234	0	1	.	.	.	.	IGR	IGR	.
IAILTGVRW	chr10:45671133-45671159	-	0.367234	0.363283	1	ENSG00000172671.20	ZFAND4	-	protein_coding	IR	IR	.
TSIKLLRLPW	chr9:100303706-100303735	-	0.734468	0	1	ENSG00000136891.14	TEX10	-	protein_coding	OOF	OOF	.
IAILTGVRW	chr4:39296936-39296962	+	0.367234	0	1	ENSG00000035928.16	RFC1	-	protein_coding	asRNA	asRNA	.
IAILTGVRW	chr9:37765770-37765796	+	0.367234	6.90238	1	ENSG00000165275.10	TRMT10B	+	protein_coding	IR	IR	.
SIKLLRLPW	chr17:38850341-38850367	-	1.46894	0	1	ENSG00000125691.14	RPL23	-	protein_coding	OOF	OOF	.
HARVIFLYF	chr16:89979440-89979466	+	0.367234	1.45313	1	ENSG00000223959.8	AFG3L1P	+	transcribed_unitary_pseudogene	ncRNA	ncRNA	.
IAILTGVRW	chr8:98221745-98221771	-	0.734468	0.363283	1	ENSG00000104361.10	NIPAL2	-	protein_coding	IR	IR	.
IAILTGVRW	chr1:222355201-222355227	-	0.367234	0	1	ENSG00000236230.2	RP11-400N13.1	-	lncRNA	IR	IR	.
IAILTGVRW	chr5:103205517-103205543	+	0.367234	4.72268	1	ENSG00000145725.20	PPIP5K2	+	protein_coding	3`-UTR	3`-UTR	.
IAILTGVRW	chr2:95098143-95098169	-	0.734468	3.63283	1	ENSG00000144029.12	MRPS5	-	protein_coding	IR	IR	.
IAILTGVRW	chr15:20384008-20384034	-	0.367234	0	1	ENSG00000180229.12	HERC2P3	-	transcribed_unprocessed_pseudogene	IR	IR	.
SIKLLRLPW	chr1:236483370-236483396	+	0.734468	1.08985	1	ENSG00000186197.15	EDARADD	+	protein_coding	3`-UTR	3`-UTR	.
IALLTGVRW	chr4:2003181-2003207	-	2.57064	0	1	ENSG00000185049.16	NELFA	-	protein_coding	IR	IR	.
IAILTGVRW	chr4:47846364-47846390	-	3.67234	1.45313	1	ENSG00000282917.2	RP11-121C2.3	+	lncRNA	asRNA	asRNA	.
IAILTGVRW	chr11:94233206-94233232	+	0.367234	0	1	ENSG00000250519.7	RP11-680H20.2	+	lncRNA	IR	IR	.
IAILTGVRW	chr3:119563862-119563888	+	0.734468	0	1	.	.	.	.	IGR	IGR	.
IAILTGVRW	chr15:20375858-20375884	-	4.40681	5.08596	1	.	.	.	.	IGR	IGR	.
IAILTGVRW	chrX:7966781-7966807	+	0.734468	0.726566	1	ENSG00000285679.2	RP11-692P14.1	+	lncRNA	IR	IR	.
IAILTGVRW	chr12:13077952-13077978	+	0.367234	0	1	ENSG00000084444.14	FAM234B	+	protein_coding	IR	IR	.
IAILTGVRW	chr8:89906954-89906980	+	0	0.363283	1	ENSG00000164823.11	OSGIN2	+	protein_coding	IR	IR	.
IAILTGVRW	chr6:2350855-2350881	+	0	0.363283	1	ENSG00000250903.9	GMDS-DT	+	lncRNA	IR	IR	.
IAILTGVRW	chr16:47102745-47102771	-	0	0.363283	1	ENSG00000171208.10	NETO2	-	protein_coding	IR	IR	.
IAILTGVRW	chr9:41022923-41022949	+	0	0.363283	1	ENSG00000276291.5	FRG1HP	+	transcribed_unprocessed_pseudogene	IR	IR	.
IAILTGVRW	chr21:7959553-7959579	+	0	0.363283	1	.	.	.	.	IGR	IGR	.
IAILTGVRW	chr2:242141316-242141342	+	0	1.08985	1	ENSG00000220804.9	LINC01881	+	transcribed_unprocessed_pseudogene	IR	IR	.
IAILTGVRW	chr4:112193030-112193056	+	0	0.363283	1	ENSG00000174749.6	FAM241A	+	protein_coding	3`-UTR	3`-UTR	.
IAILTGVRW	chr2:135442499-135442525	-	0	1.08985	1	ENSG00000121988.18	ZRANB3	-	protein_coding	IR	IR	.
IAILTGVRW	chr4:105323788-105323814	-	0	0.363283	1	.	.	.	.	IGR	IGR	.
IAILTGVRW	chr7:39982699-39982725	+	0	0.726566	1	ENSG00000065883.16	CDK13	+	protein_coding	IR	IR	.
IAILTGVRW	chr6:69485644-69485670	-	0	0.726566	1	.	.	.	.	IGR	IGR	.
IAILTGVRW	chr1:162807657-162807683	+	0	0.363283	1	ENSG00000132196.16	HSD17B7	+	protein_coding	IR	IR	.
IAILTGVRW	chr1:51390768-51390794	-	0	0.363283	1	ENSG00000085832.17	EPS15	-	protein_coding	IR	IR	.
IAILTGVRW	chr9:63353071-63353097	-	0	0.363283	1	ENSG00000237238.3	BMS1P10	-	transcribed_unprocessed_pseudogene	IR	IR	.
IAILTGVRW	chr14:20285484-20285510	-	0	0.363283	1	ENSG00000136319.12	TTC5	-	protein_coding	IR	IR	.
IAILTGVRW	chr1:70419507-70419533	+	0	0.363283	1	ENSG00000116761.12	CTH	+	protein_coding	IR	IR	.
IAILTGVRW	chr9:63107342-63107368	+	0	0.726566	1	.	.	.	.	IGR	IGR	.
IAILTGVRW	chr9:21063329-21063355	-	0	1.08985	1	.	.	.	.	IGR	IGR	.
IAILTGVRW	chr11:28217245-28217271	+	0	1.08985	1	ENSG00000169519.21	METTL15	+	protein_coding	IR	IR	.
IAILTGVRW	chr2:200334186-200334212	+	0	0.363283	1	ENSG00000196141.14	SPATS2L	+	protein_coding	IR	IR	.
IAILTGVRW	chr7:97123679-97123705	+	0	0.363283	1	ENSG00000196636.8	SDHAF3	+	protein_coding	IR	IR	.
IAILTGVRW	chrX:120521414-120521440	-	0	0.726566	1	ENSG00000158290.19	CUL4B	-	protein_coding	3`-UTR	3`-UTR	.
IAILTGVRW	chr10:22358268-22358294	+	0	0.363283	1	ENSG00000077327.16	SPAG6	+	protein_coding	IR	IR	.
IAILTGVRW	chr15:45054328-45054354	+	0	1.81641	1	ENSG00000140263.15	SORD	+	protein_coding	IR	IR	.
IAILTGVRW	chr3:96979734-96979760	+	0	0.363283	1	ENSG00000080224.17	EPHA6	+	protein_coding	IR	IR	.
IAILTGVRW	chr17:51626331-51626357	-	0	0.726566	1	.	.	.	.	IGR	IGR	.
IAILTGVRW	chr8:90024401-90024427	+	0	1.45313	1	ENSG00000104325.7	DECR1	+	protein_coding	IR	IR	.
IAILTGVRW	chr15:56375198-56375224	+	0	0.726566	1	ENSG00000151575.14	TEX9	+	protein_coding	IR	IR	.
IAILTGVRW	chr1:46881517-46881543	-	0	0.363283	1	ENSG00000154198.14	CYP4Z2P	-	transcribed_unprocessed_pseudogene	IR	IR	.
IAILTGVRW	chr20:12192007-12192033	+	0	1.08985	1	.	.	.	.	IGR	IGR	.
IAILTGVRW	chr3:154268021-154268047	-	0	0.726566	1	.	.	.	.	IGR	IGR	.
IAILTGVRW	chr2:206905180-206905206	+	0	0.363283	1	ENSG00000229321.2	AC008269.2	+	lncRNA	IR	IR	.
IALLTGVRW	chr22:25572535-25572561	+	0	0.363283	1	ENSG00000100077.15	GRK3	+	protein_coding	IR	IR	.
IAILTGVRW	chr7:99654766-99654792	+	0	0.363283	1	ENSG00000106258.15	CYP3A5	-	protein_coding	asRNA	asRNA	.
IAILTGVRW	chrX:109649980-109650006	-	0	0.363283	1	ENSG00000068366.21	ACSL4	-	protein_coding	IR	IR	.
IAILTGVRW	chr5:68065142-68065168	-	0	0.363283	1	.	.	.	.	IGR	IGR	.
IAILTGVRW	chr10:99015121-99015147	-	0	0.363283	1	ENSG00000172987.13	HPSE2	-	protein_coding	IR	IR	.
IAILTGVRW	chr13:42163545-42163571	+	0	0.726566	1	ENSG00000102780.17	DGKH	+	protein_coding	IR	IR	.
IAILTGVRW	chr6:74338428-74338454	+	0	0.726566	1	ENSG00000223786.1	RP11-554D15.1	+	lncRNA	IR	IR	.
IAILTGVRW	chr15:56904972-56904998	-	0	0.363283	2	ENSG00000285331.2|ENSG00000285253.1	RP11-323F24.5|RP11-566D24.2	-|-	lncRNA|protein_coding	IR|IR	IR	.
IAILTGVRW	chr2:231963264-231963290	+	0	0.363283	1	ENSG00000144535.20	DIS3L2	+	protein_coding	IR	IR	.
IAILTGVRW	chr5:83263528-83263554	+	0	0.363283	1	ENSG00000152422.16	XRCC4	+	protein_coding	IR	IR	.
IAILTGVRW	chr17:55084164-55084190	+	0	0.363283	1	ENSG00000166263.13	STXBP4	+	protein_coding	IR	IR	.
HARVIFLYF	chr15:90545731-90545757	+	0	0.363283	1	ENSG00000140577.16	CRTC3	+	protein_coding	IR	IR	.
IAILTGVRW	chr10:57896559-57896585	-	0	0.363283	1	.	.	.	.	IGR	IGR	.
IAILTGVRW	chr15:78189124-78189150	-	0	2.1797	1	ENSG00000103740.10	ACSBG1	-	protein_coding	IR	IR	.
HARVIFLYF	chr19:45859437-45859463	-	0	0.363283	1	ENSG00000125755.19	SYMPK	-	protein_coding	IR	IR	.
IAILTGVRW	chr3:168016345-168016371	-	0	0.726566	1	ENSG00000173905.9	GOLIM4	-	protein_coding	IR	IR	.
IAILTGVRW	chr2:60890132-60890158	+	0	2.1797	1	ENSG00000162924.15	REL	+	protein_coding	IR	IR	.
IAILTGVRW	chr14:61707990-61708016	+	0	0.363283	1	ENSG00000100644.17	HIF1A	+	protein_coding	IR	IR	.
IAILTGVRW	chr5:75145041-75145067	-	0	0.363283	1	ENSG00000145700.10	ANKRD31	-	protein_coding	IR	IR	.
IAILTGVRW	chr13:26630843-26630869	+	0	0.363283	1	ENSG00000132970.14	WASF3	+	protein_coding	IR	IR	.
IAILTGVRW	chr9:116703162-116703188	+	0	1.45313	1	ENSG00000148219.18	ASTN2	-	protein_coding	asRNA	asRNA	.
IAILTGVRW	chr8:98663324-98663350	-	0	1.08985	1	ENSG00000104375.17	STK3	-	protein_coding	IR	IR	.
IAILTGVRW	chr4:75022139-75022165	+	0	0.726566	1	ENSG00000169116.11	PARM1	+	protein_coding	IR	IR	.
IAILTGVRW	chr2:5279854-5279880	+	0	1.45313	1	.	.	.	.	IGR	IGR	.
IAILTGVRW	chr1:42814671-42814697	-	0	2.1797	1	ENSG00000177868.12	SVBP	-	protein_coding	IR	IR	.
IAILTGVRW	chr7:105300819-105300845	-	0	1.08985	1	ENSG00000135250.17	SRPK2	-	protein_coding	IR	IR	.
IAILTGVRW	chr13:41862728-41862754	-	0	0.363283	1	ENSG00000102763.18	VWA8	-	protein_coding	IR	IR	.
IAILTGVRW	chr5:69880925-69880951	+	0	1.81641	1	ENSG00000198237.8	GUSBP13	+	unprocessed_pseudogene	IR	IR	.
IAILTGVRW	chr6:110801986-110802012	-	0	0.726566	1	ENSG00000155111.15	CDK19	-	protein_coding	IR	IR	.
IAILTGVRW	chr2:101016377-101016403	-	0	0.363283	1	ENSG00000204634.13	TBC1D8	-	protein_coding	IR	IR	.
IAILTGVRW	chr17:46953722-46953748	+	0	0.363283	2	ENSG00000262633.2|ENSG00000108433.17	RP11-156P1.2|GOSR2	+|+	protein_coding|protein_coding	IR|IR	IR	.
IAILTGVRW	chr14:34185963-34185989	-	0	0.363283	1	ENSG00000129521.15	EGLN3	-	protein_coding	IR	IR	.
IAILTGVRW	chr13:113540420-113540446	+	0	1.81641	1	ENSG00000150403.18	TMCO3	+	protein_coding	IR	IR	.
IAILTGVRW	chr10:95799821-95799847	+	0	1.08985	1	ENSG00000138185.20	ENTPD1	+	protein_coding	IR	IR	.
IAILTGVRW	chr4:28525474-28525500	-	0	0.726566	1	ENSG00000250064.1	RP11-123O22.1	+	lncRNA	asRNA	asRNA	.
IAILTGVRW	chr3:120747933-120747959	+	0	1.81641	1	ENSG00000153767.10	GTF2E1	+	protein_coding	IR	IR	.
IAILTGVRW	chr9:96825852-96825878	-	0	0.363283	1	ENSG00000196597.13	ZNF782	-	protein_coding	IR	IR	.
TSIKLLRLPW	chr1:207793988-207794017	+	0	0.363283	1	ENSG00000117335.20	CD46	+	protein_coding	3`-UTR	3`-UTR	.
IAILTGVRW	chr9:20588888-20588914	-	0	0.363283	1	ENSG00000171843.17	MLLT3	-	protein_coding	IR	IR	.
IAILTGVRW	chr5:97718469-97718495	+	0	0.726566	1	.	.	.	.	IGR	IGR	.
IAILTGVRW	chr4:160609234-160609260	-	0	0.726566	1	.	.	.	.	IGR	IGR	.
IAILTGVRW	chr12:8105260-8105286	+	0	0.363283	1	ENSG00000284697.1	RP11-266K4.15	+	lncRNA	IR	IR	.
IAILTGVRW	chr17:70189522-70189548	+	0	0.363283	1	.	.	.	.	IGR	IGR	.
IAILTGVRW	chr6:13585926-13585952	+	0	0.363283	1	ENSG00000124523.17	SIRT5	+	protein_coding	IR	IR	.
IAILTGVRW	chr1:46651985-46652011	-	0	0.363283	1	ENSG00000123472.12	ATPAF1	-	protein_coding	IR	IR	.
IAILTGVRW	chr7:76561881-76561907	+	0	0.363283	1	ENSG00000205485.13	AC004980.7	+	transcribed_unprocessed_pseudogene	IR	IR	.
IAILTGVRW	chr16:68181188-68181214	+	0	0.726566	1	ENSG00000072736.19	NFATC3	+	protein_coding	IR	IR	.
IAILTGVRW	chr6:94829601-94829627	-	0	0.726566	1	.	.	.	.	IGR	IGR	.
IAILTGVRW	chr21:8348344-8348370	+	0	0.363283	1	.	.	.	.	IGR	IGR	.
SIKLLRLPW	chr1:207793991-207794017	+	0	0.363283	1	ENSG00000117335.20	CD46	+	protein_coding	3`-UTR	3`-UTR	.
IAILTGVRW	chr3:130254807-130254833	+	0	1.08985	1	ENSG00000228252.9	COL6A4P2	+	transcribed_unitary_pseudogene	IR	IR	.
IAILTGVRW	chr8:43307969-43307995	+	0	0.363283	1	ENSG00000188877.12	POTEA	+	polymorphic_pseudogene	IR	IR	.
IAILTGVRW	chr7:127397506-127397532	+	0	0.363283	1	ENSG00000048405.10	ZNF800	-	protein_coding	IGR	IGR	.
IAILTGVRW	chr1:37973534-37973560	-	0	0.726566	1	ENSG00000183431.12	SF3A3	-	protein_coding	IR	IR	.
IAILTGVRW	chr1:246589798-246589824	+	0	0.363283	1	ENSG00000162852.14	CNST	+	protein_coding	IR	IR	.
IAILTGVRW	chrX:13133002-13133028	+	0	3.26955	1	.	.	.	.	IGR	IGR	.
IAILTGVRW	chr10:32880235-32880261	+	0	1.45313	1	ENSG00000216937.13	CCDC7	+	protein_coding	IGR	IGR	.
IAILTGVRW	chr17:68408808-68408834	+	0	2.1797	1	ENSG00000141337.13	ARSG	+	protein_coding	IR	IR	.
IAILTGVRW	chrX:13730370-13730396	-	0	0.363283	1	ENSG00000196459.15	TRAPPC2	-	protein_coding	IR	IR	.
IAILTGVRW	chr21:37222467-37222493	+	0	3.26955	1	ENSG00000242553.1	AP001432.14	+	lncRNA	IR	IR	.
IAILTGVRW	chr9:105490188-105490214	+	0	0.726566	1	ENSG00000106701.13	FSD1L	+	protein_coding	IR	IR	.
IAILTGVRW	chr7:88222371-88222397	+	0	0.726566	1	ENSG00000228113.7	AC003991.3	+	lncRNA	IR	IR	.
IAILTGVRW	chr8:127183674-127183700	-	0	0.726566	1	ENSG00000254166.3	CASC19	-	lncRNA	IR	IR	.
IAILTGVRW	chr10:31895545-31895571	-	0	1.45313	1	ENSG00000165322.18	ARHGAP12	-	protein_coding	IR	IR	.
IAIITGVRW	chr2:63392840-63392866	-	0	0.363283	1	ENSG00000143951.16	WDPCP	-	protein_coding	IR	IR	.
LSLYSLWKM	chr2:127847127-127847153	-	0	0.726566	1	ENSG00000144231.11	POLR2D	-	protein_coding	3`-UTR	3`-UTR	.
IAILTGVRW	chr22:22876800-22876826	-	0	1.08985	1	.	.	.	.	IGR	IGR	.
HARVIFLYF	chr4:99060518-99060544	+	0	0.363283	1	ENSG00000164024.12	METAP1	+	protein_coding	IR	IR	.
IAILTGVRW	chr12:32232271-32232297	+	0	0.726566	1	ENSG00000151746.15	BICD1	+	protein_coding	IR	IR	.
IAILTGVRW	chr10:1564714-1564740	-	0	0.363283	1	ENSG00000185736.16	ADARB2	-	protein_coding	IR	IR	.
IAILTGVRW	chr22:35652081-35652107	+	0	0.363283	1	ENSG00000221963.6	APOL6	+	protein_coding	IR	IR	.
HARVIFLYF	chr12:67084942-67084968	+	0	0.363283	1	ENSG00000257083.7	RP11-123O10.3	-	lncRNA	asRNA	asRNA	.
IAILTGVRW	chr8:60453151-60453177	-	0	0.363283	1	ENSG00000251396.7	LINC01301	-	lncRNA	IR	IR	.
IAILTGVRW	chrX:149521141-149521167	-	0	0.363283	2	ENSG00000238039.1|ENSG00000241489.8	AF011889.2|AF011889.5	-|-	lncRNA|protein_coding	IR|IR	IR	.
IAILTGVRW	chr1:85146800-85146826	+	0	0.363283	1	.	.	.	.	IGR	IGR	.
IAILTGVRW	chr15:70663312-70663338	-	0	2.54298	1	ENSG00000137831.15	UACA	-	protein_coding	IR	IR	.
IAILTGVRW	chr9:29275640-29275666	-	0	0.363283	1	.	.	.	.	IGR	IGR	.
IAILTGVRW	chr5:100916700-100916726	+	0	3.63283	1	.	.	.	.	IGR	IGR	.
IAILTGVRW	chr12:24581773-24581799	-	0	0.363283	1	ENSG00000197503.4	LINC00477	-	lncRNA	IR	IR	.
IAILTGVRW	chr7:32824545-32824571	+	0	1.08985	1	ENSG00000231952.3	DPY19L1P2	+	unprocessed_pseudogene	IR	IR	.
IAILTGVRW	chr11:77797959-77797985	-	0	0.363283	1	ENSG00000048649.14	RSF1	-	protein_coding	IR	IR	.
IAILTGVRW	chr5:6363769-6363795	-	0	0.363283	1	.	.	.	.	IGR	IGR	.
IAILTGVRW	chr1:41084430-41084456	-	0	0.363283	1	ENSG00000010803.16	SCMH1	-	protein_coding	IR	IR	.
IAILTGVRW	chr8:102138194-102138220	-	0	1.81641	1	.	.	.	.	IGR	IGR	.
IAILTGVRW	chr11:90370011-90370037	+	0	0.363283	1	ENSG00000261645.7	DISC1FP1	+	lncRNA	IR	IR	.
IAILTGVRW	chr5:38989803-38989829	-	0	3.63283	1	ENSG00000164327.13	RICTOR	-	protein_coding	IR	IR	.
IAILTGVRW	chr7:12241930-12241956	+	0	0.363283	1	ENSG00000106460.19	TMEM106B	+	protein_coding	3`-UTR	3`-UTR	.
IAILTGVRW	chr18:12167814-12167840	+	0	2.1797	1	.	.	.	.	IGR	IGR	.
IAILTGVRW	chr19:20782558-20782584	+	0	0.726566	1	ENSG00000160229.13	ZNF66	+	protein_coding	IR	IR	.
IAILTGVRW	chr7:90359826-90359852	+	0	0.726566	1	ENSG00000105793.16	GTPBP10	+	protein_coding	IR	IR	.
IAILTGVRW	chr13:40740239-40740265	-	0	0.726566	1	ENSG00000102738.8	MRPS31	-	protein_coding	IR	IR	.
IAILTGVRW	chr11:28030985-28031011	-	0	0.726566	1	ENSG00000121621.7	KIF18A	-	protein_coding	IR	IR	.
IAILTGVRW	chr15:80965259-80965285	-	0	0.726566	1	ENSG00000117899.11	MESD	-	protein_coding	IR	IR	.
IAILTGVRW	chr12:50977947-50977973	-	0	2.54298	1	.	.	.	.	IGR	IGR	.
IAILTGVRW	chr2:169817237-169817263	-	0	0.726566	1	ENSG00000138382.15	METTL5	-	protein_coding	IR	IR	.
IAILTGVRW	chr6:82093246-82093272	-	0	0.363283	1	ENSG00000226453.2	LINC02542	-	lncRNA	IR	IR	.
IAILTGVRW	chr7:105949382-105949408	+	0	0.363283	1	ENSG00000128536.16	CDHR3	+	protein_coding	IR	IR	.
IAILTGVRW	chr4:38481895-38481921	-	0	0.363283	1	ENSG00000249534.2	LINC01258	-	lncRNA	IR	IR	.
IAILTGVRW	chr8:11121488-11121514	-	0	0.726566	1	ENSG00000171044.11	XKR6	-	protein_coding	IR	IR	.
IAILTGVRW	chr4:53272157-53272183	-	0	0.363283	1	ENSG00000184178.16	SCFD2	-	protein_coding	IR	IR	.
IAILTGVRW	chr15:99828636-99828662	+	0	0.726566	1	ENSG00000259363.6	CTD-2054N24.2	+	lncRNA	IR	IR	.
IAILTGVRW	chr1:184800048-184800074	+	0	0.726566	1	ENSG00000135842.17	NIBAN1	-	protein_coding	asRNA	asRNA	.
IAILTGVRW	chr2:165133085-165133111	-	0	0.363283	1	ENSG00000153253.19	SCN3A	-	protein_coding	IR	IR	.
IAILTGVRW	chr14:31443428-31443454	-	0	0.726566	1	ENSG00000203546.7	RP11-176H8.1	-	protein_coding	IR	IR	.
HARVIFLYF	chr12:57075941-57075967	-	0	0.363283	1	ENSG00000166881.10	NEMP1	-	protein_coding	IR	IR	.
IAILTGVRW	chr1:171551151-171551177	+	0	2.1797	1	ENSG00000117523.17	PRRC2C	+	protein_coding	IR	IR	.
IAILTGVRW	chr2:68570979-68571005	+	0	0.726566	1	ENSG00000169621.10	APLF	+	protein_coding	IR	IR	.
IAILTGVRW	chr5:67762990-67763016	-	0	0.726566	1	ENSG00000250421.5	RP11-83M16.6	-	lncRNA	IR	IR	.
IAILTGVRW	chr16:82144548-82144574	-	0	0.363283	1	.	.	.	.	IGR	IGR	.
IAILTGVRW	chr5:152746263-152746289	-	0	0.363283	1	ENSG00000249484.9	LINC01470	-	lncRNA	IR	IR	.

## Sheet: BamQuery
Sequence	Location	Strand	C1R_C1R	C1R_C1R_B5701	Annotation_count	Gene_id	Gene_name	Gene_strand	Gene_type	Class_code	Unique_class_code	Warning_tag
FTINDLRQDW	chr2:177212110-177212139	-	4.3594	6.61021	1	ENSG00000229337.2	AC079305.8	-	lncRNA	ncRNA	ncRNA	.
HARVIFLYF	chr12:57075941-57075967	-	0.363283	0	1	ENSG00000166881.10	NEMP1	-	protein_coding	IR	IR	.
HARVIFLYF	chr15:34136865-34136891	-	0	0.367234	1	.	.	.	.	IGR	IGR	.
HARVIFLYF	chr16:89979440-89979466	+	1.81641	0.367234	1	ENSG00000223959.8	AFG3L1P	+	transcribed_unitary_pseudogene	ncRNA	ncRNA	.
HARVIFLYF	chr4:23514299-23514325	+	0.363283	0.367234	1	.	.	.	.	IGR	IGR	.
HARVIFLYF	chr7:100082423-100082449	-	7.26566	20.9323	1	ENSG00000166526.18	ZNF3	-	protein_coding	IGR	IGR	.
IAIITGVRW	chr2:63392840-63392866	-	0.363283	0	1	ENSG00000143951.16	WDPCP	-	protein_coding	IR	IR	.
IAILTGVRW	chr10:32880235-32880261	+	0.726566	0	1	ENSG00000216937.13	CCDC7	+	protein_coding	IGR	IGR	.
IAILTGVRW	chr10:79753748-79753774	-	1.08985	0	1	ENSG00000225484.7	NUTM2B-AS1	-	lncRNA	IR	IR	.
IAILTGVRW	chr10:95799821-95799847	+	1.08985	0	1	ENSG00000138185.20	ENTPD1	+	protein_coding	IR	IR	.
IAILTGVRW	chr11:43431456-43431482	+	0.363283	0.734468	1	ENSG00000052841.15	TTC17	+	protein_coding	IR	IR	.
IAILTGVRW	chr11:58497171-58497197	-	0.726566	2.2034	1	.	.	.	.	IGR	IGR	.
IAILTGVRW	chr11:74829295-74829321	-	0	2.57064	1	ENSG00000166435.16	XRRA1	-	protein_coding	IR	IR	.
IAILTGVRW	chr11:77797959-77797985	-	0.363283	0	1	ENSG00000048649.14	RSF1	-	protein_coding	IR	IR	.
IAILTGVRW	chr12:107706081-107706107	+	0.363283	0.367234	1	ENSG00000136045.12	PWP1	+	protein_coding	IR	IR	.
IAILTGVRW	chr12:1255931-1255957	+	0	0.367234	1	ENSG00000082805.20	ERC1	+	protein_coding	IR	IR	.
IAILTGVRW	chr12:4514198-4514224	-	0	0.367234	1	ENSG00000047621.12	C12orf4	-	protein_coding	IR	IR	.
IAILTGVRW	chr12:78511877-78511903	-	0	0.367234	1	ENSG00000257165.5	RP11-171L9.1	-	lncRNA	IR	IR	.
IAILTGVRW	chr12:8105260-8105286	+	0.363283	0	1	ENSG00000284697.1	RP11-266K4.15	+	lncRNA	IR	IR	.
IAILTGVRW	chr12:92794183-92794209	-	0	0.367234	1	ENSG00000102189.17	EEA1	-	protein_coding	IR	IR	.
IAILTGVRW	chr13:113540420-113540446	+	2.54298	0	1	ENSG00000150403.18	TMCO3	+	protein_coding	IR	IR	.
IAILTGVRW	chr13:41862728-41862754	-	0.726566	0	1	ENSG00000102763.18	VWA8	-	protein_coding	IR	IR	.
IAILTGVRW	chr13:42163545-42163571	+	0.726566	0	1	ENSG00000102780.17	DGKH	+	protein_coding	IR	IR	.
IAILTGVRW	chr13:77009558-77009584	-	0	0.734468	1	ENSG00000005812.11	FBXL3	-	protein_coding	IR	IR	.
IAILTGVRW	chr14:67904433-67904459	+	0	0.367234	1	ENSG00000182185.18	RAD51B	+	protein_coding	IR	IR	.
IAILTGVRW	chr16:47102745-47102771	-	0.363283	0	1	ENSG00000171208.10	NETO2	-	protein_coding	IR	IR	.
IAILTGVRW	chr16:68181188-68181214	+	0.726566	0	1	ENSG00000072736.19	NFATC3	+	protein_coding	IR	IR	.
IAILTGVRW	chr16:89246013-89246039	+	1.08985	2.2034	1	.	.	.	.	IGR	IGR	.
IAILTGVRW	chr17:70189522-70189548	+	0.363283	0	1	.	.	.	.	IGR	IGR	.
IAILTGVRW	chr17:82955451-82955477	-	5.08596	2.93787	1	ENSG00000175711.8	B3GNTL1	-	protein_coding	IR	IR	.
IAILTGVRW	chr19:11936371-11936397	+	1.45313	0.367234	2	ENSG00000267179.1|ENSG00000196757.8	CTD-2006C1.13|ZNF700	+|+	protein_coding|protein_coding	IR|IR	IR	.
IAILTGVRW	chr19:20782558-20782584	+	0.726566	0	1	ENSG00000160229.13	ZNF66	+	protein_coding	IR	IR	.
IAILTGVRW	chr1:105018781-105018807	+	0	0.367234	1	ENSG00000285981.1	RP11-333H8.1	-	lncRNA	asRNA	asRNA	.
IAILTGVRW	chr1:120323702-120323728	-	0	0.367234	1	ENSG00000223804.5	CH17-472G23.2	-	transcribed_unprocessed_pseudogene	IR	IR	.
IAILTGVRW	chr1:145650669-145650695	+	0	3.30511	1	ENSG00000117262.19	GPR89A	+	protein_coding	IR	IR	.
IAILTGVRW	chr1:151255929-151255955	+	1.45313	2.2034	1	ENSG00000159352.16	PSMD4	+	protein_coding	IR	IR	.
IAILTGVRW	chr1:97276611-97276637	-	0	0.367234	1	ENSG00000188641.14	DPYD	-	protein_coding	IR	IR	.
IAILTGVRW	chr20:23307219-23307245	-	0	1.46894	1	.	.	.	.	IGR	IGR	.
IAILTGVRW	chr22:38385551-38385577	-	0.726566	0	2	ENSG00000283900.1|ENSG00000244627.5	TPTEP2-CSNK1E|TPTEP2	-|-	protein_coding|transcribed_unprocessed_pseudogene	IR|IR	IR	.
IAILTGVRW	chr2:117828010-117828036	+	3.63283	2.93787	1	ENSG00000088205.13	DDX18	+	protein_coding	ncRNA	ncRNA	.
IAILTGVRW	chr2:135442499-135442525	-	1.45313	0	1	ENSG00000121988.18	ZRANB3	-	protein_coding	IR	IR	.
IAILTGVRW	chr2:230289151-230289177	+	4.72268	0.734468	1	ENSG00000079263.19	SP140	+	protein_coding	IR	IR	.
IAILTGVRW	chr2:231963264-231963290	+	0.363283	0	1	ENSG00000144535.20	DIS3L2	+	protein_coding	IR	IR	.
IAILTGVRW	chr2:242141316-242141342	+	0.726566	0	1	ENSG00000220804.9	LINC01881	+	transcribed_unprocessed_pseudogene	IR	IR	.
IAILTGVRW	chr2:60890132-60890158	+	1.08985	0	1	ENSG00000162924.15	REL	+	protein_coding	IR	IR	.
IAILTGVRW	chr3:132595748-132595774	-	2.1797	1.1017	2	ENSG00000274810.4|ENSG00000240303.8	NPHP3-ACAD11|ACAD11	-|-	protein_coding|protein_coding	IR|IR	IR	.
IAILTGVRW	chr3:179579071-179579097	+	0	0.367234	1	ENSG00000136518.17	ACTL6A	+	protein_coding	IR	IR	.
IAILTGVRW	chr3:61122806-61122832	-	0.363283	0	1	ENSG00000189283.10	FHIT	-	protein_coding	IR	IR	.
IAILTGVRW	chr3:75679469-75679495	+	0	5.50851	1	ENSG00000242516.2	LINC00960	+	lncRNA	ncRNA	ncRNA	.
IAILTGVRW	chr4:112580731-112580757	-	0	1.1017	1	ENSG00000138658.16	ZGRF1	-	protein_coding	IR	IR	.
IAILTGVRW	chr4:129032786-129032812	-	0	0.367234	1	ENSG00000151466.12	SCLT1	-	protein_coding	IR	IR	.
IAILTGVRW	chr4:166533-166559	+	0.363283	0.367234	1	ENSG00000250312.8	ZNF718	+	protein_coding	IR	IR	.
IAILTGVRW	chr4:47846364-47846390	-	1.45313	4.03958	1	ENSG00000282917.2	RP11-121C2.3	+	lncRNA	asRNA	asRNA	.
IAILTGVRW	chr4:48638410-48638436	-	0.363283	1.1017	1	ENSG00000075539.15	FRYL	-	protein_coding	ncRNA	ncRNA	.
IAILTGVRW	chr4:75022139-75022165	+	0.363283	0	1	ENSG00000169116.11	PARM1	+	protein_coding	IR	IR	.
IAILTGVRW	chr4:88683006-88683032	+	0	1.1017	2	ENSG00000138641.18|ENSG00000287542.1	HERC3|RP11-2I7.1	+|+	protein_coding|protein_coding	IR|IR	IR	.
IAILTGVRW	chr4:99066073-99066099	+	9.80864	3.30511	1	.	.	.	.	IGR	IGR	.
IAILTGVRW	chr5:103205517-103205543	+	4.3594	0.734468	1	ENSG00000145725.20	PPIP5K2	+	protein_coding	3`-UTR	3`-UTR	.
IAILTGVRW	chr5:38989803-38989829	-	1.81641	0	1	ENSG00000164327.13	RICTOR	-	protein_coding	IR	IR	.
IAILTGVRW	chr5:75145041-75145067	-	0.363283	0	1	ENSG00000145700.10	ANKRD31	-	protein_coding	IR	IR	.
IAILTGVRW	chr5:77447216-77447242	-	2.1797	1.46894	1	ENSG00000164253.14	WDR41	-	protein_coding	IR	IR	.
IAILTGVRW	chr6:110801986-110802012	-	0.726566	0	1	ENSG00000155111.15	CDK19	-	protein_coding	IR	IR	.
IAILTGVRW	chr6:116686236-116686262	+	0	0.367234	1	ENSG00000196911.11	KPNA5	+	protein_coding	IR	IR	.
IAILTGVRW	chr6:145827356-145827382	-	0	0.367234	1	ENSG00000235652.9	FBXO30-DT	+	lncRNA	asRNA	asRNA	.
IAILTGVRW	chr6:169510084-169510110	-	0	1.46894	2	ENSG00000285733.1|ENSG00000184465.16	RP1-137D17.4|WDR27	-|-	protein_coding|protein_coding	IR|IR	IR	.
IAILTGVRW	chr6:2350855-2350881	+	0.363283	0	1	ENSG00000250903.9	GMDS-DT	+	lncRNA	IR	IR	.
IAILTGVRW	chr7:12241930-12241956	+	0.363283	0	1	ENSG00000106460.19	TMEM106B	+	protein_coding	3`-UTR	3`-UTR	.
IAILTGVRW	chr7:23620265-23620291	+	0.726566	0.367234	2	ENSG00000227436.1|ENSG00000169193.12	FCF1P1|CCDC126	+|+	processed_pseudogene|protein_coding	IR|IR	IR	.
IAILTGVRW	chr7:97123679-97123705	+	0.363283	0	1	ENSG00000196636.8	SDHAF3	+	protein_coding	IR	IR	.
IAILTGVRW	chr7:99654766-99654792	+	0.363283	0	1	ENSG00000106258.15	CYP3A5	-	protein_coding	asRNA	asRNA	.
IAILTGVRW	chr8:11121488-11121514	-	0.726566	0	1	ENSG00000171044.11	XKR6	-	protein_coding	IR	IR	.
IAILTGVRW	chr8:89906954-89906980	+	0.363283	0	1	ENSG00000164823.11	OSGIN2	+	protein_coding	IR	IR	.
IAILTGVRW	chr8:98221745-98221771	-	0.363283	0.734468	1	ENSG00000104361.10	NIPAL2	-	protein_coding	IR	IR	.
IAILTGVRW	chr9:17055822-17055848	+	0.363283	1.1017	1	ENSG00000237153.4	RP11-132E11.2	+	lncRNA	IR	IR	.
IAILTGVRW	chr9:29275640-29275666	-	0.363283	0	1	.	.	.	.	IGR	IGR	.
IAILTGVRW	chr9:37765770-37765796	+	7.26566	0.734468	1	ENSG00000165275.10	TRMT10B	+	protein_coding	IR	IR	.
IAILTGVRW	chr9:92311653-92311679	-	1.45313	1.46894	1	ENSG00000198000.12	NOL8	-	protein_coding	IR	IR	.
IAILTGVRW	chrX:13730370-13730396	-	0.363283	0	1	ENSG00000196459.15	TRAPPC2	-	protein_coding	IR	IR	.
IAILTGVRW	chrX:149521141-149521167	-	0.363283	0	2	ENSG00000238039.1|ENSG00000241489.8	AF011889.2|AF011889.5	-|-	lncRNA|protein_coding	IR|IR	IR	.
IALLTGVRW	chr22:25572535-25572561	+	1.08985	0	1	ENSG00000100077.15	GRK3	+	protein_coding	IR	IR	.
IAVPLQNKW	chrX:152793538-152793564	+	11.2618	12.8532	1	.	.	.	.	IGR	IGR	.
IAVSFPPKITW	chr1:203797345-203797377	+	44.6838	22.034	2	ENSG00000257315.3|ENSG00000058673.17	ZBED6|ZC3H11A	+|+	protein_coding|protein_coding	5`-UTR|5`-UTR	5`-UTR	.
ITALSKIW	chr2:64522438-64522461	-	3.26955	0.734468	1	ENSG00000260101.1	RP11-568N6.1	-	lncRNA	ncRNA	ncRNA	.
LSLYSLWKM	chr5:31529082-31529105|chr5:31530798-31530800	-	135.141	155.34	1	ENSG00000113360.17	DROSHA	-	protein_coding	5`-UTR	5`-UTR	.
LSWPHCNSW	chr6:31539164-31539190	-	632.839	706.558	2	ENSG00000254870.5|ENSG00000198563.14	ATP6V1G2-DDX39B|DDX39B	-|-	protein_coding|protein_coding	3`-UTR|OOF	3`-UTR|OOF	.
LTTLVGTARLW	chr4:153555822-153555854	+	134.051	137.713	2	ENSG00000121210.16|ENSG00000121210.16	TMEM131L|TMEM131L	+|+	protein_coding|protein_coding	3`-UTR|OOF	3`-UTR|OOF	.
MAFNSQTRTF	chr1:143730045-143730074	+	2.90626	0.734468	1	.	.	.	.	IGR	IGR	.
MAFNSQTRTF	chr1:144552396-144552425	+	0.726566	0.367234	1	.	.	.	.	IGR	IGR	.
MAFNSQTRTF	chr1:146052710-146052739	+	2.1797	2.2034	1	ENSG00000233396.8	LINC01719	+	lncRNA	ncRNA	ncRNA	.
MAFNSQTRTF	chr1:146376318-146376347	-	7.99222	3.67234	1	ENSG00000277406.2	SEC22B4P	-	transcribed_unprocessed_pseudogene	IR	IR	.
MAGFPKGFW	chr14:19066256-19066282	+	54.4924	57.2885	1	ENSG00000225210.10	DUXAP9	+	transcribed_processed_pseudogene	ncRNA	ncRNA	.
MAGFPKGFW	chr14:19333767-19333793	-	122.79	216.668	1	ENSG00000244306.11	DUXAP10	-	transcribed_processed_pseudogene	ncRNA	ncRNA	.
MAGFPKGFW	chr22:15788840-15788866	+	335.31	342.629	1	ENSG00000206195.11	DUXAP8	+	lncRNA	ncRNA	ncRNA	.
MIMKALFSW	chr1:148522626-148522652	+	11.2618	28.6443	1	ENSG00000274210.1	RNVU1-27	+	snRNA	ncRNA	ncRNA	.
MSAVDSRKY	chr14:69767361-69767380|chr14:69768138-69768144	+	90.8207	80.057	1	ENSG00000100650.16	SRSF5	+	protein_coding	5`-UTR	5`-UTR	.
MSLPLIQKPW	chr20:49908519-49908548	-	42.1408	38.1923	1	ENSG00000158480.11	SPATA2	-	protein_coding	5`-UTR	5`-UTR	.
MTIQDQIFKF	chr6:87564153-87564182	-	130.782	133.673	1	ENSG00000146282.18	RARS2	-	protein_coding	OOF	OOF	.
MTVWILRNF	chr6:13325160-13325174|chr6:13326787-13326798	-	82.8285	60.9609	1	ENSG00000145979.18	TBC1D7	-	protein_coding	OOF	OOF	.
PTCPEIFRTW	chr8:11770238-11770267	+	13.0782	18.3617	1	ENSG00000154328.16	NEIL2	+	protein_coding	5`-UTR	5`-UTR	.
SIKLLRLPW	chr1:8870460-8870486	-	7583.89	8616.41	1	ENSG00000074800.16	ENO1	-	protein_coding	IF	IF	.
TSIKLLRLPW	chr1:8870460-8870489	-	7341.22	8331.44	1	ENSG00000074800.16	ENO1	-	protein_coding	IF	IF	.
TTLVGTARLW	chr4:153555825-153555854	+	134.415	138.815	2	ENSG00000121210.16|ENSG00000121210.16	TMEM131L|TMEM131L	+|+	protein_coding|protein_coding	3`-UTR|OOF	3`-UTR|OOF	.
VCVSHTPLW	chr11:840237-840263	-	99.5395	154.606	1	ENSG00000177700.6	POLR2L	-	protein_coding	3`-UTR	3`-UTR	.
VSFPPKITW	chr1:203797351-203797377	+	44.6838	24.6047	2	ENSG00000257315.3|ENSG00000058673.17	ZBED6|ZC3H11A	+|+	protein_coding|protein_coding	5`-UTR|5`-UTR	5`-UTR	.
VTNGCQTRTW	chr10:102421869-102421898	+	103.536	75.283	1	ENSG00000107872.14	FBXL15	+	protein_coding	OOF	OOF	.
YLMKIMMRW	chr14:54865392-54865418	-	87.5512	54.7179	1	ENSG00000131979.20	GCH1	-	protein_coding	OOF	OOF	.

## Sheet: Top annotation
Type	DeNovoSequence	PepQueryMHC:Sequence	PepQueryMHC:Location	PepQueryMHC:Strand	PepQueryMHC:Gene_id	PepQueryMHC:Gene_name	PepQueryMHC:Gene_strand	PepQueryMHC:Gene_type	PepQueryMHC:Class_code	PepQueryMHC:Unique_class_code	PepQueryMHC	BamQuery:Sequence	BamQuery:Location	BamQuery:Strand	BamQuery:Gene_id	BamQuery:Gene_name	BamQuery:Gene_strand	BamQuery:Gene_type	BamQuery:Class_code	BamQuery:Unique_class_code	BamQuery	Comparison
Cis-spliced	VSFPPKLTW	VSFPPKITW	chr1:203797351-203797377	+	ENSG00000257315.3|ENSG00000058673.17	ZBED6|ZC3H11A	+|+	protein_coding|protein_coding	5`-UTR|5`-UTR	5`-UTR	5.51361	VSFPPKITW	chr1:203797351-203797377	+	ENSG00000257315.3|ENSG00000058673.17	ZBED6|ZC3H11A	+|+	protein_coding|protein_coding	5`-UTR|5`-UTR	5`-UTR	5.51361	Concordant
Cis-spliced	SLKLLRLPW	SIKLLRLPW	chr1:8870460-8870486	-	ENSG00000074800.16	ENO1	-	protein_coding	IF	IF	13.073	SIKLLRLPW	chr1:8870460-8870486	-	ENSG00000074800.16	ENO1	-	protein_coding	IF	IF	13.073	Concordant
Cis-spliced	LTALSKLW	LTALSKLW	chr15:32157895-32157911|chr15:32164760-32164766	-	ENSG00000175344.19	CHRNA7	+	protein_coding	asRNA	asRNA	7.05783	ITALSKIW	chr2:64522438-64522461	-	ENSG00000260101.1	RP11-568N6.1	-	lncRNA	ncRNA	ncRNA	2.09408	Discordant
Cis-spliced	LAVPLQNKW	IAVPLQNKW	chrX:152793538-152793564	+	.	.	.	.	IGR	IGR	3.86668	IAVPLQNKW	chrX:152793538-152793564	+	.	.	.	.	IGR	IGR	3.79215	Concordant
Cis-spliced	LALLTGVRW	IAILTGVRW	chr15:32202518-32202544	-	.	.	.	.	IGR	IGR	7.92449	IAILTGVRW	chr4:99066073-99066099	+	.	.	.	.	IGR	IGR	3.43411	Discordant
Trans-spliced	YLMKLMMRW	YLMKIMMRW	chr14:54865392-54865418	-	ENSG00000131979.20	GCH1	-	protein_coding	OOF	OOF	6.57673	YLMKIMMRW	chr14:54865392-54865418	-	ENSG00000131979.20	GCH1	-	protein_coding	OOF	OOF	6.46844	Concordant
Trans-spliced	VTNGCQTRTW	VTNGCQTRTW	chr10:102421869-102421898	+	ENSG00000107872.14	FBXL15	+	protein_coding	OOF	OOF	6.75228	VTNGCQTRTW	chr10:102421869-102421898	+	ENSG00000107872.14	FBXL15	+	protein_coding	OOF	OOF	6.70785	Concordant
Trans-spliced	VCVSHTPLW	VCVSHTPLW	chr11:840237-840263	-	ENSG00000177700.6	POLR2L	-	protein_coding	3`-UTR	3`-UTR	7.31207	VCVSHTPLW	chr11:840237-840263	-	ENSG00000177700.6	POLR2L	-	protein_coding	3`-UTR	3`-UTR	7.28175	Concordant
Trans-spliced	TTLVGTARLW	TTLVGTARLW	chr4:153555825-153555854	+	ENSG00000121210.16|ENSG00000121210.16	TMEM131L|TMEM131L	+|+	protein_coding|protein_coding	3`-UTR|OOF	3`-UTR|OOF	7.08117	TTLVGTARLW	chr4:153555825-153555854	+	ENSG00000121210.16|ENSG00000121210.16	TMEM131L|TMEM131L	+|+	protein_coding|protein_coding	3`-UTR|OOF	3`-UTR|OOF	7.12737	Concordant
Trans-spliced	TSLKLLRLPW	TSIKLLRLPW	chr1:8870460-8870489	-	ENSG00000074800.16	ENO1	-	protein_coding	IF	IF	13.0187	TSIKLLRLPW	chr1:8870460-8870489	-	ENSG00000074800.16	ENO1	-	protein_coding	IF	IF	13.0245	Concordant
Trans-spliced	PTCPELFRTW	PTCPEIFRTW	chr8:11770238-11770267	+	ENSG00000154328.16	NEIL2	+	protein_coding	5`-UTR	5`-UTR	4.21934	PTCPEIFRTW	chr8:11770238-11770267	+	ENSG00000154328.16	NEIL2	+	protein_coding	5`-UTR	5`-UTR	4.27513	Concordant
Trans-spliced	MTVWLLRNF	MTVWILRNF	chr6:13325160-13325174|chr6:13326787-13326798	-	ENSG00000145979.18	TBC1D7	-	protein_coding	OOF	OOF	6.408	MTVWILRNF	chr6:13325160-13325174|chr6:13326787-13326798	-	ENSG00000145979.18	TBC1D7	-	protein_coding	OOF	OOF	6.38937	Concordant
Trans-spliced	MTLQDQLFKF	MTIQDQIFKF	chr6:87564153-87564182	-	ENSG00000146282.18	RARS2	-	protein_coding	OOF	OOF	7.08897	MTIQDQIFKF	chr6:87564153-87564182	-	ENSG00000146282.18	RARS2	-	protein_coding	OOF	OOF	7.07332	Concordant
Trans-spliced	MSLPLLQKPW	MSLPLIQKPW	chr20:49908519-49908548	-	ENSG00000158480.11	SPATA2	-	protein_coding	5`-UTR	5`-UTR	5.55165	MSLPLIQKPW	chr20:49908519-49908548	-	ENSG00000158480.11	SPATA2	-	protein_coding	5`-UTR	5`-UTR	5.43098	Concordant
Trans-spliced	MSAVDSRKY	MSAVDSRKY	chr14:69767361-69767380|chr14:69768138-69768144	+	ENSG00000100650.16	SRSF5	+	protein_coding	5`-UTR	5`-UTR	6.57673	MSAVDSRKY	chr14:69767361-69767380|chr14:69768138-69768144	+	ENSG00000100650.16	SRSF5	+	protein_coding	5`-UTR	5`-UTR	6.52075	Concordant
Trans-spliced	MLMKALFSW	MIMKALFSW	chr1:148522626-148522652	+	ENSG00000274210.1	RNVU1-27	+	snRNA	ncRNA	ncRNA	4.94233	MIMKALFSW	chr1:148522626-148522652	+	ENSG00000274210.1	RNVU1-27	+	snRNA	ncRNA	ncRNA	4.88968	Concordant
Trans-spliced	MAGFPKGFW	MAGFPKGFW	chr22:15788840-15788866	+	ENSG00000206195.11	DUXAP8	+	lncRNA	ncRNA	ncRNA	8.54444	MAGFPKGFW	chr22:15788840-15788866	+	ENSG00000206195.11	DUXAP8	+	lncRNA	ncRNA	ncRNA	8.42471	Concordant
Trans-spliced	MAFNSQTRTF	MAFNSQTRTF	chr1:146376318-146376347	-	ENSG00000277406.2	SEC22B4P	-	transcribed_unprocessed_pseudogene	IR	IR	3.28078	MAFNSQTRTF	chr1:146376318-146376347	-	ENSG00000277406.2	SEC22B4P	-	transcribed_unprocessed_pseudogene	IR	IR	3.16868	Concordant
Trans-spliced	LTTLVGTARLW	LTTLVGTARLW	chr4:153555822-153555854	+	ENSG00000121210.16|ENSG00000121210.16	TMEM131L|TMEM131L	+|+	protein_coding|protein_coding	3`-UTR|OOF	3`-UTR|OOF	7.06543	LTTLVGTARLW	chr4:153555822-153555854	+	ENSG00000121210.16|ENSG00000121210.16	TMEM131L|TMEM131L	+|+	protein_coding|protein_coding	3`-UTR|OOF	3`-UTR|OOF	7.11596	Concordant
Trans-spliced	LSWPHCNSW	LSWPHCNSW	chr6:31539164-31539190	-	ENSG00000254870.5|ENSG00000198563.14	ATP6V1G2-DDX39B|DDX39B	-|-	protein_coding|protein_coding	3`-UTR|OOF	3`-UTR|OOF	9.47044	LSWPHCNSW	chr6:31539164-31539190	-	ENSG00000254870.5|ENSG00000198563.14	ATP6V1G2-DDX39B|DDX39B	-|-	protein_coding|protein_coding	3`-UTR|OOF	3`-UTR|OOF	9.46671	Concordant
Trans-spliced	LSLYSLWKM	LSLYSLWKM	chr5:31529082-31529105|chr5:31530798-31530800	-	ENSG00000113360.17	DROSHA	-	protein_coding	5`-UTR	5`-UTR	7.30873	LSLYSLWKM	chr5:31529082-31529105|chr5:31530798-31530800	-	ENSG00000113360.17	DROSHA	-	protein_coding	5`-UTR	5`-UTR	7.28854	Concordant
Trans-spliced	LAVSFPPKLTW	IAVSFPPKITW	chr1:203797345-203797377	+	ENSG00000257315.3|ENSG00000058673.17	ZBED6|ZC3H11A	+|+	protein_coding|protein_coding	5`-UTR|5`-UTR	5`-UTR	5.50209	IAVSFPPKITW	chr1:203797345-203797377	+	ENSG00000257315.3|ENSG00000058673.17	ZBED6|ZC3H11A	+|+	protein_coding|protein_coding	5`-UTR|5`-UTR	5`-UTR	5.51361	Concordant
Trans-spliced	HARVLFLYF	HARVIFLYF	chr7:100082423-100082449	-	ENSG00000166526.18	ZNF3	-	protein_coding	IGR	IGR	4.45499	HARVIFLYF	chr7:100082423-100082449	-	ENSG00000166526.18	ZNF3	-	protein_coding	IGR	IGR	4.45499	Concordant
Trans-spliced	FTLNDLRQDW	FTINDLRQDW	chr2:177212110-177212139	-	ENSG00000229337.2	AC079305.8	-	lncRNA	ncRNA	ncRNA	2.70233	FTINDLRQDW	chr2:177212110-177212139	-	ENSG00000229337.2	AC079305.8	-	lncRNA	ncRNA	ncRNA	2.92794	Concordant
Trans-spliced	MTLSMTDLHLW	.	.	.	.	.	.	.	.	.	.	.	.	.	.	.	.	.	.	.	.	Not found
Trans-spliced	LSDSTARDVTW	.	.	.	.	.	.	.	.	.	.	.	.	.	.	.	.	.	.	.	.	Not found
Trans-spliced	TAKDLLDRQW	.	.	.	.	.	.	.	.	.	.	.	.	.	.	.	.	.	.	.	.	Not found
Trans-spliced	LYDMALVRF	.	.	.	.	.	.	.	.	.	.	.	.	.	.	.	.	.	.	.	.	Not found
